# Supplementary material for: Role of MNX1-mediated histone modifications and PBX gene family in MNX1-induced leukemogenesis
Source: Sci Rep. 2026 Jan 19;16:2593. doi: 10.1038/s41598-026-36367-8 (PMC12820052; doi:10.1038/s41598-026-36367-8)
Supplement: Supplementary file 9 — Supplementary Material 9 [file 41598_2026_36367_MOESM9_ESM.xlsx]

## Sheet: Selected pathways
ID	Description	GeneRatio	BgRatio	pvalue	p.adjust	qvalue	geneID	Count
GO:0002285	lymphocyte activation involved in immune response	0.0552147	227/28891	6.10992e-06	0.0130337	0.0109873	Myb/Lcp1/Lfng/Gapt/Psen2/Unc13d/Pglyrp1/Foxp1/Bcl6	9
GO:0002263	cell activation involved in immune response	0.0613497	337/28891	2.32496e-05	0.0130337	0.0109873	Myb/Lcp1/Cd177/Lfng/Gapt/Psen2/Unc13d/Pglyrp1/Foxp1/Bcl6	10
GO:0043161	proteasome-mediated ubiquitin-dependent protein catabolic process	0.0674847	451/28891	5.43498e-05	0.0157071	0.013241	Znrf1/Ubxn1/Ankrd9/Psen2/Sirt2/Hfe/Ubxn2a/Nemf/Park7/Tmem129/Birc2	11
GO:0006402	mRNA catabolic process	0.0490798	249/28891	8.96038e-05	0.0183774	0.0154921	Ago2/Dhx34/Casc3/Rbm47/Pan3/Pym1/Smg9/Lsm6	8
GO:0030194	positive regulation of blood coagulation	0.0184049	26/28891	0.000416673	0.0422389	0.0356072	St3gal4/F12/S100a9	3
GO:0042446	hormone biosynthetic process	0.0245399	62/28891	0.000422227	0.0422389	0.0356072	Igf1r/Nfkb1/H6pd/Hfe	4

## Sheet: All pathways
ID	Description	GeneRatio	BgRatio	pvalue	p.adjust	qvalue	geneID	Count
GO:0002285	lymphocyte activation involved in immune response	9/163	227/28891	6.10992e-06	0.0130337	0.0109873	Myb/Lcp1/Lfng/Gapt/Psen2/Unc13d/Pglyrp1/Foxp1/Bcl6	9
GO:0050820	positive regulation of coagulation	4/163	29/28891	2.07752e-05	0.0130337	0.0109873	St3gal4/F12/Psen2/S100a9	4
GO:0002366	leukocyte activation involved in immune response	10/163	333/28891	2.09988e-05	0.0130337	0.0109873	Myb/Lcp1/Cd177/Lfng/Gapt/Psen2/Unc13d/Pglyrp1/Foxp1/Bcl6	10
GO:0002263	cell activation involved in immune response	10/163	337/28891	2.32496e-05	0.0130337	0.0109873	Myb/Lcp1/Cd177/Lfng/Gapt/Psen2/Unc13d/Pglyrp1/Foxp1/Bcl6	10
GO:0034655	nucleobase-containing compound catabolic process	11/163	414/28891	2.50551e-05	0.0130337	0.0109873	Ago2/Dhx34/Casc3/Rbm47/Sidt2/Gda/Pan3/Pym1/Smg9/Lsm6/Nudt3	11
GO:0044270	cellular nitrogen compound catabolic process	11/163	446/28891	4.91813e-05	0.0157071	0.013241	Ago2/Dhx34/Casc3/Rbm47/Sidt2/Gda/Pan3/Pym1/Smg9/Lsm6/Nudt3	11
GO:0046700	heterocycle catabolic process	11/163	446/28891	4.91813e-05	0.0157071	0.013241	Ago2/Dhx34/Casc3/Rbm47/Sidt2/Gda/Pan3/Pym1/Smg9/Lsm6/Nudt3	11
GO:0006401	RNA catabolic process	9/163	297/28891	5.10295e-05	0.0157071	0.013241	Ago2/Dhx34/Casc3/Rbm47/Sidt2/Pan3/Pym1/Smg9/Lsm6	9
GO:0043161	proteasome-mediated ubiquitin-dependent protein catabolic process	11/163	451/28891	5.43498e-05	0.0157071	0.013241	Znrf1/Ubxn1/Ankrd9/Psen2/Sirt2/Hfe/Ubxn2a/Nemf/Park7/Tmem129/Birc2	11
GO:0019439	aromatic compound catabolic process	11/163	467/28891	7.41493e-05	0.0183774	0.0154921	Ago2/Dhx34/Casc3/Rbm47/Sidt2/Gda/Pan3/Pym1/Smg9/Lsm6/Nudt3	11
GO:0000956	nuclear-transcribed mRNA catabolic process	6/163	125/28891	7.92979e-05	0.0183774	0.0154921	Ago2/Dhx34/Casc3/Pan3/Pym1/Smg9	6
GO:0006402	mRNA catabolic process	8/163	249/28891	8.96038e-05	0.0183774	0.0154921	Ago2/Dhx34/Casc3/Rbm47/Pan3/Pym1/Smg9/Lsm6	8
GO:1903036	positive regulation of response to wounding	5/163	80/28891	9.18517e-05	0.0183774	0.0154921	Igf1r/St3gal4/F12/S100a9/Stk24	5
GO:1901361	organic cyclic compound catabolic process	11/163	491/28891	0.000115307	0.0210822	0.0177722	Ago2/Dhx34/Casc3/Rbm47/Sidt2/Gda/Pan3/Pym1/Smg9/Lsm6/Nudt3	11
GO:0050727	regulation of inflammatory response	10/163	411/28891	0.000121581	0.0210822	0.0177722	F12/Nfkb1/Pglyrp1/Park7/Foxp1/S100a9/Tlr6/Spata2/Bcl6/Il1b	10
GO:0000184	nuclear-transcribed mRNA catabolic process, nonsense-mediated decay	4/163	48/28891	0.000156583	0.0254545	0.0214581	Dhx34/Casc3/Pym1/Smg9	4
GO:0002757	immune response-activating signaling pathway	10/163	440/28891	0.000210749	0.0318626	0.0268601	Znrf1/Epg5/Rap1a/Nfkb1/C5ar1/Psen2/Sirt2/Oas1c/Foxp1/Tlr6	10
GO:0002429	immune response-activating cell surface receptor signaling pathway	8/163	284/28891	0.000220503	0.0318626	0.0268601	Znrf1/Rap1a/Nfkb1/C5ar1/Psen2/Oas1c/Foxp1/Tlr6	8
GO:0002764	immune response-regulating signaling pathway	10/163	450/28891	0.000252088	0.0345095	0.0290913	Znrf1/Epg5/Rap1a/Nfkb1/C5ar1/Psen2/Sirt2/Oas1c/Foxp1/Tlr6	10
GO:0002768	immune response-regulating cell surface receptor signaling pathway	8/163	294/28891	0.000278342	0.036129	0.0304566	Znrf1/Rap1a/Nfkb1/C5ar1/Psen2/Oas1c/Foxp1/Tlr6	8
GO:0032350	regulation of hormone metabolic process	4/163	57/28891	0.000305589	0.036129	0.0304566	Igf1r/Nfkb1/Gnb3/H6pd	4
GO:2000059	negative regulation of ubiquitin-dependent protein catabolic process	4/163	57/28891	0.000305589	0.036129	0.0304566	Ubxn1/Psen2/Hfe/Park7	4
GO:2000243	positive regulation of reproductive process	5/163	108/28891	0.000375216	0.0422389	0.0356072	Igf1r/Ago2/Lfng/Sirt2/Park7	5
GO:0030194	positive regulation of blood coagulation	3/163	26/28891	0.000416673	0.0422389	0.0356072	St3gal4/F12/S100a9	3
GO:1900048	positive regulation of hemostasis	3/163	26/28891	0.000416673	0.0422389	0.0356072	St3gal4/F12/S100a9	3
GO:0042446	hormone biosynthetic process	4/163	62/28891	0.000422227	0.0422389	0.0356072	Igf1r/Nfkb1/H6pd/Hfe	4
GO:0046885	regulation of hormone biosynthetic process	3/163	30/28891	0.000639973	0.057715	0.0486535	Igf1r/Nfkb1/H6pd	3
GO:0060252	positive regulation of glial cell proliferation	3/163	30/28891	0.000639973	0.057715	0.0486535	Myb/Ppp1cc/Il1b	3
GO:0006417	regulation of translation	9/163	418/28891	0.000643497	0.057715	0.0486535	Eef2k/Mtg1/Ago2/Casc3/Ifrd2/Pan3/Pym1/S100a9/Mpv17l2	9
GO:0050818	regulation of coagulation	4/163	71/28891	0.000707065	0.0613026	0.0516778	St3gal4/F12/Psen2/S100a9	4
GO:1903051	negative regulation of proteolysis involved in protein catabolic process	4/163	72/28891	0.000745397	0.0617164	0.0520266	Ubxn1/Psen2/Hfe/Park7	4
GO:0051446	positive regulation of meiotic cell cycle	3/163	32/28891	0.000775403	0.0617164	0.0520266	Igf1r/Lfng/Sirt2	3
GO:0030100	regulation of endocytosis	8/163	344/28891	0.000783022	0.0617164	0.0520266	Rap1a/Eef2k/Cd177/Ap2b1/Sirt2/Hfe/Gm5150/Il1b	8
GO:0009895	negative regulation of catabolic process	8/163	349/28891	0.000859365	0.0648377	0.0546579	Ubxn1/Dhx34/Rbm47/Psen2/Sirt2/Hfe/Park7/Il1b	8
GO:0002286	T cell activation involved in immune response	5/163	130/28891	0.00087248	0.0648377	0.0546579	Myb/Lcp1/Psen2/Foxp1/Bcl6	5
GO:2000272	negative regulation of signaling receptor activity	3/163	34/28891	0.000927788	0.0670327	0.0565083	Psen2/Hfe/Park7	3
GO:0045807	positive regulation of endocytosis	6/163	204/28891	0.00109133	0.0767176	0.0646726	Rap1a/Eef2k/Ap2b1/Hfe/Gm5150/Il1b	6
GO:0050890	cognition	8/163	371/28891	0.00126943	0.0802431	0.0676446	St3gal4/Slc1a4/C5ar1/Psen2/Grcc10/Pak6/Syngap1/Il1b	8
GO:0070266	necroptotic process	3/163	38/28891	0.00128654	0.0802431	0.0676446	Itpk1/Spata2/Birc2	3
GO:2000191	regulation of fatty acid transport	3/163	38/28891	0.00128654	0.0802431	0.0676446	Sstr4/Fis1/Il1b	3
GO:0032434	regulation of proteasomal ubiquitin-dependent protein catabolic process	5/163	142/28891	0.0012939	0.0802431	0.0676446	Ubxn1/Psen2/Sirt2/Hfe/Park7	5
GO:0022411	cellular component disassembly	9/163	462/28891	0.00129574	0.0802431	0.0676446	Igf1r/Epg5/Lcp1/Eef2k/Vrk1/Cisd2/Atg2a/Pym1/Fis1	9
GO:0150076	neuroinflammatory response	4/163	85/28891	0.0013862	0.0820504	0.0691682	C5ar1/Psen2/Tlr6/Il1b	4
GO:0014002	astrocyte development	3/163	39/28891	0.00138801	0.0820504	0.0691682	C5ar1/S100a9/Il1b	3
GO:0002697	regulation of immune effector process	9/163	473/28891	0.00152266	0.0880099	0.0741919	Rap1a/Cd177/Tap1/Unc13d/Hfe/Pglyrp1/Foxp1/Bcl6/Il1b	9
GO:0090085	regulation of protein deubiquitination	2/163	11/28891	0.0016828	0.0938102	0.0790816	Ubxn1/Park7	2
GO:0032435	negative regulation of proteasomal ubiquitin-dependent protein catabolic process	3/163	42/28891	0.00172212	0.0938102	0.0790816	Ubxn1/Hfe/Park7	3
GO:0034248	regulation of amide metabolic process	9/163	482/28891	0.00173121	0.0938102	0.0790816	Eef2k/Mtg1/Ago2/Casc3/Ifrd2/Pan3/Pym1/S100a9/Mpv17l2	9
GO:0032768	regulation of monooxygenase activity	3/163	45/28891	0.00210251	0.111604	0.094082	Nfkb1/Park7/Il1b	3
GO:1903305	regulation of regulated secretory pathway	5/163	161/28891	0.00224487	0.116778	0.0984433	Rap1b/Rap1a/Cd177/Dvl1/Unc13d	5
GO:0061515	myeloid cell development	4/163	98/28891	0.00233705	0.11919	0.100476	Myb/Rabgap1l/Foxp1/Bcl6	4
GO:0010976	positive regulation of neuron projection development	6/163	239/28891	0.00242962	0.119363	0.100623	Igf1r/Rap1a/Eef2k/Dvl1/S100a9/Stk24	6
GO:0030203	glycosaminoglycan metabolic process	4/163	101/28891	0.00260735	0.119363	0.100623	Nfkb1/Pglyrp1/Ugdh/Il1b	4
GO:0030522	intracellular receptor signaling pathway	7/163	328/28891	0.00268844	0.119363	0.100623	Epg5/Sirt2/Oas1c/Safb/Park7/Foxp1/Tlr6	7
GO:0009755	hormone-mediated signaling pathway	5/163	168/28891	0.00269844	0.119363	0.100623	Adipor2/Safb/Park7/Foxp1/Csnk2b	5
GO:2000377	regulation of reactive oxygen species metabolic process	5/163	168/28891	0.00269844	0.119363	0.100623	Cd177/Sirt2/Park7/Tlr6/Birc2	5
GO:0032486	Rap protein signal transduction	2/163	14/28891	0.00275348	0.119363	0.100623	Rap1b/Rap1a	2
GO:0034309	primary alcohol biosynthetic process	2/163	14/28891	0.00275348	0.119363	0.100623	H6pd/Park7	2
GO:0048680	positive regulation of axon regeneration	2/163	14/28891	0.00275348	0.119363	0.100623	Igf1r/Stk24	2
GO:1901298	regulation of hydrogen peroxide-mediated programmed cell death	2/163	14/28891	0.00275348	0.119363	0.100623	Park7/Foxp1	2
GO:0042445	hormone metabolic process	6/163	246/28891	0.00280299	0.119517	0.100753	Igf1r/Nfkb1/Gnb3/H6pd/Safb/Hfe	6
GO:0097300	programmed necrotic cell death	3/163	51/28891	0.00301035	0.120944	0.101955	Itpk1/Spata2/Birc2	3
GO:1903034	regulation of response to wounding	5/163	174/28891	0.00313718	0.120944	0.101955	Igf1r/St3gal4/F12/S100a9/Stk24	5
GO:0099173	postsynapse organization	6/163	252/28891	0.00315589	0.120944	0.101955	Igf1r/Eef2k/Dvl1/Rps6ka5/Psen2/Syngap1	6
GO:0030213	hyaluronan biosynthetic process	2/163	15/28891	0.00316535	0.120944	0.101955	Nfkb1/Il1b	2
GO:0070572	positive regulation of neuron projection regeneration	2/163	15/28891	0.00316535	0.120944	0.101955	Igf1r/Stk24	2
GO:2000622	regulation of nuclear-transcribed mRNA catabolic process, nonsense-mediated decay	2/163	15/28891	0.00316535	0.120944	0.101955	Dhx34/Casc3	2
GO:0032309	icosanoid secretion	3/163	52/28891	0.00318155	0.120944	0.101955	Sstr4/Abcc4/Il1b	3
GO:2000058	regulation of ubiquitin-dependent protein catabolic process	5/163	175/28891	0.00321501	0.120944	0.101955	Ubxn1/Psen2/Sirt2/Hfe/Park7	5
GO:0042886	amide transport	8/163	432/28891	0.00325493	0.120944	0.101955	Tm7sf3/Tap1/Sidt2/Slc1a4/Hfe/Park7/S100a9/Il1b	8
GO:2001235	positive regulation of apoptotic signaling pathway	5/163	177/28891	0.00337483	0.123633	0.104222	Psen2/Fis1/Park7/S100a9/Tlr6	5
GO:0015833	peptide transport	7/163	343/28891	0.00343876	0.124067	0.104588	Tm7sf3/Tap1/Sidt2/Hfe/Park7/S100a9/Il1b	7
GO:0051047	positive regulation of secretion	8/163	437/28891	0.0034886	0.124067	0.104588	Tm7sf3/Myb/Cd177/Sstr4/Unc13d/Hfe/S100a9/Il1b	8
GO:0006024	glycosaminoglycan biosynthetic process	3/163	54/28891	0.0035416	0.124067	0.104588	Nfkb1/Ugdh/Il1b	3
GO:0002467	germinal center formation	2/163	16/28891	0.00360418	0.124067	0.104588	Unc13d/Bcl6	2
GO:0015718	monocarboxylic acid transport	5/163	180/28891	0.00362518	0.124067	0.104588	Sstr4/Abcc4/Fis1/Slc16a7/Il1b	5
GO:1901799	negative regulation of proteasomal protein catabolic process	3/163	55/28891	0.00373056	0.124888	0.10528	Ubxn1/Hfe/Park7	3
GO:0015908	fatty acid transport	4/163	113/28891	0.00390321	0.124888	0.10528	Sstr4/Abcc4/Fis1/Il1b	4
GO:0060251	regulation of glial cell proliferation	3/163	56/28891	0.00392557	0.124888	0.10528	Myb/Ppp1cc/Il1b	3
GO:0006878	intracellular copper ion homeostasis	2/163	17/28891	0.00406966	0.124888	0.10528	Cox19/Ankrd9	2
GO:0010421	hydrogen peroxide-mediated programmed cell death	2/163	17/28891	0.00406966	0.124888	0.10528	Park7/Foxp1	2
GO:0055070	copper ion homeostasis	2/163	17/28891	0.00406966	0.124888	0.10528	Cox19/Ankrd9	2
GO:0006022	aminoglycan metabolic process	4/163	115/28891	0.00415476	0.124888	0.10528	Nfkb1/Pglyrp1/Ugdh/Il1b	4
GO:0048661	positive regulation of smooth muscle cell proliferation	4/163	115/28891	0.00415476	0.124888	0.10528	Igf1r/Myb/Abcc4/Foxp1	4
GO:0019221	cytokine-mediated signaling pathway	8/163	450/28891	0.00415734	0.124888	0.10528	Ifitm6/Rps6ka5/Adipor2/Rbm47/Oas1c/Csnk2b/Spata2/Il1b	8
GO:0061013	regulation of mRNA catabolic process	5/163	186/28891	0.00416543	0.124888	0.10528	Ago2/Dhx34/Casc3/Rbm47/Pan3	5
GO:0043388	positive regulation of DNA binding	3/163	58/28891	0.00433395	0.124888	0.10528	Sirt2/Park7/Edf1	3
GO:0061900	glial cell activation	3/163	58/28891	0.00433395	0.124888	0.10528	C5ar1/Tlr6/Il1b	3
GO:0042177	negative regulation of protein catabolic process	4/163	117/28891	0.00441704	0.124888	0.10528	Ubxn1/Sirt2/Hfe/Park7	4
GO:0006023	aminoglycan biosynthetic process	3/163	59/28891	0.00454743	0.124888	0.10528	Nfkb1/Ugdh/Il1b	3
GO:0140353	lipid export from cell	3/163	59/28891	0.00454743	0.124888	0.10528	Myb/Abcc4/Il1b	3
GO:2000300	regulation of synaptic vesicle exocytosis	3/163	59/28891	0.00454743	0.124888	0.10528	Rap1b/Rap1a/Dvl1	3
GO:0016045	detection of bacterium	2/163	18/28891	0.00456147	0.124888	0.10528	Pglyrp1/Tlr6	2
GO:0051444	negative regulation of ubiquitin-protein transferase activity	2/163	18/28891	0.00456147	0.124888	0.10528	Psen2/Park7	2
GO:0097468	programmed cell death in response to reactive oxygen species	2/163	18/28891	0.00456147	0.124888	0.10528	Park7/Foxp1	2
GO:0048660	regulation of smooth muscle cell proliferation	5/163	193/28891	0.00486572	0.127685	0.107638	Igf1r/Myb/Abcc4/Park7/Foxp1	5
GO:0051445	regulation of meiotic cell cycle	3/163	61/28891	0.00499323	0.127685	0.107638	Igf1r/Lfng/Sirt2	3
GO:0003159	morphogenesis of an endothelium	2/163	19/28891	0.00507931	0.127685	0.107638	Foxp1/Csnk2b	2
GO:0061154	endothelial tube morphogenesis	2/163	19/28891	0.00507931	0.127685	0.107638	Foxp1/Csnk2b	2
GO:0070486	leukocyte aggregation	2/163	19/28891	0.00507931	0.127685	0.107638	S100a9/Il1b	2
GO:0110154	RNA decapping	2/163	19/28891	0.00507931	0.127685	0.107638	Pan3/Nudt3	2
GO:0061136	regulation of proteasomal protein catabolic process	5/163	195/28891	0.00508026	0.127685	0.107638	Ubxn1/Psen2/Sirt2/Hfe/Park7	5
GO:0042176	regulation of protein catabolic process	7/163	369/28891	0.00510543	0.127685	0.107638	Ubxn1/Psen2/Sirt2/Hfe/Ubxn2a/Park7/Il1b	7
GO:0051402	neuron apoptotic process	7/163	369/28891	0.00510543	0.127685	0.107638	Myb/C5ar1/Syngap1/Fis1/Park7/Casp7/Il1b	7
GO:0019218	regulation of steroid metabolic process	4/163	123/28891	0.00527035	0.129425	0.109105	Igf1r/Nfkb1/Gnb3/H6pd	4
GO:0051099	positive regulation of binding	5/163	197/28891	0.00530142	0.129425	0.109105	Lfng/Sirt2/Hfe/Park7/Edf1	5
GO:0032655	regulation of interleukin-12 production	3/163	63/28891	0.00546449	0.129425	0.109105	Nfkb1/Foxp1/Tlr6	3
GO:0090303	positive regulation of wound healing	3/163	63/28891	0.00546449	0.129425	0.109105	St3gal4/F12/S100a9	3
GO:0090030	regulation of steroid hormone biosynthetic process	2/163	20/28891	0.00562286	0.129425	0.109105	Igf1r/H6pd	2
GO:0032602	chemokine production	4/163	126/28891	0.00573564	0.129425	0.109105	Nfkb1/Oas1c/Foxp1/Il1b	4
GO:0015931	nucleobase-containing compound transport	5/163	202/28891	0.00588402	0.129425	0.109105	Epg5/Cetn3/Casc3/Sidt2/Abcc4	5
GO:0048659	smooth muscle cell proliferation	5/163	202/28891	0.00588402	0.129425	0.109105	Igf1r/Myb/Abcc4/Park7/Foxp1	5
GO:0006476	protein deacetylation	3/163	65/28891	0.0059616	0.129425	0.109105	Mier1/Mta2/Sirt2	3
GO:0032615	interleukin-12 production	3/163	65/28891	0.0059616	0.129425	0.109105	Nfkb1/Foxp1/Tlr6	3
GO:0032305	positive regulation of icosanoid secretion	2/163	21/28891	0.00619184	0.129425	0.109105	Sstr4/Il1b	2
GO:0032310	prostaglandin secretion	2/163	21/28891	0.00619184	0.129425	0.109105	Abcc4/Il1b	2
GO:0045064	T-helper 2 cell differentiation	2/163	21/28891	0.00619184	0.129425	0.109105	Myb/Bcl6	2
GO:0048143	astrocyte activation	2/163	21/28891	0.00619184	0.129425	0.109105	C5ar1/Il1b	2
GO:0071639	positive regulation of monocyte chemotactic protein-1 production	2/163	21/28891	0.00619184	0.129425	0.109105	Oas1c/Il1b	2
GO:0098543	detection of other organism	2/163	21/28891	0.00619184	0.129425	0.109105	Pglyrp1/Tlr6	2
GO:0030193	regulation of blood coagulation	3/163	66/28891	0.00621996	0.129425	0.109105	St3gal4/F12/S100a9	3
GO:0051785	positive regulation of nuclear division	3/163	66/28891	0.00621996	0.129425	0.109105	Igf1r/Sirt2/Il1b	3
GO:0060337	type I interferon-mediated signaling pathway	3/163	66/28891	0.00621996	0.129425	0.109105	Ifitm6/Rbm47/Oas1c	3
GO:0071357	cellular response to type I interferon	3/163	66/28891	0.00621996	0.129425	0.109105	Ifitm6/Rbm47/Oas1c	3
GO:0071715	icosanoid transport	3/163	66/28891	0.00621996	0.129425	0.109105	Sstr4/Abcc4/Il1b	3
GO:0032543	mitochondrial translation	4/163	130/28891	0.00639756	0.132064	0.111329	Mrps15/Mtg1/Mrpl55/Mpv17l2	4
GO:0140895	cell surface toll-like receptor signaling pathway	3/163	67/28891	0.00648491	0.132813	0.111961	Znrf1/Oas1c/Tlr6	3
GO:0009615	response to virus	7/163	389/28891	0.00675383	0.133714	0.11272	Trim7/Ifitm6/Nfkb1/Sirt2/Unc13d/Oas1c/Il1b	7
GO:0062012	regulation of small molecule metabolic process	7/163	389/28891	0.00675383	0.133714	0.11272	Nfkb1/Gnb3/H6pd/Sirt2/Fis1/Park7/Il1b	7
GO:0009247	glycolipid biosynthetic process	3/163	68/28891	0.0067565	0.133714	0.11272	St3gal4/Gpaa1/Pigv	3
GO:1900046	regulation of hemostasis	3/163	68/28891	0.0067565	0.133714	0.11272	St3gal4/F12/S100a9	3
GO:0006089	lactate metabolic process	2/163	22/28891	0.00678593	0.133714	0.11272	Park7/Ldha	2
GO:0061082	myeloid leukocyte cytokine production	3/163	69/28891	0.00703477	0.137575	0.115975	Psen2/Bcl6/Il1b	3
GO:0002752	cell surface pattern recognition receptor signaling pathway	3/163	70/28891	0.00731975	0.140019	0.118035	Znrf1/Oas1c/Tlr6	3
GO:0031396	regulation of protein ubiquitination	5/163	213/28891	0.00732199	0.140019	0.118035	Ubxn1/Psen2/Ubxn2a/Park7/Birc2	5
GO:0002544	chronic inflammatory response	2/163	23/28891	0.00740484	0.140019	0.118035	Unc13d/S100a9	2
GO:0060544	regulation of necroptotic process	2/163	23/28891	0.00740484	0.140019	0.118035	Spata2/Birc2	2
GO:0009117	nucleotide metabolic process	8/163	497/28891	0.00742889	0.140019	0.118035	Gda/Acaa2/H6pd/Fis1/Park7/Nudt3/Atp5mf/Ldha	8
GO:0019216	regulation of lipid metabolic process	7/163	398/28891	0.00761268	0.141567	0.119341	Igf1r/Nfkb1/Gnb3/H6pd/Sirt2/Il1b/Pik3ip1	7
GO:0003158	endothelium development	4/163	137/28891	0.00767436	0.141567	0.119341	Rap1a/Foxp1/Csnk2b/Il1b	4
GO:1903008	organelle disassembly	4/163	137/28891	0.00767436	0.141567	0.119341	Vrk1/Cisd2/Atg2a/Fis1	4
GO:1903311	regulation of mRNA metabolic process	6/163	304/28891	0.00775053	0.141966	0.119677	Ago2/Dhx34/Casc3/Rbm47/Pan3/Safb	6
GO:1990266	neutrophil migration	4/163	138/28891	0.00786942	0.142749	0.120337	Cd177/C5ar1/S100a9/Il1b	4
GO:0097398	cellular response to interleukin-17	2/163	24/28891	0.00804827	0.142749	0.120337	Nfkb1/Il1b	2
GO:1903428	positive regulation of reactive oxygen species biosynthetic process	2/163	24/28891	0.00804827	0.142749	0.120337	Park7/Tlr6	2
GO:0021782	glial cell development	4/163	139/28891	0.00806772	0.142749	0.120337	C5ar1/Sirt2/S100a9/Il1b	4
GO:0099175	regulation of postsynapse organization	4/163	139/28891	0.00806772	0.142749	0.120337	Eef2k/Dvl1/Rps6ka5/Psen2	4
GO:0034340	response to type I interferon	3/163	73/28891	0.00821536	0.14341	0.120894	Ifitm6/Rbm47/Oas1c	3
GO:2001244	positive regulation of intrinsic apoptotic signaling pathway	3/163	73/28891	0.00821536	0.14341	0.120894	Fis1/Park7/S100a9	3
GO:0043523	regulation of neuron apoptotic process	6/163	310/28891	0.00848824	0.144586	0.121886	Myb/C5ar1/Syngap1/Fis1/Park7/Il1b	6
GO:0042093	T-helper cell differentiation	3/163	74/28891	0.00852757	0.144586	0.121886	Myb/Foxp1/Bcl6	3
GO:0046890	regulation of lipid biosynthetic process	5/163	222/28891	0.00866802	0.144586	0.121886	Igf1r/Nfkb1/H6pd/Sirt2/Il1b	5
GO:1903306	negative regulation of regulated secretory pathway	2/163	25/28891	0.00871594	0.144586	0.121886	Rap1b/Rap1a	2
GO:0002294	CD4-positive, alpha-beta T cell differentiation involved in immune response	3/163	75/28891	0.00884667	0.144586	0.121886	Myb/Foxp1/Bcl6	3
GO:0032677	regulation of interleukin-8 production	3/163	75/28891	0.00884667	0.144586	0.121886	Park7/Tlr6/Il1b	3
GO:0097194	execution phase of apoptosis	3/163	75/28891	0.00884667	0.144586	0.121886	Sirt2/Casp7/Stk24	3
GO:0014013	regulation of gliogenesis	4/163	143/28891	0.00889366	0.144586	0.121886	Myb/Ppp1cc/Sirt2/Il1b	4
GO:0001818	negative regulation of cytokine production	6/163	314/28891	0.00900725	0.144586	0.121886	Nfkb1/Oas1c/Hfe/Pglyrp1/Tlr6/Bcl6	6
GO:0002703	regulation of leukocyte mediated immunity	6/163	314/28891	0.00900725	0.144586	0.121886	Cd177/Tap1/Unc13d/Hfe/Bcl6/Il1b	6
GO:2000241	regulation of reproductive process	5/163	225/28891	0.00915234	0.144586	0.121886	Igf1r/Ago2/Lfng/Sirt2/Park7	5
GO:0002293	alpha-beta T cell differentiation involved in immune response	3/163	76/28891	0.00917269	0.144586	0.121886	Myb/Foxp1/Bcl6	3
GO:0032637	interleukin-8 production	3/163	76/28891	0.00917269	0.144586	0.121886	Park7/Tlr6/Il1b	3
GO:0017157	regulation of exocytosis	5/163	226/28891	0.00931785	0.144586	0.121886	Rap1b/Rap1a/Cd177/Dvl1/Unc13d	5
GO:0032303	regulation of icosanoid secretion	2/163	26/28891	0.00940754	0.144586	0.121886	Sstr4/Il1b	2
GO:0070129	regulation of mitochondrial translation	2/163	26/28891	0.00940754	0.144586	0.121886	Mtg1/Mpv17l2	2
GO:0070498	interleukin-1-mediated signaling pathway	2/163	26/28891	0.00940754	0.144586	0.121886	Rps6ka5/Il1b	2
GO:2000193	positive regulation of fatty acid transport	2/163	26/28891	0.00940754	0.144586	0.121886	Sstr4/Il1b	2
GO:0001756	somitogenesis	3/163	77/28891	0.00950567	0.144586	0.121886	Lfng/Psen2/Tbx6	3
GO:0002287	alpha-beta T cell activation involved in immune response	3/163	77/28891	0.00950567	0.144586	0.121886	Myb/Foxp1/Bcl6	3
GO:0035601	protein deacylation	3/163	77/28891	0.00950567	0.144586	0.121886	Mier1/Mta2/Sirt2	3
GO:0098732	macromolecule deacylation	3/163	77/28891	0.00950567	0.144586	0.121886	Mier1/Mta2/Sirt2	3
GO:0046394	carboxylic acid biosynthetic process	6/163	321/28891	0.00996961	0.145566	0.122711	Carns1/Sirt2/Park7/Ugdh/Il1b/Ldha	6
GO:0000289	nuclear-transcribed mRNA poly(A) tail shortening	2/163	27/28891	0.0101228	0.145566	0.122711	Ago2/Pan3	2
GO:0010575	positive regulation of vascular endothelial growth factor production	2/163	27/28891	0.0101228	0.145566	0.122711	C5ar1/Il1b	2
GO:0060765	regulation of androgen receptor signaling pathway	2/163	27/28891	0.0101228	0.145566	0.122711	Park7/Foxp1	2
GO:0097396	response to interleukin-17	2/163	27/28891	0.0101228	0.145566	0.122711	Nfkb1/Il1b	2
GO:1901857	positive regulation of cellular respiration	2/163	27/28891	0.0101228	0.145566	0.122711	Oas1c/Park7	2
GO:0002237	response to molecule of bacterial origin	7/163	421/28891	0.0101729	0.145566	0.122711	Nfkb1/C5ar1/Foxp1/S100a9/Tlr6/Casp7/Il1b	7
GO:0014009	glial cell proliferation	3/163	79/28891	0.0101926	0.145566	0.122711	Myb/Ppp1cc/Il1b	3
GO:0010721	negative regulation of cell development	6/163	323/28891	0.0102575	0.145566	0.122711	Sirt2/Syngap1/Pglyrp1/Tbx6/Bcl6/Il1b	6
GO:1903050	regulation of proteolysis involved in protein catabolic process	5/163	232/28891	0.0103544	0.145566	0.122711	Ubxn1/Psen2/Sirt2/Hfe/Park7	5
GO:0016053	organic acid biosynthetic process	6/163	324/28891	0.0104037	0.145566	0.122711	Carns1/Sirt2/Park7/Ugdh/Il1b/Ldha	6
GO:0002753	cytosolic pattern recognition receptor signaling pathway	4/163	150/28891	0.0104683	0.145566	0.122711	Epg5/Sirt2/Oas1c/Tlr6	4
GO:0002221	pattern recognition receptor signaling pathway	5/163	233/28891	0.0105346	0.145566	0.122711	Znrf1/Epg5/Sirt2/Oas1c/Tlr6	5
GO:1903510	mucopolysaccharide metabolic process	3/163	80/28891	0.0105466	0.145566	0.122711	Nfkb1/Ugdh/Il1b	3
GO:0002699	positive regulation of immune effector process	6/163	326/28891	0.0107004	0.145566	0.122711	Rap1a/Cd177/Unc13d/Hfe/Foxp1/Il1b	6
GO:0045723	positive regulation of fatty acid biosynthetic process	2/163	28/28891	0.0108614	0.145566	0.122711	Sirt2/Il1b	2
GO:0062098	regulation of programmed necrotic cell death	2/163	28/28891	0.0108614	0.145566	0.122711	Spata2/Birc2	2
GO:0031397	negative regulation of protein ubiquitination	3/163	81/28891	0.0109076	0.145566	0.122711	Ubxn1/Psen2/Park7	3
GO:0071347	cellular response to interleukin-1	3/163	81/28891	0.0109076	0.145566	0.122711	Nfkb1/Rps6ka5/Il1b	3
GO:0051607	defense response to virus	6/163	328/28891	0.0110031	0.145566	0.122711	Trim7/Ifitm6/Sirt2/Unc13d/Oas1c/Il1b	6
GO:0007264	small GTPase mediated signal transduction	7/163	428/28891	0.0110638	0.145566	0.122711	Rap1b/Rap1a/Ccdc88c/Syngap1/Dok3/Bcl6/Sh2d3c	7
GO:0002790	peptide secretion	6/163	329/28891	0.0111567	0.145566	0.122711	Tm7sf3/Sidt2/Hfe/Park7/S100a9/Il1b	6
GO:0140546	defense response to symbiont	6/163	329/28891	0.0111567	0.145566	0.122711	Trim7/Ifitm6/Sirt2/Unc13d/Oas1c/Il1b	6
GO:0002220	innate immune response activating cell surface receptor signaling pathway	3/163	82/28891	0.0112758	0.145566	0.122711	Znrf1/Oas1c/Tlr6	3
GO:0002673	regulation of acute inflammatory response	3/163	82/28891	0.0112758	0.145566	0.122711	F12/Park7/Il1b	3
GO:0010563	negative regulation of phosphorus metabolic process	7/163	430/28891	0.0113285	0.145566	0.122711	Dvl1/Psen2/Sirt2/Fis1/Park7/Il1b/Pik3ip1	7
GO:0042742	defense response to bacterium	7/163	430/28891	0.0113285	0.145566	0.122711	C5ar1/Oas1c/Pglyrp1/Plac8/Foxp1/Casp7/Il1b	7
GO:0045936	negative regulation of phosphate metabolic process	7/163	430/28891	0.0113285	0.145566	0.122711	Dvl1/Psen2/Sirt2/Fis1/Park7/Il1b/Pik3ip1	7
GO:0016575	histone deacetylation	2/163	29/28891	0.0116231	0.145566	0.122711	Mier1/Mta2	2
GO:0032469	endoplasmic reticulum calcium ion homeostasis	2/163	29/28891	0.0116231	0.145566	0.122711	Psen2/Fis1	2
GO:0032770	positive regulation of monooxygenase activity	2/163	29/28891	0.0116231	0.145566	0.122711	Park7/Il1b	2
GO:0071108	protein K48-linked deubiquitination	2/163	29/28891	0.0116231	0.145566	0.122711	Ubxn1/Park7	2
GO:0072567	chemokine (C-X-C motif) ligand 2 production	2/163	29/28891	0.0116231	0.145566	0.122711	Oas1c/Foxp1	2
GO:2000341	regulation of chemokine (C-X-C motif) ligand 2 production	2/163	29/28891	0.0116231	0.145566	0.122711	Oas1c/Foxp1	2
GO:0002292	T cell differentiation involved in immune response	3/163	83/28891	0.011651	0.145566	0.122711	Myb/Foxp1/Bcl6	3
GO:0050777	negative regulation of immune response	5/163	239/28891	0.0116606	0.145566	0.122711	Tap1/Oas1c/Hfe/Pglyrp1/Bcl6	5
GO:0070374	positive regulation of ERK1 and ERK2 cascade	5/163	239/28891	0.0116606	0.145566	0.122711	Rap1b/Rap1a/Sstr4/C5ar1/Il1b	5
GO:0098876	vesicle-mediated transport to the plasma membrane	4/163	155/28891	0.0116967	0.145566	0.122711	Epg5/Vps26c/Sec16a/Def6	4
GO:0009451	RNA modification	4/163	156/28891	0.011953	0.147505	0.124346	Rbm47/Trmt1/Elp5/Fbl	4
GO:0140888	interferon-mediated signaling pathway	3/163	84/28891	0.0120334	0.147505	0.124346	Ifitm6/Rbm47/Oas1c	3
GO:0043254	regulation of protein-containing complex assembly	7/163	437/28891	0.012291	0.147505	0.124346	Lcp1/H3f3b/Gda/Sirt2/Park7/Tlr6/Birc2	7
GO:2001233	regulation of apoptotic signaling pathway	7/163	437/28891	0.012291	0.147505	0.124346	Acaa2/Psen2/Fis1/Park7/S100a9/Tlr6/Il1b	7
GO:0001919	regulation of receptor recycling	2/163	30/28891	0.0124076	0.147505	0.124346	Psen2/Ap1ar	2
GO:0015732	prostaglandin transport	2/163	30/28891	0.0124076	0.147505	0.124346	Abcc4/Il1b	2
GO:0032891	negative regulation of organic acid transport	2/163	30/28891	0.0124076	0.147505	0.124346	Fis1/Il1b	2
GO:0048199	vesicle targeting, to, from or within Golgi	2/163	30/28891	0.0124076	0.147505	0.124346	Ap1ar/Sec16a	2
GO:0098581	detection of external biotic stimulus	2/163	30/28891	0.0124076	0.147505	0.124346	Pglyrp1/Tlr6	2
GO:2000379	positive regulation of reactive oxygen species metabolic process	3/163	85/28891	0.012423	0.147505	0.124346	Cd177/Park7/Tlr6	3
GO:0032368	regulation of lipid transport	4/163	158/28891	0.0124764	0.147505	0.124346	Myb/Sstr4/Fis1/Il1b	4
GO:0002758	innate immune response-activating signaling pathway	5/163	244/28891	0.0126594	0.148992	0.1256	Znrf1/Epg5/Sirt2/Oas1c/Tlr6	5
GO:0043954	cellular component maintenance	3/163	86/28891	0.0128197	0.150198	0.126616	Igf1r/Cd177/Syngap1	3
GO:0071605	monocyte chemotactic protein-1 production	2/163	31/28891	0.0132147	0.153444	0.129352	Oas1c/Il1b	2
GO:0071637	regulation of monocyte chemotactic protein-1 production	2/163	31/28891	0.0132147	0.153444	0.129352	Oas1c/Il1b	2
GO:0006163	purine nucleotide metabolic process	7/163	444/28891	0.0133113	0.153879	0.129719	Gda/Acaa2/H6pd/Fis1/Nudt3/Atp5mf/Ldha	7
GO:1902117	positive regulation of organelle assembly	3/163	88/28891	0.0136347	0.156919	0.132282	Lcp1/Atg2a/Pan3	3
GO:1903320	regulation of protein modification by small protein conjugation or removal	5/163	249/28891	0.0137148	0.15705	0.132392	Ubxn1/Psen2/Ubxn2a/Park7/Birc2	5
GO:0007159	leukocyte cell-cell adhesion	7/163	447/28891	0.0137668	0.15705	0.132392	St3gal4/Cd177/Hfe/Gm5150/S100a9/Bcl6/Il1b	7
GO:0035455	response to interferon-alpha	2/163	32/28891	0.014044	0.158819	0.133884	Ifitm6/Oas1c	2
GO:0071354	cellular response to interleukin-6	2/163	32/28891	0.014044	0.158819	0.133884	Myb/Nfkb1	2
GO:0002707	negative regulation of lymphocyte mediated immunity	3/163	90/28891	0.0144785	0.162022	0.136583	Tap1/Hfe/Bcl6	3
GO:0031507	heterochromatin formation	3/163	90/28891	0.0144785	0.162022	0.136583	H3f3b/Pole3/Bcl6	3
GO:0048545	response to steroid hormone	5/163	253/28891	0.0146006	0.162022	0.136583	Sstr4/Paqr8/Safb/Park7/Foxp1	5
GO:0140053	mitochondrial gene expression	4/163	166/28891	0.0147158	0.162022	0.136583	Mrps15/Mtg1/Mrpl55/Mpv17l2	4
GO:0006506	GPI anchor biosynthetic process	2/163	33/28891	0.0148952	0.162022	0.136583	Gpaa1/Pigv	2
GO:0062125	regulation of mitochondrial gene expression	2/163	33/28891	0.0148952	0.162022	0.136583	Mtg1/Mpv17l2	2
GO:0140058	neuron projection arborization	2/163	33/28891	0.0148952	0.162022	0.136583	Dvl1/Pak6	2
GO:0000422	autophagy of mitochondrion	3/163	91/28891	0.0149114	0.162022	0.136583	Cisd2/Atg2a/Fis1	3
GO:0061726	mitochondrion disassembly	3/163	91/28891	0.0149114	0.162022	0.136583	Cisd2/Atg2a/Fis1	3
GO:0050729	positive regulation of inflammatory response	4/163	167/28891	0.0150124	0.162022	0.136583	Park7/S100a9/Tlr6/Il1b	4
GO:0097530	granulocyte migration	4/163	167/28891	0.0150124	0.162022	0.136583	Cd177/C5ar1/S100a9/Il1b	4
GO:0010827	regulation of glucose transmembrane transport	3/163	92/28891	0.0153514	0.162227	0.136757	Rap1a/Adipor2/Il1b	3
GO:1903321	negative regulation of protein modification by small protein conjugation or removal	3/163	92/28891	0.0153514	0.162227	0.136757	Ubxn1/Psen2/Park7	3
GO:0006066	alcohol metabolic process	6/163	354/28891	0.0155078	0.162227	0.136757	Nfkb1/Gnb3/H6pd/Park7/Itpk1/Nudt3	6
GO:0072593	reactive oxygen species metabolic process	5/163	257/28891	0.015524	0.162227	0.136757	Cd177/Sirt2/Park7/Tlr6/Birc2	5
GO:0002520	immune system development	5/163	258/28891	0.0157609	0.162227	0.136757	Myb/Nfkb1/Psen2/Foxp1/Bcl6	5
GO:0002313	mature B cell differentiation involved in immune response	2/163	34/28891	0.0157682	0.162227	0.136757	Lfng/Bcl6	2
GO:0006505	GPI anchor metabolic process	2/163	34/28891	0.0157682	0.162227	0.136757	Gpaa1/Pigv	2
GO:0070741	response to interleukin-6	2/163	34/28891	0.0157682	0.162227	0.136757	Myb/Nfkb1	2
GO:1903429	regulation of cell maturation	2/163	34/28891	0.0157682	0.162227	0.136757	Sirt2/Tbx6	2
GO:2000178	negative regulation of neural precursor cell proliferation	2/163	34/28891	0.0157682	0.162227	0.136757	Sirt2/Il1b	2
GO:0014015	positive regulation of gliogenesis	3/163	93/28891	0.0157988	0.162227	0.136757	Myb/Ppp1cc/Il1b	3
GO:0050766	positive regulation of phagocytosis	3/163	93/28891	0.0157988	0.162227	0.136757	Rap1a/Gm5150/Il1b	3
GO:0002698	negative regulation of immune effector process	4/163	170/28891	0.0159247	0.162227	0.136757	Tap1/Hfe/Pglyrp1/Bcl6	4
GO:2001236	regulation of extrinsic apoptotic signaling pathway	4/163	171/28891	0.0162364	0.162227	0.136757	Psen2/Park7/Tlr6/Il1b	4
GO:0006664	glycolipid metabolic process	3/163	94/28891	0.0162535	0.162227	0.136757	St3gal4/Gpaa1/Pigv	3
GO:0043525	positive regulation of neuron apoptotic process	3/163	94/28891	0.0162535	0.162227	0.136757	Myb/Fis1/Il1b	3
GO:0048708	astrocyte differentiation	3/163	94/28891	0.0162535	0.162227	0.136757	C5ar1/S100a9/Il1b	3
GO:0051341	regulation of oxidoreductase activity	3/163	94/28891	0.0162535	0.162227	0.136757	Nfkb1/Park7/Il1b	3
GO:0010565	regulation of cellular ketone metabolic process	4/163	172/28891	0.0165519	0.162227	0.136757	H6pd/Sirt2/Park7/Il1b	4
GO:0002719	negative regulation of cytokine production involved in immune response	2/163	35/28891	0.0166626	0.162227	0.136757	Hfe/Bcl6	2
GO:0006862	nucleotide transport	2/163	35/28891	0.0166626	0.162227	0.136757	Epg5/Abcc4	2
GO:0010574	regulation of vascular endothelial growth factor production	2/163	35/28891	0.0166626	0.162227	0.136757	C5ar1/Il1b	2
GO:0048679	regulation of axon regeneration	2/163	35/28891	0.0166626	0.162227	0.136757	Igf1r/Stk24	2
GO:0090023	positive regulation of neutrophil chemotaxis	2/163	35/28891	0.0166626	0.162227	0.136757	C5ar1/Il1b	2
GO:0051781	positive regulation of cell division	3/163	95/28891	0.0167154	0.162227	0.136757	Igf1r/Sirt2/Il1b	3
GO:0061053	somite development	3/163	95/28891	0.0167154	0.162227	0.136757	Lfng/Psen2/Tbx6	3
GO:1903509	liposaccharide metabolic process	3/163	95/28891	0.0167154	0.162227	0.136757	St3gal4/Gpaa1/Pigv	3
GO:0006403	RNA localization	4/163	173/28891	0.0168712	0.16313	0.137518	Cetn3/Casc3/Sidt2/Fbl	4
GO:0046942	carboxylic acid transport	6/163	362/28891	0.0171184	0.164329	0.138528	Sstr4/Slc1a4/Abcc4/Fis1/Slc16a7/Il1b	6
GO:0050810	regulation of steroid biosynthetic process	3/163	96/28891	0.0171847	0.164329	0.138528	Igf1r/Nfkb1/H6pd	3
GO:0070555	response to interleukin-1	3/163	96/28891	0.0171847	0.164329	0.138528	Nfkb1/Rps6ka5/Il1b	3
GO:0015849	organic acid transport	6/163	364/28891	0.0175383	0.167096	0.140861	Sstr4/Slc1a4/Abcc4/Fis1/Slc16a7/Il1b	6
GO:0034976	response to endoplasmic reticulum stress	5/163	266/28891	0.0177427	0.168311	0.141885	Ubxn1/Fis1/Park7/Sec16a/Tmem129	5
GO:0045055	regulated exocytosis	5/163	267/28891	0.0180015	0.168311	0.141885	Rap1b/Rap1a/Cd177/Dvl1/Unc13d	5
GO:0002312	B cell activation involved in immune response	3/163	98/28891	0.0181452	0.168311	0.141885	Lfng/Gapt/Bcl6	3
GO:0046683	response to organophosphorus	3/163	98/28891	0.0181452	0.168311	0.141885	Rap1b/Rap1a/Il1b	3
GO:1901874	negative regulation of post-translational protein modification	3/163	98/28891	0.0181452	0.168311	0.141885	Ubxn1/Psen2/Park7	3
GO:0045088	regulation of innate immune response	7/163	474/28891	0.0183805	0.168311	0.141885	Znrf1/Epg5/Tap1/Rbm47/Sirt2/Oas1c/Tlr6	7
GO:0002724	regulation of T cell cytokine production	2/163	37/28891	0.0185146	0.168311	0.141885	Hfe/Il1b	2
GO:0045920	negative regulation of exocytosis	2/163	37/28891	0.0185146	0.168311	0.141885	Rap1b/Rap1a	2
GO:0071624	positive regulation of granulocyte chemotaxis	2/163	37/28891	0.0185146	0.168311	0.141885	C5ar1/Il1b	2
GO:0097242	amyloid-beta clearance	2/163	37/28891	0.0185146	0.168311	0.141885	Igf1r/C5ar1	2
GO:0002367	cytokine production involved in immune response	4/163	178/28891	0.0185256	0.168311	0.141885	Psen2/Hfe/Bcl6/Il1b	4
GO:0050817	coagulation	4/163	178/28891	0.0185256	0.168311	0.141885	St3gal4/F12/Psen2/S100a9	4
GO:0002791	regulation of peptide secretion	5/163	269/28891	0.0185265	0.168311	0.141885	Tm7sf3/Sidt2/Hfe/S100a9/Il1b	5
GO:0043367	CD4-positive, alpha-beta T cell differentiation	3/163	99/28891	0.0186365	0.168311	0.141885	Myb/Foxp1/Bcl6	3
GO:0070828	heterochromatin organization	3/163	99/28891	0.0186365	0.168311	0.141885	H3f3b/Pole3/Bcl6	3
GO:0099003	vesicle-mediated transport in synapse	5/163	270/28891	0.0187928	0.169135	0.14258	Rap1b/Rap1a/Dvl1/Ap2b1/Sirt2	5
GO:0090087	regulation of peptide transport	5/163	271/28891	0.0190615	0.169722	0.143075	Tm7sf3/Sidt2/Hfe/S100a9/Il1b	5
GO:0042326	negative regulation of phosphorylation	6/163	372/28891	0.0192892	0.169722	0.143075	Dvl1/Psen2/Sirt2/Park7/Il1b/Pik3ip1	6
GO:0045862	positive regulation of proteolysis	6/163	372/28891	0.0192892	0.169722	0.143075	F12/Psen2/Sirt2/Fis1/S100a9/Il1b	6
GO:0072521	purine-containing compound metabolic process	7/163	479/28891	0.0193413	0.169722	0.143075	Gda/Acaa2/H6pd/Fis1/Nudt3/Atp5mf/Ldha	7
GO:0045746	negative regulation of Notch signaling pathway	2/163	38/28891	0.0194718	0.169722	0.143075	Lfng/Bcl6	2
GO:0098884	postsynaptic neurotransmitter receptor internalization	2/163	38/28891	0.0194718	0.169722	0.143075	Ap2b1/Sirt2	2
GO:0140239	postsynaptic endocytosis	2/163	38/28891	0.0194718	0.169722	0.143075	Ap2b1/Sirt2	2
GO:1903901	negative regulation of viral life cycle	2/163	38/28891	0.0194718	0.169722	0.143075	Ifitm6/Csnk2b	2
GO:1904646	cellular response to amyloid-beta	2/163	38/28891	0.0194718	0.169722	0.143075	Igf1r/Tlr6	2
GO:0032611	interleukin-1 beta production	3/163	101/28891	0.019641	0.169722	0.143075	Foxp1/Tlr6/Il1b	3
GO:0032890	regulation of organic acid transport	3/163	101/28891	0.019641	0.169722	0.143075	Sstr4/Fis1/Il1b	3
GO:0120162	positive regulation of cold-induced thermogenesis	3/163	101/28891	0.019641	0.169722	0.143075	Igf1r/Adipor2/Plac8	3
GO:0030183	B cell differentiation	4/163	182/28891	0.0199192	0.171556	0.144621	Myb/Lfng/Foxp1/Bcl6	4
GO:0010573	vascular endothelial growth factor production	2/163	39/28891	0.0204493	0.174389	0.147009	C5ar1/Il1b	2
GO:0071320	cellular response to cAMP	2/163	39/28891	0.0204493	0.174389	0.147009	Rap1b/Rap1a	2
GO:1900225	regulation of NLRP3 inflammasome complex assembly	2/163	39/28891	0.0204493	0.174389	0.147009	Sirt2/Tlr6	2
GO:0032102	negative regulation of response to external stimulus	7/163	485/28891	0.0205401	0.174591	0.147179	F12/Nfkb1/Tap1/Dvl1/Sirt2/Oas1c/Pglyrp1	7
GO:0002704	negative regulation of leukocyte mediated immunity	3/163	103/28891	0.020675	0.174596	0.147184	Tap1/Hfe/Bcl6	3
GO:0032370	positive regulation of lipid transport	3/163	103/28891	0.020675	0.174596	0.147184	Myb/Sstr4/Il1b	3
GO:0010586	miRNA metabolic process	3/163	104/28891	0.021203	0.178222	0.15024	Myb/Nfkb1/Ago2	3
GO:0071383	cellular response to steroid hormone stimulus	4/163	186/28891	0.0213758	0.178222	0.15024	Sstr4/Safb/Park7/Foxp1	4
GO:0030212	hyaluronan metabolic process	2/163	40/28891	0.0214469	0.178222	0.15024	Nfkb1/Il1b	2
GO:0070570	regulation of neuron projection regeneration	2/163	40/28891	0.0214469	0.178222	0.15024	Igf1r/Stk24	2
GO:2000273	positive regulation of signaling receptor activity	2/163	40/28891	0.0214469	0.178222	0.15024	Hfe/Park7	2
GO:0002274	myeloid leukocyte activation	5/163	280/28891	0.0215949	0.178312	0.150316	Cd177/C5ar1/Unc13d/Foxp1/Tlr6	5
GO:0033002	muscle cell proliferation	5/163	280/28891	0.0215949	0.178312	0.150316	Igf1r/Myb/Abcc4/Park7/Foxp1	5
GO:0016579	protein deubiquitination	3/163	105/28891	0.0217384	0.178364	0.15036	Ubxn1/Park7/Spata2	3
GO:0048525	negative regulation of viral process	3/163	105/28891	0.0217384	0.178364	0.15036	Ifitm6/Oas1c/Csnk2b	3
GO:0002218	activation of innate immune response	5/163	281/28891	0.0218893	0.179038	0.150928	Znrf1/Epg5/Sirt2/Oas1c/Tlr6	5
GO:0046928	regulation of neurotransmitter secretion	3/163	106/28891	0.0222811	0.180897	0.152496	Rap1b/Rap1a/Dvl1	3
GO:0045089	positive regulation of innate immune response	6/163	385/28891	0.0223829	0.180897	0.152496	Znrf1/Epg5/Rbm47/Sirt2/Oas1c/Tlr6	6
GO:0009595	detection of biotic stimulus	2/163	41/28891	0.0224644	0.180897	0.152496	Pglyrp1/Tlr6	2
GO:0141085	regulation of inflammasome-mediated signaling pathway	2/163	41/28891	0.0224644	0.180897	0.152496	Sirt2/Tlr6	2
GO:1903573	negative regulation of response to endoplasmic reticulum stress	2/163	41/28891	0.0224644	0.180897	0.152496	Ubxn1/Park7	2
GO:0006397	mRNA processing	7/163	496/28891	0.022871	0.18324	0.154471	Casc3/Rbm47/Pan3/Safb/Lsm6/Cdk13/Yju2b	7
GO:1905952	regulation of lipid localization	4/163	190/28891	0.0228962	0.18324	0.154471	Myb/Sstr4/Fis1/Il1b	4
GO:0097061	dendritic spine organization	3/163	108/28891	0.0233887	0.184119	0.155211	Igf1r/Eef2k/Dvl1	3
GO:0006979	response to oxidative stress	6/163	389/28891	0.0233985	0.184119	0.155211	Nfkb1/Sirt2/Park7/Foxp1/Stk24/Mpv17l2	6
GO:0001906	cell killing	5/163	286/28891	0.0234002	0.184119	0.155211	Tap1/Unc13d/Hfe/Hmgn2/Pglyrp1	5
GO:0002323	natural killer cell activation involved in immune response	2/163	42/28891	0.0235015	0.184119	0.155211	Unc13d/Pglyrp1	2
GO:0009154	purine ribonucleotide catabolic process	2/163	42/28891	0.0235015	0.184119	0.155211	Gda/Nudt3	2
GO:0032527	protein exit from endoplasmic reticulum	2/163	42/28891	0.0235015	0.184119	0.155211	Sec16a/Tmem129	2
GO:0044546	NLRP3 inflammasome complex assembly	2/163	42/28891	0.0235015	0.184119	0.155211	Sirt2/Tlr6	2
GO:1903532	positive regulation of secretion by cell	6/163	390/28891	0.0236571	0.184781	0.15577	Tm7sf3/Myb/Cd177/Unc13d/Hfe/Il1b	6
GO:0030593	neutrophil chemotaxis	3/163	110/28891	0.0245257	0.190105	0.160258	C5ar1/S100a9/Il1b	3
GO:0002335	mature B cell differentiation	2/163	43/28891	0.024558	0.190105	0.160258	Lfng/Bcl6	2
GO:0090022	regulation of neutrophil chemotaxis	2/163	43/28891	0.024558	0.190105	0.160258	C5ar1/Il1b	2
GO:0000302	response to reactive oxygen species	4/163	195/28891	0.0248873	0.191514	0.161446	Park7/Foxp1/Stk24/Mpv17l2	4
GO:0001659	temperature homeostasis	4/163	195/28891	0.0248873	0.191514	0.161446	Igf1r/Adipor2/Plac8/Il1b	4
GO:0042063	gliogenesis	6/163	397/28891	0.0255215	0.194382	0.163863	Myb/Ppp1cc/C5ar1/Sirt2/S100a9/Il1b	6
GO:0030521	androgen receptor signaling pathway	2/163	44/28891	0.0256336	0.194382	0.163863	Park7/Foxp1	2
GO:0043647	inositol phosphate metabolic process	2/163	44/28891	0.0256336	0.194382	0.163863	Itpk1/Nudt3	2
GO:0051438	regulation of ubiquitin-protein transferase activity	2/163	44/28891	0.0256336	0.194382	0.163863	Psen2/Park7	2
GO:1904645	response to amyloid-beta	2/163	44/28891	0.0256336	0.194382	0.163863	Igf1r/Tlr6	2
GO:0042116	macrophage activation	3/163	113/28891	0.0262864	0.197606	0.166581	C5ar1/Foxp1/Tlr6	3
GO:0070227	lymphocyte apoptotic process	3/163	113/28891	0.0262864	0.197606	0.166581	Foxp1/Tsc22d3/Casp7	3
GO:1901873	regulation of post-translational protein modification	5/163	295/28891	0.0262866	0.197606	0.166581	Ubxn1/Psen2/Ubxn2a/Park7/Birc2	5
GO:0006509	membrane protein ectodomain proteolysis	2/163	45/28891	0.026728	0.199197	0.167922	Psen2/Il1b	2
GO:0099590	neurotransmitter receptor internalization	2/163	45/28891	0.026728	0.199197	0.167922	Ap2b1/Sirt2	2
GO:0140632	canonical inflammasome complex assembly	2/163	45/28891	0.026728	0.199197	0.167922	Sirt2/Tlr6	2
GO:0046889	positive regulation of lipid biosynthetic process	3/163	114/28891	0.026888	0.199816	0.168444	Igf1r/Sirt2/Il1b	3
GO:0046879	hormone secretion	6/163	403/28891	0.0271957	0.201527	0.169886	Tm7sf3/Myb/Sidt2/Hfe/Park7/Il1b	6
GO:0042593	glucose homeostasis	5/163	298/28891	0.0272972	0.201704	0.170036	Igf1r/Adipor2/Sidt2/Oas1c/Park7	5
GO:0016079	synaptic vesicle exocytosis	3/163	115/28891	0.0274969	0.202605	0.170795	Rap1b/Rap1a/Dvl1	3
GO:0033500	carbohydrate homeostasis	5/163	299/28891	0.0276394	0.202842	0.170995	Igf1r/Adipor2/Sidt2/Oas1c/Park7	5
GO:0051098	regulation of binding	6/163	405/28891	0.0277695	0.202842	0.170995	Lfng/Psen2/Sirt2/Hfe/Park7/Edf1	6
GO:0045840	positive regulation of mitotic nuclear division	2/163	46/28891	0.0278411	0.202842	0.170995	Igf1r/Il1b	2
GO:0046326	positive regulation of glucose import	2/163	46/28891	0.0278411	0.202842	0.170995	Rap1a/Adipor2	2
GO:0014074	response to purine-containing compound	3/163	116/28891	0.0281132	0.203683	0.171704	Rap1b/Rap1a/Il1b	3
GO:0032642	regulation of chemokine production	3/163	116/28891	0.0281132	0.203683	0.171704	Oas1c/Foxp1/Il1b	3
GO:0001708	cell fate specification	3/163	117/28891	0.0287367	0.206616	0.174176	Mta2/Psen2/Tbx6	3
GO:0046636	negative regulation of alpha-beta T cell activation	2/163	47/28891	0.0289726	0.206616	0.174176	Hfe/Bcl6	2
GO:0060338	regulation of type I interferon-mediated signaling pathway	2/163	47/28891	0.0289726	0.206616	0.174176	Rbm47/Oas1c	2
GO:0141084	inflammasome-mediated signaling pathway	2/163	47/28891	0.0289726	0.206616	0.174176	Sirt2/Tlr6	2
GO:0030518	intracellular steroid hormone receptor signaling pathway	3/163	118/28891	0.0293676	0.206616	0.174176	Safb/Park7/Foxp1	3
GO:0045814	negative regulation of gene expression, epigenetic	3/163	118/28891	0.0293676	0.206616	0.174176	H3f3b/Pole3/Bcl6	3
GO:0045833	negative regulation of lipid metabolic process	3/163	118/28891	0.0293676	0.206616	0.174176	Nfkb1/Il1b/Pik3ip1	3
GO:0106027	neuron projection organization	3/163	118/28891	0.0293676	0.206616	0.174176	Igf1r/Eef2k/Dvl1	3
GO:0000375	RNA splicing, via transesterification reactions	5/163	304/28891	0.0293917	0.206616	0.174176	Casc3/Rbm47/Lsm6/Cdk13/Yju2b	5
GO:0000377	RNA splicing, via transesterification reactions with bulged adenosine as nucleophile	5/163	304/28891	0.0293917	0.206616	0.174176	Casc3/Rbm47/Lsm6/Cdk13/Yju2b	5
GO:0000398	mRNA splicing, via spliceosome	5/163	304/28891	0.0293917	0.206616	0.174176	Casc3/Rbm47/Lsm6/Cdk13/Yju2b	5
GO:0009914	hormone transport	6/163	411/28891	0.0295391	0.207092	0.174578	Tm7sf3/Myb/Sidt2/Hfe/Park7/Il1b	6
GO:0035282	segmentation	3/163	119/28891	0.0300058	0.207977	0.175323	Lfng/Psen2/Tbx6	3
GO:1904659	glucose transmembrane transport	3/163	119/28891	0.0300058	0.207977	0.175323	Rap1a/Adipor2/Il1b	3
GO:0002701	negative regulation of production of molecular mediator of immune response	2/163	48/28891	0.0301222	0.207977	0.175323	Hfe/Bcl6	2
GO:0019885	antigen processing and presentation of endogenous peptide antigen via MHC class I	2/163	48/28891	0.0301222	0.207977	0.175323	Tap1/Hfe	2
GO:0002833	positive regulation of response to biotic stimulus	6/163	413/28891	0.030145	0.207977	0.175323	Znrf1/Epg5/Rbm47/Sirt2/Oas1c/Tlr6	6
GO:0034470	ncRNA processing	6/163	413/28891	0.030145	0.207977	0.175323	Ago2/Ints5/Trmt1/Lsm6/Elp5/Fbl	6
GO:0008645	hexose transmembrane transport	3/163	120/28891	0.0306513	0.21091	0.177797	Rap1a/Adipor2/Il1b	3
GO:0001774	microglial cell activation	2/163	49/28891	0.0312898	0.212493	0.17913	C5ar1/Tlr6	2
GO:0002369	T cell cytokine production	2/163	49/28891	0.0312898	0.212493	0.17913	Hfe/Il1b	2
GO:1902624	positive regulation of neutrophil migration	2/163	49/28891	0.0312898	0.212493	0.17913	C5ar1/Il1b	2
GO:1990089	response to nerve growth factor	2/163	49/28891	0.0312898	0.212493	0.17913	Rap1a/Nfkb1	2
GO:1990090	cellular response to nerve growth factor stimulus	2/163	49/28891	0.0312898	0.212493	0.17913	Rap1a/Nfkb1	2
GO:0032612	interleukin-1 production	3/163	122/28891	0.0319642	0.216508	0.182515	Foxp1/Tlr6/Il1b	3
GO:0002483	antigen processing and presentation of endogenous peptide antigen	2/163	50/28891	0.032475	0.217071	0.18299	Tap1/Hfe	2
GO:0042092	type 2 immune response	2/163	50/28891	0.032475	0.217071	0.18299	Myb/Bcl6	2
GO:0045923	positive regulation of fatty acid metabolic process	2/163	50/28891	0.032475	0.217071	0.18299	Sirt2/Il1b	2
GO:1903426	regulation of reactive oxygen species biosynthetic process	2/163	50/28891	0.032475	0.217071	0.18299	Park7/Tlr6	2
GO:0015749	monosaccharide transmembrane transport	3/163	123/28891	0.0326316	0.217071	0.18299	Rap1a/Adipor2/Il1b	3
GO:0043401	steroid hormone mediated signaling pathway	3/163	123/28891	0.0326316	0.217071	0.18299	Safb/Park7/Foxp1	3
GO:0051101	regulation of DNA binding	3/163	123/28891	0.0326316	0.217071	0.18299	Sirt2/Park7/Edf1	3
GO:0008033	tRNA processing	3/163	124/28891	0.0333062	0.218442	0.184146	Trmt1/Lsm6/Elp5	3
GO:0048477	oogenesis	3/163	124/28891	0.0333062	0.218442	0.184146	H3f3b/Paqr8/Sirt2	3
GO:0031334	positive regulation of protein-containing complex assembly	4/163	214/28891	0.0333861	0.218442	0.184146	Lcp1/Gda/Park7/Tlr6	4
GO:0009261	ribonucleotide catabolic process	2/163	51/28891	0.0336776	0.218442	0.184146	Gda/Nudt3	2
GO:0018198	peptidyl-cysteine modification	2/163	51/28891	0.0336776	0.218442	0.184146	Park7/S100a9	2
GO:0030219	megakaryocyte differentiation	2/163	51/28891	0.0336776	0.218442	0.184146	Myb/Rabgap1l	2
GO:0045429	positive regulation of nitric oxide biosynthetic process	2/163	51/28891	0.0336776	0.218442	0.184146	Tlr6/Il1b	2
GO:0061028	establishment of endothelial barrier	2/163	51/28891	0.0336776	0.218442	0.184146	Rap1a/Il1b	2
GO:0140894	endolysosomal toll-like receptor signaling pathway	2/163	51/28891	0.0336776	0.218442	0.184146	Epg5/Oas1c	2
GO:1902041	regulation of extrinsic apoptotic signaling pathway via death domain receptors	2/163	51/28891	0.0336776	0.218442	0.184146	Psen2/Park7	2
GO:0002440	production of molecular mediator of immune response	6/163	425/28891	0.0339524	0.219677	0.185187	Gapt/Psen2/Hfe/Foxp1/Bcl6/Il1b	6
GO:0050803	regulation of synapse structure or activity	5/163	317/28891	0.0342713	0.22119	0.186462	Eef2k/Dvl1/Rps6ka5/Psen2/Syngap1	5
GO:0051588	regulation of neurotransmitter transport	3/163	126/28891	0.0346771	0.221663	0.186861	Rap1b/Rap1a/Dvl1	3
GO:1905954	positive regulation of lipid localization	3/163	126/28891	0.0346771	0.221663	0.186861	Myb/Sstr4/Il1b	3
GO:0010762	regulation of fibroblast migration	2/163	52/28891	0.0348974	0.221663	0.186861	Adipor2/Mta2	2
GO:0010934	macrophage cytokine production	2/163	52/28891	0.0348974	0.221663	0.186861	Psen2/Il1b	2
GO:0042304	regulation of fatty acid biosynthetic process	2/163	52/28891	0.0348974	0.221663	0.186861	Sirt2/Il1b	2
GO:0048534	hematopoietic or lymphoid organ development	3/163	127/28891	0.0353734	0.221663	0.186861	Myb/Nfkb1/Psen2	3
GO:0050764	regulation of phagocytosis	3/163	127/28891	0.0353734	0.221663	0.186861	Rap1a/Gm5150/Il1b	3
GO:0070646	protein modification by small protein removal	3/163	127/28891	0.0353734	0.221663	0.186861	Ubxn1/Park7/Spata2	3
GO:0042113	B cell activation	5/163	320/28891	0.0354645	0.221663	0.186861	Myb/Lfng/Gapt/Foxp1/Bcl6	5
GO:0030072	peptide hormone secretion	5/163	321/28891	0.0358679	0.221663	0.186861	Tm7sf3/Sidt2/Hfe/Park7/Il1b	5
GO:0038061	non-canonical NF-kappaB signal transduction	3/163	128/28891	0.0360769	0.221663	0.186861	Nfkb1/Il1b/Birc2	3
GO:0061041	regulation of wound healing	3/163	128/28891	0.0360769	0.221663	0.186861	St3gal4/F12/S100a9	3
GO:0001881	receptor recycling	2/163	53/28891	0.0361343	0.221663	0.186861	Psen2/Ap1ar	2
GO:0002269	leukocyte activation involved in inflammatory response	2/163	53/28891	0.0361343	0.221663	0.186861	C5ar1/Tlr6	2
GO:0019883	antigen processing and presentation of endogenous antigen	2/163	53/28891	0.0361343	0.221663	0.186861	Tap1/Hfe	2
GO:0031103	axon regeneration	2/163	53/28891	0.0361343	0.221663	0.186861	Igf1r/Stk24	2
GO:0034331	cell junction maintenance	2/163	53/28891	0.0361343	0.221663	0.186861	Cd177/Syngap1	2
GO:0042088	T-helper 1 type immune response	2/163	53/28891	0.0361343	0.221663	0.186861	Il18bp/Il1b	2
GO:1902895	positive regulation of miRNA transcription	2/163	53/28891	0.0361343	0.221663	0.186861	Myb/Nfkb1	2
GO:1902930	regulation of alcohol biosynthetic process	2/163	53/28891	0.0361343	0.221663	0.186861	Nfkb1/H6pd	2
GO:1904407	positive regulation of nitric oxide metabolic process	2/163	53/28891	0.0361343	0.221663	0.186861	Tlr6/Il1b	2
GO:0001505	regulation of neurotransmitter levels	4/163	220/28891	0.0363808	0.222651	0.187694	Rap1b/Rap1a/Dvl1/Park7	4
GO:0046631	alpha-beta T cell activation	4/163	221/28891	0.0368946	0.225265	0.189897	Myb/Hfe/Foxp1/Bcl6	4
GO:0006195	purine nucleotide catabolic process	2/163	54/28891	0.0373878	0.227742	0.191985	Gda/Nudt3	2
GO:0015711	organic anion transport	6/163	436/28891	0.0377052	0.228398	0.192538	Sstr4/Slc1a4/Abcc4/Fis1/Slc16a7/Il1b	6
GO:0051090	regulation of DNA-binding transcription factor activity	6/163	436/28891	0.0377052	0.228398	0.192538	Igf1r/Rps6ka5/Park7/Tbx6/Tlr6/Il1b	6
GO:2000146	negative regulation of cell motility	5/163	326/28891	0.0379275	0.228398	0.192538	Adipor2/Park7/Ap1ar/Csnk2b/Stk24	5
GO:0009743	response to carbohydrate	4/163	223/28891	0.0379346	0.228398	0.192538	Igf1r/Nfkb1/Sidt2/Il1b	4
GO:0032640	tumor necrosis factor production	4/163	223/28891	0.0379346	0.228398	0.192538	Psen2/Oas1c/Foxp1/Tlr6	4
GO:0035710	CD4-positive, alpha-beta T cell activation	3/163	131/28891	0.0382305	0.229041	0.193081	Myb/Foxp1/Bcl6	3
GO:0002823	negative regulation of adaptive immune response based on somatic recombination of immune receptors built from immunoglobulin superfamily domains	2/163	55/28891	0.0386579	0.229041	0.193081	Hfe/Bcl6	2
GO:0032965	regulation of collagen biosynthetic process	2/163	55/28891	0.0386579	0.229041	0.193081	Myb/Rap1a	2
GO:0050853	B cell receptor signaling pathway	2/163	55/28891	0.0386579	0.229041	0.193081	Nfkb1/Foxp1	2
GO:0051353	positive regulation of oxidoreductase activity	2/163	55/28891	0.0386579	0.229041	0.193081	Park7/Il1b	2
GO:0140374	antiviral innate immune response	2/163	55/28891	0.0386579	0.229041	0.193081	Trim7/Oas1c	2
GO:2000378	negative regulation of reactive oxygen species metabolic process	2/163	55/28891	0.0386579	0.229041	0.193081	Sirt2/Park7	2
GO:0034219	carbohydrate transmembrane transport	3/163	132/28891	0.0389627	0.229449	0.193425	Rap1a/Adipor2/Il1b	3
GO:0006006	glucose metabolic process	4/163	225/28891	0.0389914	0.229449	0.193425	Gnb3/H6pd/Oas1c/Ldha	4
GO:0033673	negative regulation of kinase activity	4/163	225/28891	0.0389914	0.229449	0.193425	Psen2/Park7/Il1b/Pik3ip1	4
GO:0071706	tumor necrosis factor superfamily cytokine production	4/163	226/28891	0.039526	0.231392	0.195063	Psen2/Oas1c/Foxp1/Tlr6	4
GO:0031348	negative regulation of defense response	5/163	330/28891	0.0396264	0.231392	0.195063	Nfkb1/Tap1/Sirt2/Oas1c/Pglyrp1	5
GO:0099072	regulation of postsynaptic membrane neurotransmitter receptor levels	3/163	133/28891	0.039702	0.231392	0.195063	Rap1a/Ap2b1/Sirt2	3
GO:0010828	positive regulation of glucose transmembrane transport	2/163	56/28891	0.0399443	0.231392	0.195063	Rap1a/Adipor2	2
GO:0043507	positive regulation of JUN kinase activity	2/163	56/28891	0.0399443	0.231392	0.195063	Tlr6/Il1b	2
GO:0045071	negative regulation of viral genome replication	2/163	56/28891	0.0399443	0.231392	0.195063	Ifitm6/Oas1c	2
GO:0046580	negative regulation of Ras protein signal transduction	2/163	56/28891	0.0399443	0.231392	0.195063	Syngap1/Bcl6	2
GO:0072330	monocarboxylic acid biosynthetic process	4/163	227/28891	0.0400649	0.231575	0.195217	Sirt2/Park7/Il1b/Ldha	4
GO:0043393	regulation of protein binding	4/163	228/28891	0.0406079	0.234193	0.197424	Lfng/Psen2/Hfe/Park7	4
GO:0006869	lipid transport	6/163	445/28891	0.0409659	0.235735	0.198724	Myb/Sstr4/Atg2a/Abcc4/Fis1/Il1b	6
GO:0035966	response to topologically incorrect protein	3/163	135/28891	0.041202	0.235786	0.198767	Tm7sf3/F12/Tmem129	3
GO:0071621	granulocyte chemotaxis	3/163	135/28891	0.041202	0.235786	0.198767	C5ar1/S100a9/Il1b	3
GO:0043300	regulation of leukocyte degranulation	2/163	57/28891	0.0412467	0.235786	0.198767	Cd177/Unc13d	2
GO:0006836	neurotransmitter transport	4/163	230/28891	0.0417065	0.236853	0.199666	Rap1b/Rap1a/Dvl1/Park7	4
GO:0040029	epigenetic regulation of gene expression	4/163	230/28891	0.0417065	0.236853	0.199666	H3f3b/Sirt2/Pole3/Bcl6	4
GO:0099504	synaptic vesicle cycle	4/163	230/28891	0.0417065	0.236853	0.199666	Rap1b/Rap1a/Dvl1/Ap2b1	4
GO:0046467	membrane lipid biosynthetic process	3/163	136/28891	0.0419625	0.236975	0.199769	St3gal4/Gpaa1/Pigv	3
GO:0002474	antigen processing and presentation of peptide antigen via MHC class I	2/163	58/28891	0.0425651	0.236975	0.199769	Tap1/Hfe	2
GO:0008631	intrinsic apoptotic signaling pathway in response to oxidative stress	2/163	58/28891	0.0425651	0.236975	0.199769	Park7/Stk24	2
GO:0032757	positive regulation of interleukin-8 production	2/163	58/28891	0.0425651	0.236975	0.199769	Park7/Il1b	2
GO:0034142	toll-like receptor 4 signaling pathway	2/163	58/28891	0.0425651	0.236975	0.199769	Znrf1/Oas1c	2
GO:0048538	thymus development	2/163	58/28891	0.0425651	0.236975	0.199769	Myb/Psen2	2
GO:0051898	negative regulation of phosphatidylinositol 3-kinase/protein kinase B signal transduction	2/163	58/28891	0.0425651	0.236975	0.199769	Igf1r/Pik3ip1	2
GO:0070229	negative regulation of lymphocyte apoptotic process	2/163	58/28891	0.0425651	0.236975	0.199769	Foxp1/Tsc22d3	2
GO:0046883	regulation of hormone secretion	5/163	337/28891	0.0427097	0.236975	0.199769	Tm7sf3/Myb/Sidt2/Hfe/Il1b	5
GO:0007030	Golgi organization	3/163	137/28891	0.0427302	0.236975	0.199769	Vrk1/Ubxn2a/Sec16a	3
GO:0009791	post-embryonic development	3/163	137/28891	0.0427302	0.236975	0.199769	Ago2/Grcc10/Cdh23	3
GO:0046632	alpha-beta T cell differentiation	3/163	138/28891	0.0435049	0.239877	0.202215	Myb/Foxp1/Bcl6	3
GO:0030217	T cell differentiation	5/163	339/28891	0.0436165	0.239877	0.202215	Myb/Lfng/Foxp1/Bcl6/Il1b	5
GO:0032892	positive regulation of organic acid transport	2/163	59/28891	0.043899	0.239877	0.202215	Sstr4/Il1b	2
GO:0033619	membrane protein proteolysis	2/163	59/28891	0.043899	0.239877	0.202215	Psen2/Il1b	2
GO:0035567	non-canonical Wnt signaling pathway	2/163	59/28891	0.043899	0.239877	0.202215	Dvl1/Ccdc88c	2
GO:1900024	regulation of substrate adhesion-dependent cell spreading	2/163	59/28891	0.043899	0.239877	0.202215	Unc13d/Ap1ar	2
GO:2000630	positive regulation of miRNA metabolic process	2/163	59/28891	0.043899	0.239877	0.202215	Myb/Nfkb1	2
GO:0002526	acute inflammatory response	3/163	139/28891	0.0442866	0.240982	0.203147	F12/Park7/Il1b	3
GO:0010469	regulation of signaling receptor activity	3/163	139/28891	0.0442866	0.240982	0.203147	Psen2/Hfe/Park7	3
GO:0050867	positive regulation of cell activation	6/163	454/28891	0.0444003	0.241096	0.203243	Myb/Cd177/Gm5150/Tlr6/Bcl6/Il1b	6
GO:0001933	negative regulation of protein phosphorylation	5/163	342/28891	0.0449984	0.242163	0.204142	Dvl1/Psen2/Sirt2/Park7/Il1b	5
GO:0007265	Ras protein signal transduction	5/163	342/28891	0.0449984	0.242163	0.204142	Rap1b/Rap1a/Syngap1/Dok3/Bcl6	5
GO:0002700	regulation of production of molecular mediator of immune response	4/163	236/28891	0.0451029	0.242163	0.204142	Hfe/Foxp1/Bcl6/Il1b	4
GO:0002675	positive regulation of acute inflammatory response	2/163	60/28891	0.0452484	0.242163	0.204142	Park7/Il1b	2
GO:0002820	negative regulation of adaptive immune response	2/163	60/28891	0.0452484	0.242163	0.204142	Hfe/Bcl6	2
GO:0072523	purine-containing compound catabolic process	2/163	60/28891	0.0452484	0.242163	0.204142	Gda/Nudt3	2
GO:1902622	regulation of neutrophil migration	2/163	60/28891	0.0452484	0.242163	0.204142	C5ar1/Il1b	2
GO:0070372	regulation of ERK1 and ERK2 cascade	5/163	343/28891	0.0454648	0.242821	0.204697	Rap1b/Rap1a/Sstr4/C5ar1/Il1b	5
GO:0045727	positive regulation of translation	3/163	141/28891	0.045871	0.243988	0.205681	Ago2/Pym1/Mpv17l2	3
GO:0062207	regulation of pattern recognition receptor signaling pathway	3/163	141/28891	0.045871	0.243988	0.205681	Znrf1/Sirt2/Tlr6	3
GO:0046777	protein autophosphorylation	4/163	238/28891	0.0462685	0.245426	0.206893	Igf1r/Eef2k/Vrk1/Stk24	4
GO:0009150	purine ribonucleotide metabolic process	5/163	345/28891	0.0464063	0.245426	0.206893	Gda/Acaa2/Fis1/Nudt3/Atp5mf	5
GO:0000288	nuclear-transcribed mRNA catabolic process, deadenylation-dependent decay	2/163	61/28891	0.046613	0.245426	0.206893	Ago2/Pan3	2
GO:0006903	vesicle targeting	2/163	61/28891	0.046613	0.245426	0.206893	Ap1ar/Sec16a	2
GO:0010812	negative regulation of cell-substrate adhesion	2/163	61/28891	0.046613	0.245426	0.206893	Ap1ar/Bcl6	2
GO:1901653	cellular response to peptide	5/163	346/28891	0.0468814	0.24634	0.207664	Igf1r/Nfkb1/Fis1/Tlr6/Il1b	5
GO:0031122	cytoplasmic microtubule organization	2/163	62/28891	0.0479925	0.248463	0.209453	Dvl1/Ccdc88c	2
GO:0051591	response to cAMP	2/163	62/28891	0.0479925	0.248463	0.209453	Rap1b/Rap1a	2
GO:1903409	reactive oxygen species biosynthetic process	2/163	62/28891	0.0479925	0.248463	0.209453	Park7/Tlr6	2
GO:0031346	positive regulation of cell projection organization	6/163	463/28891	0.0480101	0.248463	0.209453	Igf1r/Rap1a/Eef2k/Dvl1/S100a9/Stk24	6
GO:0002706	regulation of lymphocyte mediated immunity	4/163	241/28891	0.0480482	0.248463	0.209453	Tap1/Hfe/Bcl6/Il1b	4
GO:0046165	alcohol biosynthetic process	3/163	144/28891	0.0482996	0.248463	0.209453	Nfkb1/H6pd/Park7	3
GO:0002064	epithelial cell development	4/163	242/28891	0.0486498	0.248463	0.209453	Rap1a/Sidt2/Ccdc88c/Il1b	4
GO:0006909	phagocytosis	4/163	242/28891	0.0486498	0.248463	0.209453	Rap1a/Unc13d/Gm5150/Il1b	4
GO:0097191	extrinsic apoptotic signaling pathway	4/163	242/28891	0.0486498	0.248463	0.209453	Psen2/Park7/Tlr6/Il1b	4
GO:0015980	energy derivation by oxidation of organic compounds	5/163	350/28891	0.0488107	0.248463	0.209453	Ppp1cc/Oas1c/Park7/Atp5mf/Ldha	5
GO:0034614	cellular response to reactive oxygen species	3/163	145/28891	0.049123	0.248463	0.209453	Park7/Foxp1/Mpv17l2	3
GO:0050657	nucleic acid transport	3/163	145/28891	0.049123	0.248463	0.209453	Cetn3/Casc3/Sidt2	3
GO:0050658	RNA transport	3/163	145/28891	0.049123	0.248463	0.209453	Cetn3/Casc3/Sidt2	3
GO:0034599	cellular response to oxidative stress	4/163	243/28891	0.0492556	0.248463	0.209453	Sirt2/Park7/Foxp1/Mpv17l2	4
GO:0001947	heart looping	2/163	63/28891	0.0493869	0.248463	0.209453	Dvl1/Tbx6	2
GO:0010712	regulation of collagen metabolic process	2/163	63/28891	0.0493869	0.248463	0.209453	Myb/Rap1a	2
GO:0031102	neuron projection regeneration	2/163	63/28891	0.0493869	0.248463	0.209453	Igf1r/Stk24	2
GO:0043457	regulation of cellular respiration	2/163	63/28891	0.0493869	0.248463	0.209453	Oas1c/Park7	2
GO:0045620	negative regulation of lymphocyte differentiation	2/163	63/28891	0.0493869	0.248463	0.209453	Pglyrp1/Bcl6	2
GO:0051058	negative regulation of small GTPase mediated signal transduction	2/163	63/28891	0.0493869	0.248463	0.209453	Syngap1/Bcl6	2
GO:0099172	presynapse organization	2/163	63/28891	0.0493869	0.248463	0.209453	Dvl1/C5ar1	2
GO:2001238	positive regulation of extrinsic apoptotic signaling pathway	2/163	63/28891	0.0493869	0.248463	0.209453	Psen2/Tlr6	2
GO:0001959	regulation of cytokine-mediated signaling pathway	3/163	146/28891	0.0499533	0.250827	0.211446	Rbm47/Oas1c/Spata2	3
GO:0044282	small molecule catabolic process	5/163	353/28891	0.0502881	0.252022	0.212453	Gda/Acaa2/Park7/Nudt3/Ldha	5
GO:0045664	regulation of neuron differentiation	4/163	245/28891	0.0504796	0.252352	0.212732	Tbx6/Zfhx3/Bcl6/Il1b	4
GO:0035176	social behavior	2/163	64/28891	0.0507958	0.252352	0.212732	Dvl1/Il1b	2
GO:1903307	positive regulation of regulated secretory pathway	2/163	64/28891	0.0507958	0.252352	0.212732	Cd177/Unc13d	2
GO:0001667	ameboidal-type cell migration	6/163	471/28891	0.0513675	0.252352	0.212732	Ago2/Adipor2/Mta2/Foxp1/S100a9/Csnk2b	6
GO:0051236	establishment of RNA localization	3/163	148/28891	0.0516343	0.252352	0.212732	Cetn3/Casc3/Sidt2	3
GO:0032964	collagen biosynthetic process	2/163	65/28891	0.0522192	0.252352	0.212732	Myb/Rap1a	2
GO:0071622	regulation of granulocyte chemotaxis	2/163	65/28891	0.0522192	0.252352	0.212732	C5ar1/Il1b	2
GO:0031400	negative regulation of protein modification process	6/163	473/28891	0.0522288	0.252352	0.212732	Ubxn1/Dvl1/Psen2/Sirt2/Park7/Il1b	6
GO:0032984	protein-containing complex disassembly	4/163	248/28891	0.0523469	0.252352	0.212732	Igf1r/Epg5/Eef2k/Pym1	4
GO:1901617	organic hydroxy compound biosynthetic process	4/163	248/28891	0.0523469	0.252352	0.212732	Nfkb1/H6pd/Park7/Ldha	4
GO:0040013	negative regulation of locomotion	5/163	358/28891	0.0528086	0.252352	0.212732	Adipor2/Park7/Ap1ar/Csnk2b/Stk24	5
GO:0006913	nucleocytoplasmic transport	5/163	359/28891	0.0533214	0.252352	0.212732	Ppp1cc/Casc3/Nemf/Park7/Anp32a	5
GO:0051169	nuclear transport	5/163	359/28891	0.0533214	0.252352	0.212732	Ppp1cc/Casc3/Nemf/Park7/Anp32a	5
GO:0120161	regulation of cold-induced thermogenesis	3/163	150/28891	0.0533425	0.252352	0.212732	Igf1r/Adipor2/Plac8	3
GO:0061844	antimicrobial humoral immune response mediated by antimicrobial peptide	3/163	151/28891	0.0542067	0.252352	0.212732	Hmgn2/Pglyrp1/S100a9	3
GO:0045861	negative regulation of proteolysis	5/163	362/28891	0.0548773	0.252352	0.212732	Ngp/Ubxn1/Psen2/Hfe/Park7	5
GO:0002315	marginal zone B cell differentiation	1/163	10/28891	0.0550163	0.252352	0.212732	Lfng	1
GO:0002725	negative regulation of T cell cytokine production	1/163	10/28891	0.0550163	0.252352	0.212732	Hfe	1
GO:0007220	Notch receptor processing	1/163	10/28891	0.0550163	0.252352	0.212732	Psen2	1
GO:0010501	RNA secondary structure unwinding	1/163	10/28891	0.0550163	0.252352	0.212732	Ago2	1
GO:0014883	transition between fast and slow fiber	1/163	10/28891	0.0550163	0.252352	0.212732	Gtf2ird2	1
GO:0032762	mast cell cytokine production	1/163	10/28891	0.0550163	0.252352	0.212732	Bcl6	1
GO:0032927	positive regulation of activin receptor signaling pathway	1/163	10/28891	0.0550163	0.252352	0.212732	Csnk2b	1
GO:0033152	immunoglobulin V(D)J recombination	1/163	10/28891	0.0550163	0.252352	0.212732	Foxp1	1
GO:0033860	regulation of NAD(P)H oxidase activity	1/163	10/28891	0.0550163	0.252352	0.212732	Park7	1
GO:0034727	piecemeal microautophagy of the nucleus	1/163	10/28891	0.0550163	0.252352	0.212732	Atg2a	1
GO:0042117	monocyte activation	1/163	10/28891	0.0550163	0.252352	0.212732	Foxp1	1
GO:0043551	regulation of phosphatidylinositol 3-kinase activity	1/163	10/28891	0.0550163	0.252352	0.212732	Pik3ip1	1
GO:0045955	negative regulation of calcium ion-dependent exocytosis	1/163	10/28891	0.0550163	0.252352	0.212732	Rap1b	1
GO:0046055	dGMP catabolic process	1/163	10/28891	0.0550163	0.252352	0.212732	Gda	1
GO:0050957	equilibrioception	1/163	10/28891	0.0550163	0.252352	0.212732	Cdh23	1
GO:0051583	dopamine uptake involved in synaptic transmission	1/163	10/28891	0.0550163	0.252352	0.212732	Park7	1
GO:0051934	catecholamine uptake involved in synaptic transmission	1/163	10/28891	0.0550163	0.252352	0.212732	Park7	1
GO:0061668	mitochondrial ribosome assembly	1/163	10/28891	0.0550163	0.252352	0.212732	Mpv17l2	1
GO:0070922	RISC complex assembly	1/163	10/28891	0.0550163	0.252352	0.212732	Ago2	1
GO:0071362	cellular response to ether	1/163	10/28891	0.0550163	0.252352	0.212732	Foxp1	1
GO:0071871	response to epinephrine	1/163	10/28891	0.0550163	0.252352	0.212732	Sirt2	1
GO:0071872	cellular response to epinephrine stimulus	1/163	10/28891	0.0550163	0.252352	0.212732	Sirt2	1
GO:0110095	cellular detoxification of aldehyde	1/163	10/28891	0.0550163	0.252352	0.212732	Park7	1
GO:0140245	regulation of translation at postsynapse	1/163	10/28891	0.0550163	0.252352	0.212732	Eef2k	1
GO:1900543	negative regulation of purine nucleotide metabolic process	1/163	10/28891	0.0550163	0.252352	0.212732	Fis1	1
GO:1901984	negative regulation of protein acetylation	1/163	10/28891	0.0550163	0.252352	0.212732	Park7	1
GO:1902065	response to L-glutamate	1/163	10/28891	0.0550163	0.252352	0.212732	Igf1r	1
GO:1902565	positive regulation of neutrophil activation	1/163	10/28891	0.0550163	0.252352	0.212732	Cd177	1
GO:1903596	regulation of gap junction assembly	1/163	10/28891	0.0550163	0.252352	0.212732	Il1b	1
GO:1905634	regulation of protein localization to chromatin	1/163	10/28891	0.0550163	0.252352	0.212732	Vrk1	1
GO:2000192	negative regulation of fatty acid transport	1/163	10/28891	0.0550163	0.252352	0.212732	Fis1	1
GO:2000491	positive regulation of hepatic stellate cell activation	1/163	10/28891	0.0550163	0.252352	0.212732	Myb	1
GO:0051703	biological process involved in intraspecies interaction between organisms	2/163	67/28891	0.0551081	0.252352	0.212732	Dvl1/Il1b	2
GO:0030099	myeloid cell differentiation	6/163	480/28891	0.0553128	0.252845	0.213147	Myb/Klf13/Rabgap1l/Psen2/Foxp1/Bcl6	6
GO:0097529	myeloid leukocyte migration	4/163	253/28891	0.055542	0.252887	0.213183	Cd177/C5ar1/S100a9/Il1b	4
GO:2001234	negative regulation of apoptotic signaling pathway	4/163	253/28891	0.055542	0.252887	0.213183	Acaa2/Psen2/Park7/Il1b	4
GO:0009259	ribonucleotide metabolic process	5/163	364/28891	0.0559291	0.252887	0.213183	Gda/Acaa2/Fis1/Nudt3/Atp5mf	5
GO:0002793	positive regulation of peptide secretion	3/163	153/28891	0.0559553	0.252887	0.213183	Tm7sf3/Hfe/S100a9	3
GO:0051783	regulation of nuclear division	3/163	153/28891	0.0559553	0.252887	0.213183	Igf1r/Sirt2/Il1b	3
GO:0000209	protein polyubiquitination	4/163	254/28891	0.0561934	0.252887	0.213183	Znrf1/Rnf166/Tmem129/Birc2	4
GO:0106106	cold-induced thermogenesis	3/163	154/28891	0.0568396	0.252887	0.213183	Igf1r/Adipor2/Plac8	3
GO:0042180	cellular ketone metabolic process	4/163	255/28891	0.056849	0.252887	0.213183	H6pd/Sirt2/Park7/Il1b	4
GO:0006091	generation of precursor metabolites and energy	6/163	484/28891	0.0571237	0.252887	0.213183	Ppp1cc/H6pd/Oas1c/Park7/Atp5mf/Ldha	6
GO:0070371	ERK1 and ERK2 cascade	5/163	367/28891	0.0575286	0.252887	0.213183	Rap1b/Rap1a/Sstr4/C5ar1/Il1b	5
GO:0002718	regulation of cytokine production involved in immune response	3/163	155/28891	0.0577306	0.252887	0.213183	Hfe/Bcl6/Il1b	3
GO:0030098	lymphocyte differentiation	6/163	486/28891	0.0580424	0.252887	0.213183	Myb/Lfng/Pglyrp1/Foxp1/Bcl6/Il1b	6
GO:0016447	somatic recombination of immunoglobulin gene segments	2/163	69/28891	0.058052	0.252887	0.213183	Foxp1/Bcl6	2
GO:0061371	determination of heart left/right asymmetry	2/163	69/28891	0.058052	0.252887	0.213183	Dvl1/Tbx6	2
GO:0062208	positive regulation of pattern recognition receptor signaling pathway	2/163	69/28891	0.058052	0.252887	0.213183	Znrf1/Tlr6	2
GO:0030218	erythrocyte differentiation	3/163	156/28891	0.0586282	0.252887	0.213183	Myb/Klf13/Bcl6	3
GO:0051092	positive regulation of NF-kappaB transcription factor activity	3/163	156/28891	0.0586282	0.252887	0.213183	Rps6ka5/Tlr6/Il1b	3
GO:0060759	regulation of response to cytokine stimulus	3/163	156/28891	0.0586282	0.252887	0.213183	Rbm47/Oas1c/Spata2	3
GO:0141060	disruption of anatomical structure in another organism	3/163	156/28891	0.0586282	0.252887	0.213183	Hmgn2/Pglyrp1/Csnk2b	3
GO:1903900	regulation of viral life cycle	3/163	156/28891	0.0586282	0.252887	0.213183	Ifitm6/Oas1c/Csnk2b	3
GO:0042060	wound healing	5/163	370/28891	0.0591542	0.252887	0.213183	St3gal4/F12/Adipor2/S100a9/Casp7	5
GO:0002449	lymphocyte mediated immunity	6/163	489/28891	0.059437	0.252887	0.213183	Tap1/Gapt/Unc13d/Hfe/Bcl6/Il1b	6
GO:0006338	chromatin remodeling	6/163	489/28891	0.059437	0.252887	0.213183	Mier1/H3f3b/Mta2/Sirt2/Pole3/Bcl6	6
GO:0019318	hexose metabolic process	4/163	259/28891	0.0595123	0.252887	0.213183	Gnb3/H6pd/Oas1c/Ldha	4
GO:0071887	leukocyte apoptotic process	3/163	157/28891	0.0595324	0.252887	0.213183	Foxp1/Tsc22d3/Casp7	3
GO:0003143	embryonic heart tube morphogenesis	2/163	70/28891	0.0595442	0.252887	0.213183	Dvl1/Tbx6	2
GO:0051348	negative regulation of transferase activity	4/163	260/28891	0.0601884	0.252887	0.213183	Psen2/Park7/Il1b/Pik3ip1	4
GO:0002317	plasma cell differentiation	1/163	11/28891	0.0603496	0.252887	0.213183	Bcl6	1
GO:0009172	purine deoxyribonucleoside monophosphate catabolic process	1/163	11/28891	0.0603496	0.252887	0.213183	Gda	1
GO:0015808	L-alanine transport	1/163	11/28891	0.0603496	0.252887	0.213183	Slc1a4	1
GO:0031620	regulation of fever generation	1/163	11/28891	0.0603496	0.252887	0.213183	Il1b	1
GO:0031943	regulation of glucocorticoid metabolic process	1/163	11/28891	0.0603496	0.252887	0.213183	H6pd	1
GO:0032353	negative regulation of hormone biosynthetic process	1/163	11/28891	0.0603496	0.252887	0.213183	Nfkb1	1
GO:0032815	negative regulation of natural killer cell activation	1/163	11/28891	0.0603496	0.252887	0.213183	Pglyrp1	1
GO:0035744	T-helper 1 cell cytokine production	1/163	11/28891	0.0603496	0.252887	0.213183	Il1b	1
GO:0042118	endothelial cell activation	1/163	11/28891	0.0603496	0.252887	0.213183	Foxp1	1
GO:0042182	ketone catabolic process	1/163	11/28891	0.0603496	0.252887	0.213183	Park7	1
GO:0043320	natural killer cell degranulation	1/163	11/28891	0.0603496	0.252887	0.213183	Unc13d	1
GO:0045980	negative regulation of nucleotide metabolic process	1/163	11/28891	0.0603496	0.252887	0.213183	Fis1	1
GO:0046137	negative regulation of vitamin metabolic process	1/163	11/28891	0.0603496	0.252887	0.213183	Nfkb1	1
GO:0048563	post-embryonic animal organ morphogenesis	1/163	11/28891	0.0603496	0.252887	0.213183	Cdh23	1
GO:0051561	positive regulation of mitochondrial calcium ion concentration	1/163	11/28891	0.0603496	0.252887	0.213183	Fis1	1
GO:0051639	actin filament network formation	1/163	11/28891	0.0603496	0.252887	0.213183	Lcp1	1
GO:0060056	mammary gland involution	1/163	11/28891	0.0603496	0.252887	0.213183	Nfkb1	1
GO:0060623	regulation of chromosome condensation	1/163	11/28891	0.0603496	0.252887	0.213183	H3f3b	1
GO:0071659	negative regulation of IP-10 production	1/163	11/28891	0.0603496	0.252887	0.213183	Oas1c	1
GO:0090237	regulation of arachidonic acid secretion	1/163	11/28891	0.0603496	0.252887	0.213183	Sstr4	1
GO:1900119	positive regulation of execution phase of apoptosis	1/163	11/28891	0.0603496	0.252887	0.213183	Sirt2	1
GO:2000342	negative regulation of chemokine (C-X-C motif) ligand 2 production	1/163	11/28891	0.0603496	0.252887	0.213183	Oas1c	1
GO:2001214	positive regulation of vasculogenesis	1/163	11/28891	0.0603496	0.252887	0.213183	Rap1a	1
GO:2001280	positive regulation of unsaturated fatty acid biosynthetic process	1/163	11/28891	0.0603496	0.252887	0.213183	Il1b	1
GO:0002460	adaptive immune response based on somatic recombination of immune receptors built from immunoglobulin superfamily domains	6/163	491/28891	0.0603779	0.252887	0.213183	Gapt/Il18bp/Unc13d/Hfe/Bcl6/Il1b	6
GO:0019693	ribose phosphate metabolic process	5/163	373/28891	0.0608059	0.253735	0.213897	Gda/Acaa2/Fis1/Nudt3/Atp5mf	5
GO:0031098	stress-activated protein kinase signaling cascade	4/163	261/28891	0.0608686	0.253735	0.213897	Igf1r/Nfkb1/Ccdc88c/Il1b	4
GO:0001885	endothelial cell development	2/163	71/28891	0.0610494	0.253735	0.213897	Rap1a/Il1b	2
GO:0046324	regulation of glucose import	2/163	71/28891	0.0610494	0.253735	0.213897	Rap1a/Adipor2	2
GO:0050767	regulation of neurogenesis	6/163	494/28891	0.0618059	0.253735	0.213897	Myb/Eef2k/Ppp1cc/Sirt2/Syngap1/Il1b	6
GO:0045926	negative regulation of growth	4/163	263/28891	0.0622413	0.253735	0.213897	Adipor2/Plac8/Foxp1/Bcl6	4
GO:0008643	carbohydrate transport	3/163	160/28891	0.0622843	0.253735	0.213897	Rap1a/Adipor2/Il1b	3
GO:0009166	nucleotide catabolic process	2/163	72/28891	0.0625677	0.253735	0.213897	Gda/Nudt3	2
GO:0034394	protein localization to cell surface	2/163	72/28891	0.0625677	0.253735	0.213897	Cd177/Hfe	2
GO:0090276	regulation of peptide hormone secretion	4/163	264/28891	0.0629337	0.253735	0.213897	Tm7sf3/Sidt2/Hfe/Il1b	4
GO:0048678	response to axon injury	2/163	73/28891	0.0640988	0.253735	0.213897	Igf1r/Stk24	2
GO:0070936	protein K48-linked ubiquitination	2/163	73/28891	0.0640988	0.253735	0.213897	Znrf1/Birc2	2
GO:1902373	negative regulation of mRNA catabolic process	2/163	73/28891	0.0640988	0.253735	0.213897	Dhx34/Rbm47	2
GO:1902893	regulation of miRNA transcription	2/163	73/28891	0.0640988	0.253735	0.213897	Myb/Nfkb1	2
GO:0030073	insulin secretion	4/163	266/28891	0.0643308	0.253735	0.213897	Tm7sf3/Sidt2/Park7/Il1b	4
GO:0002381	immunoglobulin production involved in immunoglobulin-mediated immune response	2/163	74/28891	0.0656424	0.253735	0.213897	Gapt/Bcl6	2
GO:0010761	fibroblast migration	2/163	74/28891	0.0656424	0.253735	0.213897	Adipor2/Mta2	2
GO:0015800	acidic amino acid transport	2/163	74/28891	0.0656424	0.253735	0.213897	Slc1a4/Il1b	2
GO:0032922	circadian regulation of gene expression	2/163	74/28891	0.0656424	0.253735	0.213897	Ppp1cc/Zfhx3	2
GO:0035456	response to interferon-beta	2/163	74/28891	0.0656424	0.253735	0.213897	Ifitm6/Oas1c	2
GO:0043506	regulation of JUN kinase activity	2/163	74/28891	0.0656424	0.253735	0.213897	Tlr6/Il1b	2
GO:0045428	regulation of nitric oxide biosynthetic process	2/163	74/28891	0.0656424	0.253735	0.213897	Tlr6/Il1b	2
GO:0000290	deadenylation-dependent decapping of nuclear-transcribed mRNA	1/163	12/28891	0.065653	0.253735	0.213897	Pan3	1
GO:0006152	purine nucleoside catabolic process	1/163	12/28891	0.065653	0.253735	0.213897	Gda	1
GO:0006855	xenobiotic transmembrane transport	1/163	12/28891	0.065653	0.253735	0.213897	Abcc4	1
GO:0007501	mesodermal cell fate specification	1/163	12/28891	0.065653	0.253735	0.213897	Tbx6	1
GO:0010764	negative regulation of fibroblast migration	1/163	12/28891	0.065653	0.253735	0.213897	Adipor2	1
GO:0031392	regulation of prostaglandin biosynthetic process	1/163	12/28891	0.065653	0.253735	0.213897	Il1b	1
GO:0033240	positive regulation of amine metabolic process	1/163	12/28891	0.065653	0.253735	0.213897	Park7	1
GO:0034135	regulation of toll-like receptor 2 signaling pathway	1/163	12/28891	0.065653	0.253735	0.213897	Tlr6	1
GO:0034650	cortisol metabolic process	1/163	12/28891	0.065653	0.253735	0.213897	H6pd	1
GO:0038180	nerve growth factor signaling pathway	1/163	12/28891	0.065653	0.253735	0.213897	Rap1a	1
GO:0042362	fat-soluble vitamin biosynthetic process	1/163	12/28891	0.065653	0.253735	0.213897	Nfkb1	1
GO:0043313	regulation of neutrophil degranulation	1/163	12/28891	0.065653	0.253735	0.213897	Cd177	1
GO:0043653	mitochondrial fragmentation involved in apoptotic process	1/163	12/28891	0.065653	0.253735	0.213897	Fis1	1
GO:0045647	negative regulation of erythrocyte differentiation	1/163	12/28891	0.065653	0.253735	0.213897	Klf13	1
GO:0045843	negative regulation of striated muscle tissue development	1/163	12/28891	0.065653	0.253735	0.213897	Sirt2	1
GO:0046054	dGMP metabolic process	1/163	12/28891	0.065653	0.253735	0.213897	Gda	1
GO:0046689	response to mercury ion	1/163	12/28891	0.065653	0.253735	0.213897	Park7	1
GO:0060013	righting reflex	1/163	12/28891	0.065653	0.253735	0.213897	Cdh23	1
GO:0060433	bronchus development	1/163	12/28891	0.065653	0.253735	0.213897	Foxp1	1
GO:0070445	regulation of oligodendrocyte progenitor proliferation	1/163	12/28891	0.065653	0.253735	0.213897	Sirt2	1
GO:0071281	cellular response to iron ion	1/163	12/28891	0.065653	0.253735	0.213897	Hfe	1
GO:0071612	IP-10 production	1/163	12/28891	0.065653	0.253735	0.213897	Oas1c	1
GO:0071658	regulation of IP-10 production	1/163	12/28891	0.065653	0.253735	0.213897	Oas1c	1
GO:0071803	positive regulation of podosome assembly	1/163	12/28891	0.065653	0.253735	0.213897	Lcp1	1
GO:0140052	cellular response to oxidised low-density lipoprotein particle stimulus	1/163	12/28891	0.065653	0.253735	0.213897	Tlr6	1
GO:0140719	constitutive heterochromatin formation	1/163	12/28891	0.065653	0.253735	0.213897	H3f3b	1
GO:1901029	negative regulation of mitochondrial outer membrane permeabilization involved in apoptotic signaling pathway	1/163	12/28891	0.065653	0.253735	0.213897	Acaa2	1
GO:1902947	regulation of tau-protein kinase activity	1/163	12/28891	0.065653	0.253735	0.213897	C5ar1	1
GO:1903377	negative regulation of oxidative stress-induced neuron intrinsic apoptotic signaling pathway	1/163	12/28891	0.065653	0.253735	0.213897	Park7	1
GO:1903431	positive regulation of cell maturation	1/163	12/28891	0.065653	0.253735	0.213897	Sirt2	1
GO:0007613	memory	3/163	164/28891	0.0660441	0.254867	0.214852	Psen2/Pak6/Il1b	3
GO:0051091	positive regulation of DNA-binding transcription factor activity	4/163	269/28891	0.0664568	0.25608	0.215875	Rps6ka5/Park7/Tlr6/Il1b	4
GO:0043113	receptor clustering	2/163	75/28891	0.0671985	0.258173	0.217639	Dvl1/Syngap1	2
GO:0061614	miRNA transcription	2/163	75/28891	0.0671985	0.258173	0.217639	Myb/Nfkb1	2
GO:0043488	regulation of mRNA stability	3/163	166/28891	0.0679623	0.258738	0.218115	Ago2/Rbm47/Pan3	3
GO:1901136	carbohydrate derivative catabolic process	3/163	166/28891	0.0679623	0.258738	0.218115	Gda/Pglyrp1/Nudt3	3
GO:0000380	alternative mRNA splicing, via spliceosome	2/163	76/28891	0.0687667	0.258738	0.218115	Rbm47/Cdk13	2
GO:0016445	somatic diversification of immunoglobulins	2/163	76/28891	0.0687667	0.258738	0.218115	Foxp1/Bcl6	2
GO:0060997	dendritic spine morphogenesis	2/163	76/28891	0.0687667	0.258738	0.218115	Eef2k/Dvl1	2
GO:0007626	locomotory behavior	4/163	273/28891	0.069348	0.258738	0.218115	Pak6/Cdh23/Park7/Zfhx3	4
GO:0034101	erythrocyte homeostasis	3/163	168/28891	0.0699058	0.258738	0.218115	Myb/Klf13/Bcl6	3
GO:0001510	RNA methylation	2/163	77/28891	0.070347	0.258738	0.218115	Trmt1/Fbl	2
GO:0017156	calcium-ion regulated exocytosis	2/163	77/28891	0.070347	0.258738	0.218115	Rap1b/Unc13d	2
GO:0042982	amyloid precursor protein metabolic process	2/163	77/28891	0.070347	0.258738	0.218115	Ago2/Psen2	2
GO:0080164	regulation of nitric oxide metabolic process	2/163	77/28891	0.070347	0.258738	0.218115	Tlr6/Il1b	2
GO:0071322	cellular response to carbohydrate stimulus	3/163	169/28891	0.0708869	0.258738	0.218115	Igf1r/Nfkb1/Sidt2	3
GO:0000255	allantoin metabolic process	1/163	13/28891	0.0709267	0.258738	0.218115	Gda	1
GO:0002329	pre-B cell differentiation	1/163	13/28891	0.0709267	0.258738	0.218115	Foxp1	1
GO:0002430	complement receptor mediated signaling pathway	1/163	13/28891	0.0709267	0.258738	0.218115	C5ar1	1
GO:0002756	MyD88-independent toll-like receptor signaling pathway	1/163	13/28891	0.0709267	0.258738	0.218115	Tlr6	1
GO:0006271	DNA strand elongation involved in DNA replication	1/163	13/28891	0.0709267	0.258738	0.218115	Pole3	1
GO:0006521	regulation of cellular amino acid metabolic process	1/163	13/28891	0.0709267	0.258738	0.218115	Park7	1
GO:0006895	Golgi to endosome transport	1/163	13/28891	0.0709267	0.258738	0.218115	Ap1ar	1
GO:0010561	negative regulation of glycoprotein biosynthetic process	1/163	13/28891	0.0709267	0.258738	0.218115	Ago2	1
GO:0016237	lysosomal microautophagy	1/163	13/28891	0.0709267	0.258738	0.218115	Atg2a	1
GO:0016553	base conversion or substitution editing	1/163	13/28891	0.0709267	0.258738	0.218115	Rbm47	1
GO:0031126	sno(s)RNA 3'-end processing	1/163	13/28891	0.0709267	0.258738	0.218115	Fbl	1
GO:0031652	positive regulation of heat generation	1/163	13/28891	0.0709267	0.258738	0.218115	Il1b	1
GO:0032725	positive regulation of granulocyte macrophage colony-stimulating factor production	1/163	13/28891	0.0709267	0.258738	0.218115	Il1b	1
GO:0034116	positive regulation of heterotypic cell-cell adhesion	1/163	13/28891	0.0709267	0.258738	0.218115	Il1b	1
GO:0034756	regulation of iron ion transport	1/163	13/28891	0.0709267	0.258738	0.218115	Hfe	1
GO:0043628	regulatory ncRNA 3'-end processing	1/163	13/28891	0.0709267	0.258738	0.218115	Fbl	1
GO:0051987	positive regulation of attachment of spindle microtubules to kinetochore	1/163	13/28891	0.0709267	0.258738	0.218115	Sirt2	1
GO:0060213	positive regulation of nuclear-transcribed mRNA poly(A) tail shortening	1/163	13/28891	0.0709267	0.258738	0.218115	Ago2	1
GO:0070444	oligodendrocyte progenitor proliferation	1/163	13/28891	0.0709267	0.258738	0.218115	Sirt2	1
GO:0097501	stress response to metal ion	1/163	13/28891	0.0709267	0.258738	0.218115	Park7	1
GO:0140243	regulation of translation at synapse	1/163	13/28891	0.0709267	0.258738	0.218115	Eef2k	1
GO:1900044	regulation of protein K63-linked ubiquitination	1/163	13/28891	0.0709267	0.258738	0.218115	Birc2	1
GO:1900121	negative regulation of receptor binding	1/163	13/28891	0.0709267	0.258738	0.218115	Hfe	1
GO:1903430	negative regulation of cell maturation	1/163	13/28891	0.0709267	0.258738	0.218115	Tbx6	1
GO:0007566	embryo implantation	2/163	78/28891	0.0719392	0.25932	0.218605	H3f3b/Ago2	2
GO:0070972	protein localization to endoplasmic reticulum	2/163	78/28891	0.0719392	0.25932	0.218605	Sec16a/Srpr	2
GO:0034250	positive regulation of amide metabolic process	3/163	171/28891	0.0728678	0.25932	0.218605	Ago2/Pym1/Mpv17l2	3
GO:0002562	somatic diversification of immune receptors via germline recombination within a single locus	2/163	79/28891	0.073543	0.25932	0.218605	Foxp1/Bcl6	2
GO:0016444	somatic cell DNA recombination	2/163	79/28891	0.073543	0.25932	0.218605	Foxp1/Bcl6	2
GO:1905897	regulation of response to endoplasmic reticulum stress	2/163	79/28891	0.073543	0.25932	0.218605	Ubxn1/Park7	2
GO:0006887	exocytosis	5/163	395/28891	0.0737135	0.25932	0.218605	Rap1b/Rap1a/Cd177/Dvl1/Unc13d	5
GO:1990845	adaptive thermogenesis	3/163	173/28891	0.0748733	0.25932	0.218605	Igf1r/Adipor2/Plac8	3
GO:0033143	regulation of intracellular steroid hormone receptor signaling pathway	2/163	80/28891	0.0751583	0.25932	0.218605	Park7/Foxp1	2
GO:0045123	cellular extravasation	2/163	80/28891	0.0751583	0.25932	0.218605	St3gal4/Cd177	2
GO:1901292	nucleoside phosphate catabolic process	2/163	80/28891	0.0751583	0.25932	0.218605	Gda/Nudt3	2
GO:0050900	leukocyte migration	5/163	398/28891	0.0755813	0.25932	0.218605	St3gal4/Cd177/C5ar1/S100a9/Il1b	5
GO:0007269	neurotransmitter secretion	3/163	174/28891	0.0758852	0.25932	0.218605	Rap1b/Rap1a/Dvl1	3
GO:0051250	negative regulation of lymphocyte activation	3/163	174/28891	0.0758852	0.25932	0.218605	Hfe/Pglyrp1/Bcl6	3
GO:0099643	signal release from synapse	3/163	174/28891	0.0758852	0.25932	0.218605	Rap1b/Rap1a/Dvl1	3
GO:0001660	fever generation	1/163	14/28891	0.0761708	0.25932	0.218605	Il1b	1
GO:0001840	neural plate development	1/163	14/28891	0.0761708	0.25932	0.218605	Dvl1	1
GO:0002755	MyD88-dependent toll-like receptor signaling pathway	1/163	14/28891	0.0761708	0.25932	0.218605	Tlr6	1
GO:0006924	activation-induced cell death of T cells	1/163	14/28891	0.0761708	0.25932	0.218605	Tsc22d3	1
GO:0007175	negative regulation of epidermal growth factor-activated receptor activity	1/163	14/28891	0.0761708	0.25932	0.218605	Psen2	1
GO:0008298	intracellular mRNA localization	1/163	14/28891	0.0761708	0.25932	0.218605	Casc3	1
GO:0009120	deoxyribonucleoside metabolic process	1/163	14/28891	0.0761708	0.25932	0.218605	Gda	1
GO:0015824	proline transport	1/163	14/28891	0.0761708	0.25932	0.218605	Slc1a4	1
GO:0032490	detection of molecule of bacterial origin	1/163	14/28891	0.0761708	0.25932	0.218605	Tlr6	1
GO:0032494	response to peptidoglycan	1/163	14/28891	0.0761708	0.25932	0.218605	C5ar1	1
GO:0032525	somite rostral/caudal axis specification	1/163	14/28891	0.0761708	0.25932	0.218605	Tbx6	1
GO:0032717	negative regulation of interleukin-8 production	1/163	14/28891	0.0761708	0.25932	0.218605	Tlr6	1
GO:0032769	negative regulation of monooxygenase activity	1/163	14/28891	0.0761708	0.25932	0.218605	Nfkb1	1
GO:0034145	positive regulation of toll-like receptor 4 signaling pathway	1/163	14/28891	0.0761708	0.25932	0.218605	Znrf1	1
GO:0036444	calcium import into the mitochondrion	1/163	14/28891	0.0761708	0.25932	0.218605	Psen2	1
GO:0042983	amyloid precursor protein biosynthetic process	1/163	14/28891	0.0761708	0.25932	0.218605	Ago2	1
GO:0042984	regulation of amyloid precursor protein biosynthetic process	1/163	14/28891	0.0761708	0.25932	0.218605	Ago2	1
GO:0043589	skin morphogenesis	1/163	14/28891	0.0761708	0.25932	0.218605	Psen2	1
GO:0045472	response to ether	1/163	14/28891	0.0761708	0.25932	0.218605	Foxp1	1
GO:0045628	regulation of T-helper 2 cell differentiation	1/163	14/28891	0.0761708	0.25932	0.218605	Bcl6	1
GO:0046886	positive regulation of hormone biosynthetic process	1/163	14/28891	0.0761708	0.25932	0.218605	Igf1r	1
GO:0048635	negative regulation of muscle organ development	1/163	14/28891	0.0761708	0.25932	0.218605	Sirt2	1
GO:0051917	regulation of fibrinolysis	1/163	14/28891	0.0761708	0.25932	0.218605	F12	1
GO:0060368	regulation of Fc receptor mediated stimulatory signaling pathway	1/163	14/28891	0.0761708	0.25932	0.218605	Rap1a	1
GO:0061140	lung secretory cell differentiation	1/163	14/28891	0.0761708	0.25932	0.218605	Foxp1	1
GO:0061687	detoxification of inorganic compound	1/163	14/28891	0.0761708	0.25932	0.218605	Park7	1
GO:0071340	skeletal muscle acetylcholine-gated channel clustering	1/163	14/28891	0.0761708	0.25932	0.218605	Dvl1	1
GO:0090179	planar cell polarity pathway involved in neural tube closure	1/163	14/28891	0.0761708	0.25932	0.218605	Dvl1	1
GO:0090713	immunological memory process	1/163	14/28891	0.0761708	0.25932	0.218605	Bcl6	1
GO:0106072	negative regulation of adenylate cyclase-activating G protein-coupled receptor signaling pathway	1/163	14/28891	0.0761708	0.25932	0.218605	Sstr4	1
GO:0150011	regulation of neuron projection arborization	1/163	14/28891	0.0761708	0.25932	0.218605	Dvl1	1
GO:1900025	negative regulation of substrate adhesion-dependent cell spreading	1/163	14/28891	0.0761708	0.25932	0.218605	Ap1ar	1
GO:1901533	negative regulation of hematopoietic progenitor cell differentiation	1/163	14/28891	0.0761708	0.25932	0.218605	Myb	1
GO:1902931	negative regulation of alcohol biosynthetic process	1/163	14/28891	0.0761708	0.25932	0.218605	Nfkb1	1
GO:2000489	regulation of hepatic stellate cell activation	1/163	14/28891	0.0761708	0.25932	0.218605	Myb	1
GO:2001279	regulation of unsaturated fatty acid biosynthetic process	1/163	14/28891	0.0761708	0.25932	0.218605	Il1b	1
GO:0046496	nicotinamide nucleotide metabolic process	2/163	81/28891	0.0767849	0.260449	0.219558	H6pd/Ldha	2
GO:0007596	blood coagulation	3/163	175/28891	0.0769032	0.260449	0.219558	St3gal4/F12/S100a9	3
GO:0050768	negative regulation of neurogenesis	3/163	175/28891	0.0769032	0.260449	0.219558	Sirt2/Syngap1/Il1b	3
GO:0051168	nuclear export	3/163	175/28891	0.0769032	0.260449	0.219558	Casc3/Nemf/Park7	3
GO:0032496	response to lipopolysaccharide	5/163	401/28891	0.0774747	0.261703	0.220615	Nfkb1/Foxp1/S100a9/Casp7/Il1b	5
GO:0048872	homeostasis of number of cells	5/163	401/28891	0.0774747	0.261703	0.220615	Myb/Klf13/Gapt/Tsc22d3/Bcl6	5
GO:0008625	extrinsic apoptotic signaling pathway via death domain receptors	2/163	82/28891	0.0784226	0.263288	0.221951	Psen2/Park7	2
GO:0005996	monosaccharide metabolic process	4/163	287/28891	0.0799678	0.263288	0.221951	Gnb3/H6pd/Oas1c/Ldha	4
GO:0019362	pyridine nucleotide metabolic process	2/163	83/28891	0.0800713	0.263288	0.221951	H6pd/Ldha	2
GO:0048002	antigen processing and presentation of peptide antigen	2/163	83/28891	0.0800713	0.263288	0.221951	Tap1/Hfe	2
GO:0070918	regulatory ncRNA processing	2/163	83/28891	0.0800713	0.263288	0.221951	Ago2/Fbl	2
GO:0006694	steroid biosynthetic process	3/163	179/28891	0.0810351	0.263288	0.221951	Igf1r/Nfkb1/H6pd	3
GO:0007292	female gamete generation	3/163	179/28891	0.0810351	0.263288	0.221951	H3f3b/Paqr8/Sirt2	3
GO:0007599	hemostasis	3/163	179/28891	0.0810351	0.263288	0.221951	St3gal4/F12/S100a9	3
GO:1903037	regulation of leukocyte cell-cell adhesion	5/163	407/28891	0.081338	0.263288	0.221951	St3gal4/Hfe/Gm5150/Bcl6/Il1b	5
GO:0002638	negative regulation of immunoglobulin production	1/163	15/28891	0.0813855	0.263288	0.221951	Bcl6	1
GO:0002713	negative regulation of B cell mediated immunity	1/163	15/28891	0.0813855	0.263288	0.221951	Bcl6	1
GO:0002829	negative regulation of type 2 immune response	1/163	15/28891	0.0813855	0.263288	0.221951	Bcl6	1
GO:0002890	negative regulation of immunoglobulin mediated immune response	1/163	15/28891	0.0813855	0.263288	0.221951	Bcl6	1
GO:0009155	purine deoxyribonucleotide catabolic process	1/163	15/28891	0.0813855	0.263288	0.221951	Gda	1
GO:0009169	purine ribonucleoside monophosphate catabolic process	1/163	15/28891	0.0813855	0.263288	0.221951	Gda	1
GO:0009170	purine deoxyribonucleoside monophosphate metabolic process	1/163	15/28891	0.0813855	0.263288	0.221951	Gda	1
GO:0014733	regulation of skeletal muscle adaptation	1/163	15/28891	0.0813855	0.263288	0.221951	Gtf2ird2	1
GO:0030206	chondroitin sulfate biosynthetic process	1/163	15/28891	0.0813855	0.263288	0.221951	Ugdh	1
GO:0030259	lipid glycosylation	1/163	15/28891	0.0813855	0.263288	0.221951	St3gal4	1
GO:0032308	positive regulation of prostaglandin secretion	1/163	15/28891	0.0813855	0.263288	0.221951	Il1b	1
GO:0033690	positive regulation of osteoblast proliferation	1/163	15/28891	0.0813855	0.263288	0.221951	Igf1r	1
GO:0038094	Fc-gamma receptor signaling pathway	1/163	15/28891	0.0813855	0.263288	0.221951	Rap1a	1
GO:0043144	sno(s)RNA processing	1/163	15/28891	0.0813855	0.263288	0.221951	Fbl	1
GO:0048308	organelle inheritance	1/163	15/28891	0.0813855	0.263288	0.221951	Vrk1	1
GO:0048313	Golgi inheritance	1/163	15/28891	0.0813855	0.263288	0.221951	Vrk1	1
GO:0048711	positive regulation of astrocyte differentiation	1/163	15/28891	0.0813855	0.263288	0.221951	Il1b	1
GO:0048755	branching morphogenesis of a nerve	1/163	15/28891	0.0813855	0.263288	0.221951	Il1b	1
GO:0060211	regulation of nuclear-transcribed mRNA poly(A) tail shortening	1/163	15/28891	0.0813855	0.263288	0.221951	Ago2	1
GO:0061052	negative regulation of cell growth involved in cardiac muscle cell development	1/163	15/28891	0.0813855	0.263288	0.221951	Foxp1	1
GO:0090178	regulation of establishment of planar polarity involved in neural tube closure	1/163	15/28891	0.0813855	0.263288	0.221951	Dvl1	1
GO:1900153	positive regulation of nuclear-transcribed mRNA catabolic process, deadenylation-dependent decay	1/163	15/28891	0.0813855	0.263288	0.221951	Ago2	1
GO:1900226	negative regulation of NLRP3 inflammasome complex assembly	1/163	15/28891	0.0813855	0.263288	0.221951	Sirt2	1
GO:1903238	positive regulation of leukocyte tethering or rolling	1/163	15/28891	0.0813855	0.263288	0.221951	St3gal4	1
GO:1990504	dense core granule exocytosis	1/163	15/28891	0.0813855	0.263288	0.221951	Unc13d	1
GO:0009101	glycoprotein biosynthetic process	4/163	289/28891	0.0815476	0.263485	0.222117	St3gal5/St3gal4/Ago2/Ugdh	4
GO:0002067	glandular epithelial cell differentiation	2/163	84/28891	0.0817307	0.263749	0.222339	Sidt2/Foxp1	2
GO:0006399	tRNA metabolic process	3/163	181/28891	0.0831365	0.26397	0.222525	Trmt1/Lsm6/Elp5	3
GO:0007254	JNK cascade	3/163	181/28891	0.0831365	0.26397	0.222525	Igf1r/Nfkb1/Il1b	3
GO:0043112	receptor metabolic process	2/163	85/28891	0.0834008	0.26397	0.222525	Psen2/Ap1ar	2
GO:0070228	regulation of lymphocyte apoptotic process	2/163	85/28891	0.0834008	0.26397	0.222525	Foxp1/Tsc22d3	2
GO:2000736	regulation of stem cell differentiation	2/163	85/28891	0.0834008	0.26397	0.222525	Mta2/Cdk13	2
GO:0010001	glial cell differentiation	4/163	292/28891	0.0839462	0.26397	0.222525	C5ar1/Sirt2/S100a9/Il1b	4
GO:0032635	interleukin-6 production	3/163	182/28891	0.0841961	0.26397	0.222525	Psen2/Tlr6/Il1b	3
GO:0043487	regulation of RNA stability	3/163	182/28891	0.0841961	0.26397	0.222525	Ago2/Rbm47/Pan3	3
GO:0045766	positive regulation of angiogenesis	3/163	182/28891	0.0841961	0.26397	0.222525	Ago2/C5ar1/Il1b	3
GO:1904018	positive regulation of vasculature development	3/163	182/28891	0.0841961	0.26397	0.222525	Ago2/C5ar1/Il1b	3
GO:0006400	tRNA modification	2/163	86/28891	0.0850813	0.26397	0.222525	Trmt1/Elp5	2
GO:0032722	positive regulation of chemokine production	2/163	86/28891	0.0850813	0.26397	0.222525	Oas1c/Il1b	2
GO:2000107	negative regulation of leukocyte apoptotic process	2/163	86/28891	0.0850813	0.26397	0.222525	Foxp1/Tsc22d3	2
GO:0051961	negative regulation of nervous system development	3/163	183/28891	0.0852614	0.26397	0.222525	Sirt2/Syngap1/Il1b	3
GO:0050851	antigen receptor-mediated signaling pathway	3/163	184/28891	0.0863324	0.26397	0.222525	Nfkb1/Psen2/Foxp1	3
GO:0002098	tRNA wobble uridine modification	1/163	16/28891	0.0865709	0.26397	0.222525	Elp5	1
GO:0009128	purine nucleoside monophosphate catabolic process	1/163	16/28891	0.0865709	0.26397	0.222525	Gda	1
GO:0018195	peptidyl-arginine modification	1/163	16/28891	0.0865709	0.26397	0.222525	Park7	1
GO:0030238	male sex determination	1/163	16/28891	0.0865709	0.26397	0.222525	Igf1r	1
GO:0031054	pre-miRNA processing	1/163	16/28891	0.0865709	0.26397	0.222525	Ago2	1
GO:0031650	regulation of heat generation	1/163	16/28891	0.0865709	0.26397	0.222525	Il1b	1
GO:0032645	regulation of granulocyte macrophage colony-stimulating factor production	1/163	16/28891	0.0865709	0.26397	0.222525	Il1b	1
GO:0033084	regulation of immature T cell proliferation in thymus	1/163	16/28891	0.0865709	0.26397	0.222525	Il1b	1
GO:0034162	toll-like receptor 9 signaling pathway	1/163	16/28891	0.0865709	0.26397	0.222525	Epg5	1
GO:0035733	hepatic stellate cell activation	1/163	16/28891	0.0865709	0.26397	0.222525	Myb	1
GO:0040034	regulation of development, heterochronic	1/163	16/28891	0.0865709	0.26397	0.222525	Hmgn2	1
GO:0042359	vitamin D metabolic process	1/163	16/28891	0.0865709	0.26397	0.222525	Nfkb1	1
GO:0042416	dopamine biosynthetic process	1/163	16/28891	0.0865709	0.26397	0.222525	Park7	1
GO:0042640	anagen	1/163	16/28891	0.0865709	0.26397	0.222525	Psen2	1
GO:0043312	neutrophil degranulation	1/163	16/28891	0.0865709	0.26397	0.222525	Cd177	1
GO:0044065	regulation of respiratory system process	1/163	16/28891	0.0865709	0.26397	0.222525	Mtg1	1
GO:0046185	aldehyde catabolic process	1/163	16/28891	0.0865709	0.26397	0.222525	Park7	1
GO:0051044	positive regulation of membrane protein ectodomain proteolysis	1/163	16/28891	0.0865709	0.26397	0.222525	Il1b	1
GO:0060026	convergent extension	1/163	16/28891	0.0865709	0.26397	0.222525	Dvl1	1
GO:0060546	negative regulation of necroptotic process	1/163	16/28891	0.0865709	0.26397	0.222525	Birc2	1
GO:0060700	regulation of ribonuclease activity	1/163	16/28891	0.0865709	0.26397	0.222525	Oas1c	1
GO:0071801	regulation of podosome assembly	1/163	16/28891	0.0865709	0.26397	0.222525	Lcp1	1
GO:0072672	neutrophil extravasation	1/163	16/28891	0.0865709	0.26397	0.222525	Cd177	1
GO:0090177	establishment of planar polarity involved in neural tube closure	1/163	16/28891	0.0865709	0.26397	0.222525	Dvl1	1
GO:0110096	cellular response to aldehyde	1/163	16/28891	0.0865709	0.26397	0.222525	Park7	1
GO:0110156	methylguanosine-cap decapping	1/163	16/28891	0.0865709	0.26397	0.222525	Pan3	1
GO:0141086	negative regulation of inflammasome-mediated signaling pathway	1/163	16/28891	0.0865709	0.26397	0.222525	Sirt2	1
GO:1901163	regulation of trophoblast cell migration	1/163	16/28891	0.0865709	0.26397	0.222525	Ago2	1
GO:1902043	positive regulation of extrinsic apoptotic signaling pathway via death domain receptors	1/163	16/28891	0.0865709	0.26397	0.222525	Psen2	1
GO:1903019	negative regulation of glycoprotein metabolic process	1/163	16/28891	0.0865709	0.26397	0.222525	Ago2	1
GO:2001212	regulation of vasculogenesis	1/163	16/28891	0.0865709	0.26397	0.222525	Rap1a	1
GO:0002200	somatic diversification of immune receptors	2/163	87/28891	0.0867721	0.26397	0.222525	Foxp1/Bcl6	2
GO:0006809	nitric oxide biosynthetic process	2/163	87/28891	0.0867721	0.26397	0.222525	Tlr6/Il1b	2
GO:1902369	negative regulation of RNA catabolic process	2/163	87/28891	0.0867721	0.26397	0.222525	Dhx34/Rbm47	2
GO:0001909	leukocyte mediated cytotoxicity	3/163	185/28891	0.0874093	0.265288	0.223636	Tap1/Unc13d/Hfe	3
GO:0045834	positive regulation of lipid metabolic process	3/163	185/28891	0.0874093	0.265288	0.223636	Igf1r/Sirt2/Il1b	3
GO:0032456	endocytic recycling	2/163	88/28891	0.0884729	0.266089	0.224312	Epg5/Vps26c	2
GO:0046323	glucose import	2/163	88/28891	0.0884729	0.266089	0.224312	Rap1a/Adipor2	2
GO:0140962	multicellular organismal-level chemical homeostasis	2/163	88/28891	0.0884729	0.266089	0.224312	Oas1c/Hfe	2
GO:2000628	regulation of miRNA metabolic process	2/163	88/28891	0.0884729	0.266089	0.224312	Myb/Nfkb1	2
GO:0002244	hematopoietic progenitor cell differentiation	3/163	186/28891	0.0884918	0.266089	0.224312	Myb/Rbm47/Psen2	3
GO:0007369	gastrulation	3/163	186/28891	0.0884918	0.266089	0.224312	Dvl1/Tbx6/Ugdh	3
GO:0062013	positive regulation of small molecule metabolic process	3/163	186/28891	0.0884918	0.266089	0.224312	Sirt2/Park7/Il1b	3
GO:0071356	cellular response to tumor necrosis factor	3/163	186/28891	0.0884918	0.266089	0.224312	Nfkb1/Spata2/Birc2	3
GO:0002832	negative regulation of response to biotic stimulus	3/163	187/28891	0.08958	0.266573	0.22472	Tap1/Sirt2/Oas1c	3
GO:0007219	Notch signaling pathway	3/163	187/28891	0.08958	0.266573	0.22472	Lfng/Psen2/Bcl6	3
GO:0050792	regulation of viral process	3/163	187/28891	0.08958	0.266573	0.22472	Ifitm6/Oas1c/Csnk2b	3
GO:0034308	primary alcohol metabolic process	2/163	89/28891	0.0901837	0.266573	0.22472	H6pd/Park7	2
GO:0006643	membrane lipid metabolic process	3/163	188/28891	0.0906738	0.266573	0.22472	St3gal4/Gpaa1/Pigv	3
GO:0051302	regulation of cell division	3/163	188/28891	0.0906738	0.266573	0.22472	Igf1r/Sirt2/Il1b	3
GO:1903531	negative regulation of secretion by cell	3/163	188/28891	0.0906738	0.266573	0.22472	Rap1b/Rap1a/Il1b	3
GO:0001710	mesodermal cell fate commitment	1/163	17/28891	0.0917272	0.266573	0.22472	Tbx6	1
GO:0001921	positive regulation of receptor recycling	1/163	17/28891	0.0917272	0.266573	0.22472	Psen2	1
GO:0002431	Fc receptor mediated stimulatory signaling pathway	1/163	17/28891	0.0917272	0.266573	0.22472	Rap1a	1
GO:0006704	glucocorticoid biosynthetic process	1/163	17/28891	0.0917272	0.266573	0.22472	H6pd	1
GO:0009226	nucleotide-sugar biosynthetic process	1/163	17/28891	0.0917272	0.266573	0.22472	Ugdh	1
GO:0010755	regulation of plasminogen activation	1/163	17/28891	0.0917272	0.266573	0.22472	F12	1
GO:0014819	regulation of skeletal muscle contraction	1/163	17/28891	0.0917272	0.266573	0.22472	Grcc10	1
GO:0016264	gap junction assembly	1/163	17/28891	0.0917272	0.266573	0.22472	Il1b	1
GO:0018119	peptidyl-cysteine S-nitrosylation	1/163	17/28891	0.0917272	0.266573	0.22472	S100a9	1
GO:0032306	regulation of prostaglandin secretion	1/163	17/28891	0.0917272	0.266573	0.22472	Il1b	1
GO:0032328	alanine transport	1/163	17/28891	0.0917272	0.266573	0.22472	Slc1a4	1
GO:0032351	negative regulation of hormone metabolic process	1/163	17/28891	0.0917272	0.266573	0.22472	Nfkb1	1
GO:0033083	regulation of immature T cell proliferation	1/163	17/28891	0.0917272	0.266573	0.22472	Il1b	1
GO:0034134	toll-like receptor 2 signaling pathway	1/163	17/28891	0.0917272	0.266573	0.22472	Tlr6	1
GO:0040015	negative regulation of multicellular organism growth	1/163	17/28891	0.0917272	0.266573	0.22472	Plac8	1
GO:0050855	regulation of B cell receptor signaling pathway	1/163	17/28891	0.0917272	0.266573	0.22472	Foxp1	1
GO:0060148	positive regulation of post-transcriptional gene silencing	1/163	17/28891	0.0917272	0.266573	0.22472	Nfkb1	1
GO:0060766	negative regulation of androgen receptor signaling pathway	1/163	17/28891	0.0917272	0.266573	0.22472	Foxp1	1
GO:0061450	trophoblast cell migration	1/163	17/28891	0.0917272	0.266573	0.22472	Ago2	1
GO:0070131	positive regulation of mitochondrial translation	1/163	17/28891	0.0917272	0.266573	0.22472	Mpv17l2	1
GO:0090494	dopamine uptake	1/163	17/28891	0.0917272	0.266573	0.22472	Park7	1
GO:1900370	positive regulation of post-transcriptional gene silencing by RNA	1/163	17/28891	0.0917272	0.266573	0.22472	Nfkb1	1
GO:2000637	positive regulation of miRNA-mediated gene silencing	1/163	17/28891	0.0917272	0.266573	0.22472	Nfkb1	1
GO:0031016	pancreas development	2/163	90/28891	0.0919043	0.266789	0.224902	Igf1r/Sidt2	2
GO:1903039	positive regulation of leukocyte cell-cell adhesion	4/163	303/28891	0.0930334	0.269766	0.227411	St3gal4/Gm5150/Bcl6/Il1b	4
GO:0032436	positive regulation of proteasomal ubiquitin-dependent protein catabolic process	2/163	91/28891	0.0936345	0.271206	0.228626	Psen2/Sirt2	2
GO:0071466	cellular response to xenobiotic stimulus	3/163	191/28891	0.0939887	0.271464	0.228843	Rap1b/Rap1a/Il1b	3
GO:0039531	regulation of viral-induced cytoplasmic pattern recognition receptor signaling pathway	2/163	92/28891	0.0953741	0.271464	0.228843	Sirt2/Tlr6	2
GO:0042542	response to hydrogen peroxide	2/163	92/28891	0.0953741	0.271464	0.228843	Park7/Stk24	2
GO:0045069	regulation of viral genome replication	2/163	92/28891	0.0953741	0.271464	0.228843	Ifitm6/Oas1c	2
GO:0046209	nitric oxide metabolic process	2/163	92/28891	0.0953741	0.271464	0.228843	Tlr6/Il1b	2
GO:0072524	pyridine-containing compound metabolic process	2/163	92/28891	0.0953741	0.271464	0.228843	H6pd/Ldha	2
GO:0045765	regulation of angiogenesis	4/163	307/28891	0.0964497	0.271464	0.228843	Ngp/Ago2/C5ar1/Il1b	4
GO:0014041	regulation of neuron maturation	1/163	18/28891	0.0968546	0.271464	0.228843	Tbx6	1
GO:0017014	protein nitrosylation	1/163	18/28891	0.0968546	0.271464	0.228843	S100a9	1
GO:0021859	pyramidal neuron differentiation	1/163	18/28891	0.0968546	0.271464	0.228843	Bcl6	1
GO:0030730	sequestering of triglyceride	1/163	18/28891	0.0968546	0.271464	0.228843	Il1b	1
GO:0032604	granulocyte macrophage colony-stimulating factor production	1/163	18/28891	0.0968546	0.271464	0.228843	Il1b	1
GO:0032957	inositol trisphosphate metabolic process	1/163	18/28891	0.0968546	0.271464	0.228843	Itpk1	1
GO:0032966	negative regulation of collagen biosynthetic process	1/163	18/28891	0.0968546	0.271464	0.228843	Rap1a	1
GO:0033080	immature T cell proliferation in thymus	1/163	18/28891	0.0968546	0.271464	0.228843	Il1b	1
GO:0036035	osteoclast development	1/163	18/28891	0.0968546	0.271464	0.228843	Foxp1	1
GO:0042249	establishment of planar polarity of embryonic epithelium	1/163	18/28891	0.0968546	0.271464	0.228843	Dvl1	1
GO:0045655	regulation of monocyte differentiation	1/163	18/28891	0.0968546	0.271464	0.228843	Foxp1	1
GO:0048715	negative regulation of oligodendrocyte differentiation	1/163	18/28891	0.0968546	0.271464	0.228843	Sirt2	1
GO:0060134	prepulse inhibition	1/163	18/28891	0.0968546	0.271464	0.228843	Dvl1	1
GO:0061042	vascular wound healing	1/163	18/28891	0.0968546	0.271464	0.228843	Adipor2	1
GO:0061709	reticulophagy	1/163	18/28891	0.0968546	0.271464	0.228843	Atg2a	1
GO:0062099	negative regulation of programmed necrotic cell death	1/163	18/28891	0.0968546	0.271464	0.228843	Birc2	1
GO:0080154	regulation of fertilization	1/163	18/28891	0.0968546	0.271464	0.228843	Park7	1
GO:0090493	catecholamine uptake	1/163	18/28891	0.0968546	0.271464	0.228843	Park7	1
GO:0098751	bone cell development	1/163	18/28891	0.0968546	0.271464	0.228843	Foxp1	1
GO:1902563	regulation of neutrophil activation	1/163	18/28891	0.0968546	0.271464	0.228843	Cd177	1
GO:1903376	regulation of oxidative stress-induced neuron intrinsic apoptotic signaling pathway	1/163	18/28891	0.0968546	0.271464	0.228843	Park7	1
GO:1903729	regulation of plasma membrane organization	1/163	18/28891	0.0968546	0.271464	0.228843	Casp7	1
GO:2001267	regulation of cysteine-type endopeptidase activity involved in apoptotic signaling pathway	1/163	18/28891	0.0968546	0.271464	0.228843	Park7	1
GO:0002711	positive regulation of T cell mediated immunity	2/163	93/28891	0.097123	0.271631	0.228984	Hfe/Il1b	2
GO:0008593	regulation of Notch signaling pathway	2/163	93/28891	0.097123	0.271631	0.228984	Lfng/Bcl6	2
GO:0046887	positive regulation of hormone secretion	3/163	194/28891	0.097353	0.27169	0.229034	Tm7sf3/Myb/Hfe	3
GO:2001242	regulation of intrinsic apoptotic signaling pathway	3/163	194/28891	0.097353	0.27169	0.229034	Fis1/Park7/S100a9	3
GO:0050807	regulation of synapse organization	4/163	309/28891	0.0981798	0.273704	0.230731	Eef2k/Dvl1/Rps6ka5/Psen2	4
GO:0031330	negative regulation of cellular catabolic process	3/163	195/28891	0.0984853	0.27405	0.231023	Dhx34/Rbm47/Sirt2	3
GO:0002696	positive regulation of leukocyte activation	5/163	432/28891	0.0985149	0.27405	0.231023	Cd177/Gm5150/Tlr6/Bcl6/Il1b	5
GO:0035050	embryonic heart tube development	2/163	94/28891	0.0988811	0.274482	0.231387	Dvl1/Tbx6	2
GO:2001057	reactive nitrogen species metabolic process	2/163	94/28891	0.0988811	0.274482	0.231387	Tlr6/Il1b	2
GO:1901342	regulation of vasculature development	4/163	311/28891	0.0999245	0.275083	0.231894	Ngp/Ago2/C5ar1/Il1b	4
GO:0002260	lymphocyte homeostasis	2/163	95/28891	0.100648	0.275083	0.231894	Gapt/Tsc22d3	2
GO:0032651	regulation of interleukin-1 beta production	2/163	95/28891	0.100648	0.275083	0.231894	Foxp1/Tlr6	2
GO:0140747	regulation of ncRNA transcription	2/163	95/28891	0.100648	0.275083	0.231894	Myb/Nfkb1	2
GO:0002705	positive regulation of leukocyte mediated immunity	3/163	197/28891	0.100766	0.275083	0.231894	Cd177/Hfe/Il1b	3
GO:0030336	negative regulation of cell migration	4/163	313/28891	0.101684	0.275083	0.231894	Adipor2/Park7/Csnk2b/Stk24	4
GO:0021915	neural tube development	3/163	198/28891	0.101914	0.275083	0.231894	Dvl1/Psen2/Itpk1	3
GO:0002097	tRNA wobble base modification	1/163	19/28891	0.101953	0.275083	0.231894	Elp5	1
GO:0002827	positive regulation of T-helper 1 type immune response	1/163	19/28891	0.101953	0.275083	0.231894	Il1b	1
GO:0006614	SRP-dependent cotranslational protein targeting to membrane	1/163	19/28891	0.101953	0.275083	0.231894	Srpr	1
GO:0006851	mitochondrial calcium ion transmembrane transport	1/163	19/28891	0.101953	0.275083	0.231894	Psen2	1
GO:0010713	negative regulation of collagen metabolic process	1/163	19/28891	0.101953	0.275083	0.231894	Rap1a	1
GO:0010801	negative regulation of peptidyl-threonine phosphorylation	1/163	19/28891	0.101953	0.275083	0.231894	Sirt2	1
GO:0016074	sno(s)RNA metabolic process	1/163	19/28891	0.101953	0.275083	0.231894	Fbl	1
GO:0032695	negative regulation of interleukin-12 production	1/163	19/28891	0.101953	0.275083	0.231894	Nfkb1	1
GO:0032823	regulation of natural killer cell differentiation	1/163	19/28891	0.101953	0.275083	0.231894	Pglyrp1	1
GO:0033079	immature T cell proliferation	1/163	19/28891	0.101953	0.275083	0.231894	Il1b	1
GO:0038093	Fc receptor signaling pathway	1/163	19/28891	0.101953	0.275083	0.231894	Rap1a	1
GO:0044804	nucleophagy	1/163	19/28891	0.101953	0.275083	0.231894	Atg2a	1
GO:0048268	clathrin coat assembly	1/163	19/28891	0.101953	0.275083	0.231894	Ap2b1	1
GO:0098696	regulation of neurotransmitter receptor localization to postsynaptic specialization membrane	1/163	19/28891	0.101953	0.275083	0.231894	Rap1a	1
GO:0106070	regulation of adenylate cyclase-activating G protein-coupled receptor signaling pathway	1/163	19/28891	0.101953	0.275083	0.231894	Sstr4	1
GO:1901550	regulation of endothelial cell development	1/163	19/28891	0.101953	0.275083	0.231894	Il1b	1
GO:1901862	negative regulation of muscle tissue development	1/163	19/28891	0.101953	0.275083	0.231894	Sirt2	1
GO:1902236	negative regulation of endoplasmic reticulum stress-induced intrinsic apoptotic signaling pathway	1/163	19/28891	0.101953	0.275083	0.231894	Park7	1
GO:1903140	regulation of establishment of endothelial barrier	1/163	19/28891	0.101953	0.275083	0.231894	Il1b	1
GO:2000786	positive regulation of autophagosome assembly	1/163	19/28891	0.101953	0.275083	0.231894	Atg2a	1
GO:0006414	translational elongation	2/163	96/28891	0.102424	0.275781	0.232482	Eef2k/Nemf	2
GO:0007029	endoplasmic reticulum organization	2/163	96/28891	0.102424	0.275781	0.232482	Tmcc1/Sec16a	2
GO:0043299	leukocyte degranulation	2/163	97/28891	0.104208	0.278089	0.234428	Cd177/Unc13d	2
GO:0061157	mRNA destabilization	2/163	97/28891	0.104208	0.278089	0.234428	Ago2/Pan3	2
GO:1903312	negative regulation of mRNA metabolic process	2/163	97/28891	0.104208	0.278089	0.234428	Dhx34/Rbm47	2
GO:0031647	regulation of protein stability	4/163	316/28891	0.104349	0.278089	0.234428	Dvl1/Ccdc88c/Park7/Sec16a	4
GO:0062197	cellular response to chemical stress	4/163	316/28891	0.104349	0.278089	0.234428	Sirt2/Park7/Foxp1/Mpv17l2	4
GO:0006497	protein lipidation	2/163	98/28891	0.106001	0.278089	0.234428	Gpaa1/Pigv	2
GO:0006835	dicarboxylic acid transport	2/163	98/28891	0.106001	0.278089	0.234428	Slc1a4/Il1b	2
GO:0031123	RNA 3'-end processing	2/163	98/28891	0.106001	0.278089	0.234428	Ints5/Fbl	2
GO:0045685	regulation of glial cell differentiation	2/163	98/28891	0.106001	0.278089	0.234428	Sirt2/Il1b	2
GO:0015850	organic hydroxy compound transport	4/163	318/28891	0.106144	0.278089	0.234428	Myb/Abcc4/Park7/Slc16a7	4
GO:0007204	positive regulation of cytosolic calcium ion concentration	3/163	202/28891	0.106559	0.278089	0.234428	C5ar1/Fis1/Il1b	3
GO:0050821	protein stabilization	3/163	202/28891	0.106559	0.278089	0.234428	Dvl1/Park7/Sec16a	3
GO:0006098	pentose-phosphate shunt	1/163	20/28891	0.107023	0.278089	0.234428	H6pd	1
GO:0006613	cotranslational protein targeting to membrane	1/163	20/28891	0.107023	0.278089	0.234428	Srpr	1
GO:0009159	deoxyribonucleoside monophosphate catabolic process	1/163	20/28891	0.107023	0.278089	0.234428	Gda	1
GO:0009312	oligosaccharide biosynthetic process	1/163	20/28891	0.107023	0.278089	0.234428	St3gal4	1
GO:0009886	post-embryonic animal morphogenesis	1/163	20/28891	0.107023	0.278089	0.234428	Cdh23	1
GO:0015810	aspartate transmembrane transport	1/163	20/28891	0.107023	0.278089	0.234428	Slc1a4	1
GO:0021534	cell proliferation in hindbrain	1/163	20/28891	0.107023	0.278089	0.234428	C5ar1	1
GO:0031167	rRNA methylation	1/163	20/28891	0.107023	0.278089	0.234428	Fbl	1
GO:0031468	nuclear membrane reassembly	1/163	20/28891	0.107023	0.278089	0.234428	Ubxn2a	1
GO:0033151	V(D)J recombination	1/163	20/28891	0.107023	0.278089	0.234428	Foxp1	1
GO:0033962	P-body assembly	1/163	20/28891	0.107023	0.278089	0.234428	Pan3	1
GO:0035372	protein localization to microtubule	1/163	20/28891	0.107023	0.278089	0.234428	Dvl1	1
GO:0035457	cellular response to interferon-alpha	1/163	20/28891	0.107023	0.278089	0.234428	Oas1c	1
GO:0035795	negative regulation of mitochondrial membrane permeability	1/163	20/28891	0.107023	0.278089	0.234428	Acaa2	1
GO:0036480	neuron intrinsic apoptotic signaling pathway in response to oxidative stress	1/163	20/28891	0.107023	0.278089	0.234428	Park7	1
GO:0045947	negative regulation of translational initiation	1/163	20/28891	0.107023	0.278089	0.234428	Ago2	1
GO:0048207	vesicle targeting, rough ER to cis-Golgi	1/163	20/28891	0.107023	0.278089	0.234428	Sec16a	1
GO:0048208	COPII vesicle coating	1/163	20/28891	0.107023	0.278089	0.234428	Sec16a	1
GO:0051956	negative regulation of amino acid transport	1/163	20/28891	0.107023	0.278089	0.234428	Il1b	1
GO:0060081	membrane hyperpolarization	1/163	20/28891	0.107023	0.278089	0.234428	Park7	1
GO:0072376	protein activation cascade	1/163	20/28891	0.107023	0.278089	0.234428	F12	1
GO:1900117	regulation of execution phase of apoptosis	1/163	20/28891	0.107023	0.278089	0.234428	Sirt2	1
GO:1902916	positive regulation of protein polyubiquitination	1/163	20/28891	0.107023	0.278089	0.234428	Birc2	1
GO:0050830	defense response to Gram-positive bacterium	3/163	203/28891	0.107733	0.279278	0.23543	C5ar1/Pglyrp1/Il1b	3
GO:0001570	vasculogenesis	2/163	99/28891	0.107803	0.279278	0.23543	Rap1a/Tbx6	2
GO:0006892	post-Golgi vesicle-mediated transport	2/163	99/28891	0.107803	0.279278	0.23543	Ap1ar/Sec16a	2
GO:0006469	negative regulation of protein kinase activity	3/163	204/28891	0.108913	0.281592	0.237381	Psen2/Park7/Il1b	3
GO:0050905	neuromuscular process	3/163	204/28891	0.108913	0.281592	0.237381	Dvl1/Grcc10/Cdh23	3
GO:0032091	negative regulation of protein binding	2/163	100/28891	0.109612	0.282839	0.238432	Hfe/Park7	2
GO:0045638	negative regulation of myeloid cell differentiation	2/163	100/28891	0.109612	0.282839	0.238432	Myb/Klf13	2
GO:0071219	cellular response to molecule of bacterial origin	4/163	322/28891	0.109775	0.282978	0.238549	Nfkb1/Tlr6/Casp7/Il1b	4
GO:0030308	negative regulation of cell growth	3/163	205/28891	0.110097	0.283266	0.238792	Adipor2/Foxp1/Bcl6	3
GO:0008380	RNA splicing	5/163	449/28891	0.111161	0.283266	0.238792	Casc3/Rbm47/Lsm6/Cdk13/Yju2b	5
GO:0002695	negative regulation of leukocyte activation	3/163	206/28891	0.111286	0.283266	0.238792	Hfe/Pglyrp1/Bcl6	3
GO:0034612	response to tumor necrosis factor	3/163	206/28891	0.111286	0.283266	0.238792	Nfkb1/Spata2/Birc2	3
GO:0000280	nuclear division	5/163	450/28891	0.111929	0.283266	0.238792	Igf1r/Sirt2/Ccne2/Stag1/Il1b	5
GO:0001946	lymphangiogenesis	1/163	21/28891	0.112065	0.283266	0.238792	Ngp	1
GO:0002577	regulation of antigen processing and presentation	1/163	21/28891	0.112065	0.283266	0.238792	Hfe	1
GO:0034472	snRNA 3'-end processing	1/163	21/28891	0.112065	0.283266	0.238792	Ints5	1
GO:0035234	ectopic germ cell programmed cell death	1/163	21/28891	0.112065	0.283266	0.238792	Il1b	1
GO:0035821	modulation of process of another organism	1/163	21/28891	0.112065	0.283266	0.238792	S100a9	1
GO:0035994	response to muscle stretch	1/163	21/28891	0.112065	0.283266	0.238792	Nfkb1	1
GO:0045623	negative regulation of T-helper cell differentiation	1/163	21/28891	0.112065	0.283266	0.238792	Bcl6	1
GO:0045836	positive regulation of meiotic nuclear division	1/163	21/28891	0.112065	0.283266	0.238792	Sirt2	1
GO:0048569	post-embryonic animal organ development	1/163	21/28891	0.112065	0.283266	0.238792	Cdh23	1
GO:0051988	regulation of attachment of spindle microtubules to kinetochore	1/163	21/28891	0.112065	0.283266	0.238792	Sirt2	1
GO:0060340	positive regulation of type I interferon-mediated signaling pathway	1/163	21/28891	0.112065	0.283266	0.238792	Rbm47	1
GO:0071636	positive regulation of transforming growth factor beta production	1/163	21/28891	0.112065	0.283266	0.238792	Myb	1
GO:0072520	seminiferous tubule development	1/163	21/28891	0.112065	0.283266	0.238792	Spata2	1
GO:1900424	regulation of defense response to bacterium	1/163	21/28891	0.112065	0.283266	0.238792	Foxp1	1
GO:1903427	negative regulation of reactive oxygen species biosynthetic process	1/163	21/28891	0.112065	0.283266	0.238792	Park7	1
GO:0002886	regulation of myeloid leukocyte mediated immunity	2/163	102/28891	0.113255	0.284616	0.23993	Cd177/Unc13d	2
GO:0034446	substrate adhesion-dependent cell spreading	2/163	102/28891	0.113255	0.284616	0.23993	Unc13d/Ap1ar	2
GO:0050688	regulation of defense response to virus	2/163	102/28891	0.113255	0.284616	0.23993	Sirt2/Il1b	2
GO:0050779	RNA destabilization	2/163	102/28891	0.113255	0.284616	0.23993	Ago2/Pan3	2
GO:0061014	positive regulation of mRNA catabolic process	2/163	102/28891	0.113255	0.284616	0.23993	Ago2/Pan3	2
GO:2001237	negative regulation of extrinsic apoptotic signaling pathway	2/163	102/28891	0.113255	0.284616	0.23993	Park7/Il1b	2
GO:1903706	regulation of hemopoiesis	5/163	452/28891	0.113472	0.284855	0.240132	Myb/Klf13/Pglyrp1/Foxp1/Bcl6	5
GO:0030258	lipid modification	3/163	208/28891	0.113679	0.284855	0.240132	St3gal4/Adipor2/Acaa2	3
GO:0045732	positive regulation of protein catabolic process	3/163	208/28891	0.113679	0.284855	0.240132	Psen2/Sirt2/Il1b	3
GO:0097193	intrinsic apoptotic signaling pathway	4/163	327/28891	0.114392	0.285398	0.24059	Fis1/Park7/S100a9/Stk24	4
GO:0006661	phosphatidylinositol biosynthetic process	2/163	103/28891	0.115089	0.285398	0.24059	Gpaa1/Pigv	2
GO:0042158	lipoprotein biosynthetic process	2/163	103/28891	0.115089	0.285398	0.24059	Gpaa1/Pigv	2
GO:0045921	positive regulation of exocytosis	2/163	103/28891	0.115089	0.285398	0.24059	Cd177/Unc13d	2
GO:0043524	negative regulation of neuron apoptotic process	3/163	210/28891	0.116092	0.285398	0.24059	C5ar1/Syngap1/Park7	3
GO:0051048	negative regulation of secretion	3/163	210/28891	0.116092	0.285398	0.24059	Rap1b/Rap1a/Il1b	3
GO:0050769	positive regulation of neurogenesis	4/163	329/28891	0.116262	0.285398	0.24059	Myb/Eef2k/Ppp1cc/Il1b	4
GO:0032092	positive regulation of protein binding	2/163	104/28891	0.116929	0.285398	0.24059	Lfng/Hfe	2
GO:0042274	ribosomal small subunit biogenesis	2/163	104/28891	0.116929	0.285398	0.24059	Lsm6/Fbl	2
GO:0002283	neutrophil activation involved in immune response	1/163	22/28891	0.117078	0.285398	0.24059	Cd177	1
GO:0002327	immature B cell differentiation	1/163	22/28891	0.117078	0.285398	0.24059	Foxp1	1
GO:0007176	regulation of epidermal growth factor-activated receptor activity	1/163	22/28891	0.117078	0.285398	0.24059	Psen2	1
GO:0009151	purine deoxyribonucleotide metabolic process	1/163	22/28891	0.117078	0.285398	0.24059	Gda	1
GO:0009158	ribonucleoside monophosphate catabolic process	1/163	22/28891	0.117078	0.285398	0.24059	Gda	1
GO:0009164	nucleoside catabolic process	1/163	22/28891	0.117078	0.285398	0.24059	Gda	1
GO:0010039	response to iron ion	1/163	22/28891	0.117078	0.285398	0.24059	Hfe	1
GO:0035584	calcium-mediated signaling using intracellular calcium source	1/163	22/28891	0.117078	0.285398	0.24059	Fis1	1
GO:0042730	fibrinolysis	1/163	22/28891	0.117078	0.285398	0.24059	F12	1
GO:0044851	hair cycle phase	1/163	22/28891	0.117078	0.285398	0.24059	Psen2	1
GO:0045056	transcytosis	1/163	22/28891	0.117078	0.285398	0.24059	Igf1r	1
GO:0045475	locomotor rhythm	1/163	22/28891	0.117078	0.285398	0.24059	Zfhx3	1
GO:0045652	regulation of megakaryocyte differentiation	1/163	22/28891	0.117078	0.285398	0.24059	Myb	1
GO:0050650	chondroitin sulfate proteoglycan biosynthetic process	1/163	22/28891	0.117078	0.285398	0.24059	Ugdh	1
GO:0070935	3'-UTR-mediated mRNA stabilization	1/163	22/28891	0.117078	0.285398	0.24059	Rbm47	1
GO:0071625	vocalization behavior	1/163	22/28891	0.117078	0.285398	0.24059	Foxp1	1
GO:0072537	fibroblast activation	1/163	22/28891	0.117078	0.285398	0.24059	Myb	1
GO:1903236	regulation of leukocyte tethering or rolling	1/163	22/28891	0.117078	0.285398	0.24059	St3gal4	1
GO:1905709	negative regulation of membrane permeability	1/163	22/28891	0.117078	0.285398	0.24059	Acaa2	1
GO:2001044	regulation of integrin-mediated signaling pathway	1/163	22/28891	0.117078	0.285398	0.24059	Cd177	1
GO:0052547	regulation of peptidase activity	5/163	457/28891	0.117373	0.28585	0.240971	Ngp/Ubxn1/Fis1/Park7/S100a9	5
GO:0007611	learning or memory	4/163	331/28891	0.118146	0.287195	0.242104	Psen2/Pak6/Syngap1/Il1b	4
GO:0018105	peptidyl-serine phosphorylation	4/163	331/28891	0.118146	0.287195	0.242104	Vrk1/Rps6ka5/Park7/Sh2d3c	4
GO:0043281	regulation of cysteine-type endopeptidase activity involved in apoptotic process	3/163	212/28891	0.118524	0.287576	0.242425	Fis1/Park7/S100a9	3
GO:1905475	regulation of protein localization to membrane	3/163	212/28891	0.118524	0.287576	0.242425	Rap1a/Ap2b1/Fis1	3
GO:0043502	regulation of muscle adaptation	2/163	106/28891	0.120634	0.291083	0.245382	Gtf2ird2/Foxp1	2
GO:1901222	regulation of non-canonical NF-kappaB signal transduction	2/163	106/28891	0.120634	0.291083	0.245382	Il1b/Birc2	2
GO:0002922	positive regulation of humoral immune response	1/163	23/28891	0.122063	0.291083	0.245382	Il1b	1
GO:0006144	purine nucleobase metabolic process	1/163	23/28891	0.122063	0.291083	0.245382	Gda	1
GO:0006740	NADPH regeneration	1/163	23/28891	0.122063	0.291083	0.245382	H6pd	1
GO:0030656	regulation of vitamin metabolic process	1/163	23/28891	0.122063	0.291083	0.245382	Nfkb1	1
GO:0031649	heat generation	1/163	23/28891	0.122063	0.291083	0.245382	Il1b	1
GO:0036158	outer dynein arm assembly	1/163	23/28891	0.122063	0.291083	0.245382	Ccdc63	1
GO:0042053	regulation of dopamine metabolic process	1/163	23/28891	0.122063	0.291083	0.245382	Park7	1
GO:0043501	skeletal muscle adaptation	1/163	23/28891	0.122063	0.291083	0.245382	Gtf2ird2	1
GO:0043605	amide catabolic process	1/163	23/28891	0.122063	0.291083	0.245382	Gda	1
GO:0045217	cell-cell junction maintenance	1/163	23/28891	0.122063	0.291083	0.245382	Cd177	1
GO:0051043	regulation of membrane protein ectodomain proteolysis	1/163	23/28891	0.122063	0.291083	0.245382	Il1b	1
GO:0071359	cellular response to dsRNA	1/163	23/28891	0.122063	0.291083	0.245382	Nfkb1	1
GO:0071800	podosome assembly	1/163	23/28891	0.122063	0.291083	0.245382	Lcp1	1
GO:0090141	positive regulation of mitochondrial fission	1/163	23/28891	0.122063	0.291083	0.245382	Fis1	1
GO:1900120	regulation of receptor binding	1/163	23/28891	0.122063	0.291083	0.245382	Hfe	1
GO:1900227	positive regulation of NLRP3 inflammasome complex assembly	1/163	23/28891	0.122063	0.291083	0.245382	Tlr6	1
GO:0002262	myeloid cell homeostasis	3/163	215/28891	0.122208	0.291083	0.245382	Myb/Klf13/Bcl6	3
GO:0031047	regulatory ncRNA-mediated gene silencing	3/163	215/28891	0.122208	0.291083	0.245382	Nfkb1/Ago2/Fbl	3
GO:1901652	response to peptide	5/163	464/28891	0.122942	0.292564	0.24663	Igf1r/Nfkb1/Fis1/Tlr6/Il1b	5
GO:0032680	regulation of tumor necrosis factor production	3/163	216/28891	0.123445	0.293492	0.247413	Oas1c/Foxp1/Tlr6	3
GO:0006959	humoral immune response	4/163	337/28891	0.123878	0.294252	0.248053	Hmgn2/Pglyrp1/S100a9/Il1b	4
GO:0005976	polysaccharide metabolic process	2/163	108/28891	0.124366	0.294606	0.248351	Nfkb1/Ppp1cc	2
GO:0019751	polyol metabolic process	2/163	108/28891	0.124366	0.294606	0.248351	Itpk1/Nudt3	2
GO:2000060	positive regulation of ubiquitin-dependent protein catabolic process	2/163	108/28891	0.124366	0.294606	0.248351	Psen2/Sirt2	2
GO:0036503	ERAD pathway	2/163	109/28891	0.126243	0.29604	0.24956	Ubxn1/Tmem129	2
GO:0003323	type B pancreatic cell development	1/163	24/28891	0.12702	0.29604	0.24956	Sidt2	1
GO:0016202	regulation of striated muscle tissue development	1/163	24/28891	0.12702	0.29604	0.24956	Sirt2	1
GO:0033617	mitochondrial cytochrome c oxidase assembly	1/163	24/28891	0.12702	0.29604	0.24956	Cox19	1
GO:0034114	regulation of heterotypic cell-cell adhesion	1/163	24/28891	0.12702	0.29604	0.24956	Il1b	1
GO:0036303	lymph vessel morphogenesis	1/163	24/28891	0.12702	0.29604	0.24956	Ngp	1
GO:0042398	cellular modified amino acid biosynthetic process	1/163	24/28891	0.12702	0.29604	0.24956	Park7	1
GO:0045591	positive regulation of regulatory T cell differentiation	1/163	24/28891	0.12702	0.29604	0.24956	Bcl6	1
GO:0046037	GMP metabolic process	1/163	24/28891	0.12702	0.29604	0.24956	Gda	1
GO:0048333	mesodermal cell differentiation	1/163	24/28891	0.12702	0.29604	0.24956	Tbx6	1
GO:0060055	angiogenesis involved in wound healing	1/163	24/28891	0.12702	0.29604	0.24956	Adipor2	1
GO:0090042	tubulin deacetylation	1/163	24/28891	0.12702	0.29604	0.24956	Sirt2	1
GO:0097284	hepatocyte apoptotic process	1/163	24/28891	0.12702	0.29604	0.24956	Igf1r	1
GO:0141087	positive regulation of inflammasome-mediated signaling pathway	1/163	24/28891	0.12702	0.29604	0.24956	Tlr6	1
GO:1901028	regulation of mitochondrial outer membrane permeabilization involved in apoptotic signaling pathway	1/163	24/28891	0.12702	0.29604	0.24956	Acaa2	1
GO:1902644	tertiary alcohol metabolic process	1/163	24/28891	0.12702	0.29604	0.24956	H6pd	1
GO:1904292	regulation of ERAD pathway	1/163	24/28891	0.12702	0.29604	0.24956	Ubxn1	1
GO:2000773	negative regulation of cellular senescence	1/163	24/28891	0.12702	0.29604	0.24956	Bcl6	1
GO:1903555	regulation of tumor necrosis factor superfamily cytokine production	3/163	219/28891	0.127184	0.296155	0.249658	Oas1c/Foxp1/Tlr6	3
GO:0031640	killing of cells of another organism	2/163	110/28891	0.128127	0.297818	0.251059	Hmgn2/Pglyrp1	2
GO:0141061	disruption of cell in another organism	2/163	110/28891	0.128127	0.297818	0.251059	Hmgn2/Pglyrp1	2
GO:0017148	negative regulation of translation	3/163	220/28891	0.128439	0.298011	0.251222	Ago2/Ifrd2/Pan3	3
GO:0043414	macromolecule methylation	3/163	220/28891	0.128439	0.298011	0.251222	Mta2/Trmt1/Fbl	3
GO:0019730	antimicrobial humoral response	3/163	221/28891	0.129699	0.298956	0.252019	Hmgn2/Pglyrp1/S100a9	3
GO:0050796	regulation of insulin secretion	3/163	221/28891	0.129699	0.298956	0.252019	Tm7sf3/Sidt2/Il1b	3
GO:0018209	peptidyl-serine modification	4/163	343/28891	0.129726	0.298956	0.252019	Vrk1/Rps6ka5/Park7/Sh2d3c	4
GO:0048608	reproductive structure development	4/163	343/28891	0.129726	0.298956	0.252019	Igf1r/H3f3b/Lfng/Spata2	4
GO:0002690	positive regulation of leukocyte chemotaxis	2/163	111/28891	0.130017	0.298956	0.252019	C5ar1/Il1b	2
GO:0019217	regulation of fatty acid metabolic process	2/163	111/28891	0.130017	0.298956	0.252019	Sirt2/Il1b	2
GO:0006986	response to unfolded protein	2/163	112/28891	0.131914	0.298956	0.252019	Tm7sf3/Tmem129	2
GO:0008344	adult locomotory behavior	2/163	112/28891	0.131914	0.298956	0.252019	Cdh23/Park7	2
GO:0002710	negative regulation of T cell mediated immunity	1/163	25/28891	0.13195	0.298956	0.252019	Hfe	1
GO:0009125	nucleoside monophosphate catabolic process	1/163	25/28891	0.13195	0.298956	0.252019	Gda	1
GO:0010759	positive regulation of macrophage chemotaxis	1/163	25/28891	0.13195	0.298956	0.252019	C5ar1	1
GO:0010894	negative regulation of steroid biosynthetic process	1/163	25/28891	0.13195	0.298956	0.252019	Nfkb1	1
GO:0016180	snRNA processing	1/163	25/28891	0.13195	0.298956	0.252019	Ints5	1
GO:0030325	adrenal gland development	1/163	25/28891	0.13195	0.298956	0.252019	Igf1r	1
GO:0030449	regulation of complement activation	1/163	25/28891	0.13195	0.298956	0.252019	Il1b	1
GO:0032352	positive regulation of hormone metabolic process	1/163	25/28891	0.13195	0.298956	0.252019	Igf1r	1
GO:0032930	positive regulation of superoxide anion generation	1/163	25/28891	0.13195	0.298956	0.252019	Cd177	1
GO:0035024	negative regulation of Rho protein signal transduction	1/163	25/28891	0.13195	0.298956	0.252019	Bcl6	1
GO:0035855	megakaryocyte development	1/163	25/28891	0.13195	0.298956	0.252019	Rabgap1l	1
GO:0042069	regulation of catecholamine metabolic process	1/163	25/28891	0.13195	0.298956	0.252019	Park7	1
GO:0043153	entrainment of circadian clock by photoperiod	1/163	25/28891	0.13195	0.298956	0.252019	Ppp1cc	1
GO:0043371	negative regulation of CD4-positive, alpha-beta T cell differentiation	1/163	25/28891	0.13195	0.298956	0.252019	Bcl6	1
GO:0044090	positive regulation of vacuole organization	1/163	25/28891	0.13195	0.298956	0.252019	Atg2a	1
GO:0051457	maintenance of protein location in nucleus	1/163	25/28891	0.13195	0.298956	0.252019	Park7	1
GO:0051788	response to misfolded protein	1/163	25/28891	0.13195	0.298956	0.252019	F12	1
GO:0060088	auditory receptor cell stereocilium organization	1/163	25/28891	0.13195	0.298956	0.252019	Cdh23	1
GO:2000679	positive regulation of transcription regulatory region DNA binding	1/163	25/28891	0.13195	0.298956	0.252019	Park7	1
GO:0032386	regulation of intracellular transport	4/163	346/28891	0.132692	0.300377	0.253216	Lcp1/Ppp1cc/Fis1/Park7	4
GO:0061458	reproductive system development	4/163	347/28891	0.133688	0.301872	0.254477	Igf1r/H3f3b/Lfng/Spata2	4
GO:0002637	regulation of immunoglobulin production	2/163	113/28891	0.133817	0.301872	0.254477	Foxp1/Bcl6	2
GO:0018107	peptidyl-threonine phosphorylation	2/163	113/28891	0.133817	0.301872	0.254477	Sirt2/Csnk2b	2
GO:0032755	positive regulation of interleukin-6 production	2/163	113/28891	0.133817	0.301872	0.254477	Tlr6/Il1b	2
GO:0050866	negative regulation of cell activation	3/163	225/28891	0.134782	0.301906	0.254506	Hfe/Pglyrp1/Bcl6	3
GO:0061351	neural precursor cell proliferation	3/163	225/28891	0.134782	0.301906	0.254506	C5ar1/Sirt2/Il1b	3
GO:0031331	positive regulation of cellular catabolic process	4/163	349/28891	0.135687	0.301906	0.254506	Ago2/Atg2a/Pan3/Il1b	4
GO:0071216	cellular response to biotic stimulus	4/163	349/28891	0.135687	0.301906	0.254506	Nfkb1/Tlr6/Casp7/Il1b	4
GO:0000045	autophagosome assembly	2/163	114/28891	0.135727	0.301906	0.254506	Atg2a/Ubxn2a	2
GO:1901800	positive regulation of proteasomal protein catabolic process	2/163	114/28891	0.135727	0.301906	0.254506	Psen2/Sirt2	2
GO:1905477	positive regulation of protein localization to membrane	2/163	114/28891	0.135727	0.301906	0.254506	Ap2b1/Fis1	2
GO:0051321	meiotic cell cycle	4/163	350/28891	0.136691	0.301906	0.254506	Igf1r/Lfng/Sirt2/Ccne2	4
GO:0002726	positive regulation of T cell cytokine production	1/163	26/28891	0.136851	0.301906	0.254506	Il1b	1
GO:0006007	glucose catabolic process	1/163	26/28891	0.136851	0.301906	0.254506	Ldha	1
GO:0009110	vitamin biosynthetic process	1/163	26/28891	0.136851	0.301906	0.254506	Nfkb1	1
GO:0009648	photoperiodism	1/163	26/28891	0.136851	0.301906	0.254506	Ppp1cc	1
GO:0010566	regulation of ketone biosynthetic process	1/163	26/28891	0.136851	0.301906	0.254506	H6pd	1
GO:0010829	negative regulation of glucose transmembrane transport	1/163	26/28891	0.136851	0.301906	0.254506	Il1b	1
GO:0014048	regulation of glutamate secretion	1/163	26/28891	0.136851	0.301906	0.254506	Il1b	1
GO:0016540	protein autoprocessing	1/163	26/28891	0.136851	0.301906	0.254506	F12	1
GO:0030204	chondroitin sulfate metabolic process	1/163	26/28891	0.136851	0.301906	0.254506	Ugdh	1
GO:0030970	retrograde protein transport, ER to cytosol	1/163	26/28891	0.136851	0.301906	0.254506	Tmem129	1
GO:0033233	regulation of protein sumoylation	1/163	26/28891	0.136851	0.301906	0.254506	Park7	1
GO:0034143	regulation of toll-like receptor 4 signaling pathway	1/163	26/28891	0.136851	0.301906	0.254506	Znrf1	1
GO:0038083	peptidyl-tyrosine autophosphorylation	1/163	26/28891	0.136851	0.301906	0.254506	Igf1r	1
GO:0043576	regulation of respiratory gaseous exchange	1/163	26/28891	0.136851	0.301906	0.254506	Mtg1	1
GO:0046386	deoxyribose phosphate catabolic process	1/163	26/28891	0.136851	0.301906	0.254506	Gda	1
GO:1900151	regulation of nuclear-transcribed mRNA catabolic process, deadenylation-dependent decay	1/163	26/28891	0.136851	0.301906	0.254506	Ago2	1
GO:1902176	negative regulation of oxidative stress-induced intrinsic apoptotic signaling pathway	1/163	26/28891	0.136851	0.301906	0.254506	Park7	1
GO:1903513	endoplasmic reticulum to cytosol transport	1/163	26/28891	0.136851	0.301906	0.254506	Tmem129	1
GO:0034329	cell junction assembly	5/163	481/28891	0.136966	0.301906	0.254506	Rap1a/Eef2k/Dvl1/Cldn15/Il1b	5
GO:0010810	regulation of cell-substrate adhesion	3/163	228/28891	0.138639	0.305335	0.257396	Unc13d/Ap1ar/Bcl6	3
GO:0032652	regulation of interleukin-1 production	2/163	116/28891	0.139564	0.305662	0.257672	Foxp1/Tlr6	2
GO:0051028	mRNA transport	2/163	116/28891	0.139564	0.305662	0.257672	Cetn3/Casc3	2
GO:1902115	regulation of organelle assembly	3/163	229/28891	0.139933	0.305662	0.257672	Lcp1/Atg2a/Pan3	3
GO:0009100	glycoprotein metabolic process	4/163	354/28891	0.140739	0.305662	0.257672	St3gal5/St3gal4/Ago2/Ugdh	4
GO:0022409	positive regulation of cell-cell adhesion	4/163	354/28891	0.140739	0.305662	0.257672	St3gal4/Gm5150/Bcl6/Il1b	4
GO:0019395	fatty acid oxidation	2/163	117/28891	0.141491	0.305662	0.257672	Adipor2/Acaa2	2
GO:0042267	natural killer cell mediated cytotoxicity	2/163	117/28891	0.141491	0.305662	0.257672	Tap1/Unc13d	2
GO:1902600	proton transmembrane transport	2/163	117/28891	0.141491	0.305662	0.257672	Park7/Atp5mf	2
GO:0002523	leukocyte migration involved in inflammatory response	1/163	27/28891	0.141726	0.305662	0.257672	S100a9	1
GO:0008211	glucocorticoid metabolic process	1/163	27/28891	0.141726	0.305662	0.257672	H6pd	1
GO:0009264	deoxyribonucleotide catabolic process	1/163	27/28891	0.141726	0.305662	0.257672	Gda	1
GO:0009649	entrainment of circadian clock	1/163	27/28891	0.141726	0.305662	0.257672	Ppp1cc	1
GO:0009713	catechol-containing compound biosynthetic process	1/163	27/28891	0.141726	0.305662	0.257672	Park7	1
GO:0010954	positive regulation of protein processing	1/163	27/28891	0.141726	0.305662	0.257672	F12	1
GO:0022038	corpus callosum development	1/163	27/28891	0.141726	0.305662	0.257672	Grcc10	1
GO:0023019	signal transduction involved in regulation of gene expression	1/163	27/28891	0.141726	0.305662	0.257672	Tbx6	1
GO:0031639	plasminogen activation	1/163	27/28891	0.141726	0.305662	0.257672	F12	1
GO:0034508	centromere complex assembly	1/163	27/28891	0.141726	0.305662	0.257672	H3f3b	1
GO:0034656	nucleobase-containing small molecule catabolic process	1/163	27/28891	0.141726	0.305662	0.257672	Gda	1
GO:0035743	CD4-positive, alpha-beta T cell cytokine production	1/163	27/28891	0.141726	0.305662	0.257672	Il1b	1
GO:0042423	catecholamine biosynthetic process	1/163	27/28891	0.141726	0.305662	0.257672	Park7	1
GO:0045939	negative regulation of steroid metabolic process	1/163	27/28891	0.141726	0.305662	0.257672	Nfkb1	1
GO:0050857	positive regulation of antigen receptor-mediated signaling pathway	1/163	27/28891	0.141726	0.305662	0.257672	Foxp1	1
GO:0060339	negative regulation of type I interferon-mediated signaling pathway	1/163	27/28891	0.141726	0.305662	0.257672	Oas1c	1
GO:1904996	positive regulation of leukocyte adhesion to vascular endothelial cell	1/163	27/28891	0.141726	0.305662	0.257672	St3gal4	1
GO:0043542	endothelial cell migration	3/163	231/28891	0.142533	0.306895	0.258711	Foxp1/S100a9/Csnk2b	3
GO:0045216	cell-cell junction organization	3/163	231/28891	0.142533	0.306895	0.258711	Cd177/Cldn15/Il1b	3
GO:0045446	endothelial cell differentiation	2/163	118/28891	0.143424	0.308558	0.260113	Rap1a/Il1b	2
GO:0033157	regulation of intracellular protein transport	3/163	232/28891	0.14384	0.309196	0.260651	Lcp1/Fis1/Park7	3
GO:0008202	steroid metabolic process	4/163	358/28891	0.144834	0.309695	0.261072	Igf1r/Nfkb1/Gnb3/H6pd	4
GO:0001666	response to hypoxia	3/163	233/28891	0.14515	0.309695	0.261072	Acaa2/Sirt2/Birc2	3
GO:0002275	myeloid cell activation involved in immune response	2/163	119/28891	0.145363	0.309695	0.261072	Cd177/Unc13d	2
GO:0007088	regulation of mitotic nuclear division	2/163	119/28891	0.145363	0.309695	0.261072	Igf1r/Il1b	2
GO:0002903	negative regulation of B cell apoptotic process	1/163	28/28891	0.146572	0.309695	0.261072	Foxp1	1
GO:0007530	sex determination	1/163	28/28891	0.146572	0.309695	0.261072	Igf1r	1
GO:0015740	C4-dicarboxylate transport	1/163	28/28891	0.146572	0.309695	0.261072	Slc1a4	1
GO:0015813	L-glutamate transmembrane transport	1/163	28/28891	0.146572	0.309695	0.261072	Slc1a4	1
GO:0032069	regulation of nuclease activity	1/163	28/28891	0.146572	0.309695	0.261072	Oas1c	1
GO:0032925	regulation of activin receptor signaling pathway	1/163	28/28891	0.146572	0.309695	0.261072	Csnk2b	1
GO:0035278	miRNA-mediated gene silencing by inhibition of translation	1/163	28/28891	0.146572	0.309695	0.261072	Ago2	1
GO:0046823	negative regulation of nucleocytoplasmic transport	1/163	28/28891	0.146572	0.309695	0.261072	Park7	1
GO:0048820	hair follicle maturation	1/163	28/28891	0.146572	0.309695	0.261072	Psen2	1
GO:0051354	negative regulation of oxidoreductase activity	1/163	28/28891	0.146572	0.309695	0.261072	Nfkb1	1
GO:0061744	motor behavior	1/163	28/28891	0.146572	0.309695	0.261072	Grcc10	1
GO:0070584	mitochondrion morphogenesis	1/163	28/28891	0.146572	0.309695	0.261072	Fis1	1
GO:0090103	cochlea morphogenesis	1/163	28/28891	0.146572	0.309695	0.261072	Dvl1	1
GO:0097062	dendritic spine maintenance	1/163	28/28891	0.146572	0.309695	0.261072	Igf1r	1
GO:0099149	regulation of postsynaptic neurotransmitter receptor internalization	1/163	28/28891	0.146572	0.309695	0.261072	Sirt2	1
GO:0099558	maintenance of synapse structure	1/163	28/28891	0.146572	0.309695	0.261072	Syngap1	1
GO:2000310	regulation of NMDA receptor activity	1/163	28/28891	0.146572	0.309695	0.261072	Park7	1
GO:0002228	natural killer cell mediated immunity	2/163	120/28891	0.147308	0.310744	0.261956	Tap1/Unc13d	2
GO:0008637	apoptotic mitochondrial changes	2/163	120/28891	0.147308	0.310744	0.261956	Acaa2/Fis1	2
GO:0002822	regulation of adaptive immune response based on somatic recombination of immune receptors built from immunoglobulin superfamily domains	3/163	236/28891	0.149104	0.312021	0.263033	Hfe/Bcl6/Il1b	3
GO:0062014	negative regulation of small molecule metabolic process	2/163	121/28891	0.149257	0.312021	0.263033	Nfkb1/Fis1	2
GO:0071456	cellular response to hypoxia	2/163	121/28891	0.149257	0.312021	0.263033	Acaa2/Sirt2	2
GO:0045637	regulation of myeloid cell differentiation	3/163	237/28891	0.15043	0.312021	0.263033	Myb/Klf13/Foxp1	3
GO:0002709	regulation of T cell mediated immunity	2/163	122/28891	0.151212	0.312021	0.263033	Hfe/Il1b	2
GO:0018210	peptidyl-threonine modification	2/163	122/28891	0.151212	0.312021	0.263033	Sirt2/Csnk2b	2
GO:0042472	inner ear morphogenesis	2/163	122/28891	0.151212	0.312021	0.263033	Dvl1/Cdh23	2
GO:1905037	autophagosome organization	2/163	122/28891	0.151212	0.312021	0.263033	Atg2a/Ubxn2a	2
GO:0000154	rRNA modification	1/163	29/28891	0.151392	0.312021	0.263033	Fbl	1
GO:0002093	auditory receptor cell morphogenesis	1/163	29/28891	0.151392	0.312021	0.263033	Cdh23	1
GO:0006120	mitochondrial electron transport, NADH to ubiquinone	1/163	29/28891	0.151392	0.312021	0.263033	Park7	1
GO:0008535	respiratory chain complex IV assembly	1/163	29/28891	0.151392	0.312021	0.263033	Cox19	1
GO:0010893	positive regulation of steroid biosynthetic process	1/163	29/28891	0.151392	0.312021	0.263033	Igf1r	1
GO:0015868	purine ribonucleotide transport	1/163	29/28891	0.151392	0.312021	0.263033	Abcc4	1
GO:0032928	regulation of superoxide anion generation	1/163	29/28891	0.151392	0.312021	0.263033	Cd177	1
GO:0034315	regulation of Arp2/3 complex-mediated actin nucleation	1/163	29/28891	0.151392	0.312021	0.263033	Ap1ar	1
GO:0034755	iron ion transmembrane transport	1/163	29/28891	0.151392	0.312021	0.263033	Hfe	1
GO:0042059	negative regulation of epidermal growth factor receptor signaling pathway	1/163	29/28891	0.151392	0.312021	0.263033	Psen2	1
GO:0042659	regulation of cell fate specification	1/163	29/28891	0.151392	0.312021	0.263033	Mta2	1
GO:0043162	ubiquitin-dependent protein catabolic process via the multivesicular body sorting pathway	1/163	29/28891	0.151392	0.312021	0.263033	Ubap1	1
GO:0046688	response to copper ion	1/163	29/28891	0.151392	0.312021	0.263033	Park7	1
GO:0048634	regulation of muscle organ development	1/163	29/28891	0.151392	0.312021	0.263033	Sirt2	1
GO:0051503	adenine nucleotide transport	1/163	29/28891	0.151392	0.312021	0.263033	Abcc4	1
GO:0051560	mitochondrial calcium ion homeostasis	1/163	29/28891	0.151392	0.312021	0.263033	Fis1	1
GO:1900745	positive regulation of p38MAPK cascade	1/163	29/28891	0.151392	0.312021	0.263033	Il1b	1
GO:1902473	regulation of protein localization to synapse	1/163	29/28891	0.151392	0.312021	0.263033	Rap1a	1
GO:1903319	positive regulation of protein maturation	1/163	29/28891	0.151392	0.312021	0.263033	F12	1
GO:1903578	regulation of ATP metabolic process	1/163	29/28891	0.151392	0.312021	0.263033	Fis1	1
GO:1904385	cellular response to angiotensin	1/163	29/28891	0.151392	0.312021	0.263033	Nfkb1	1
GO:0007389	pattern specification process	5/163	498/28891	0.151668	0.312285	0.263255	Dvl1/Lfng/Psen2/Syngap1/Tbx6	5
GO:0016197	endosomal transport	3/163	238/28891	0.15176	0.312285	0.263255	Epg5/Tmcc1/Vps26c	3
GO:0045787	positive regulation of cell cycle	4/163	365/28891	0.152112	0.312763	0.263657	Igf1r/Lfng/Sirt2/Il1b	4
GO:0006413	translational initiation	2/163	123/28891	0.153172	0.313948	0.264657	Ago2/Eif3c	2
GO:0032963	collagen metabolic process	2/163	123/28891	0.153172	0.313948	0.264657	Myb/Rap1a	2
GO:0042100	B cell proliferation	2/163	123/28891	0.153172	0.313948	0.264657	Gapt/Bcl6	2
GO:1902106	negative regulation of leukocyte differentiation	2/163	123/28891	0.153172	0.313948	0.264657	Pglyrp1/Bcl6	2
GO:0009952	anterior/posterior pattern specification	3/163	240/28891	0.154431	0.314668	0.265264	Lfng/Psen2/Tbx6	3
GO:0030595	leukocyte chemotaxis	3/163	240/28891	0.154431	0.314668	0.265264	C5ar1/S100a9/Il1b	3
GO:2000116	regulation of cysteine-type endopeptidase activity	3/163	240/28891	0.154431	0.314668	0.265264	Fis1/Park7/S100a9	3
GO:2000106	regulation of leukocyte apoptotic process	2/163	124/28891	0.155137	0.314668	0.265264	Foxp1/Tsc22d3	2
GO:0001778	plasma membrane repair	1/163	30/28891	0.156185	0.314668	0.265264	Casp7	1
GO:0015865	purine nucleotide transport	1/163	30/28891	0.156185	0.314668	0.265264	Abcc4	1
GO:0030224	monocyte differentiation	1/163	30/28891	0.156185	0.314668	0.265264	Foxp1	1
GO:0044346	fibroblast apoptotic process	1/163	30/28891	0.156185	0.314668	0.265264	Casp7	1
GO:0046639	negative regulation of alpha-beta T cell differentiation	1/163	30/28891	0.156185	0.314668	0.265264	Bcl6	1
GO:0048745	smooth muscle tissue development	1/163	30/28891	0.156185	0.314668	0.265264	Foxp1	1
GO:0051156	glucose 6-phosphate metabolic process	1/163	30/28891	0.156185	0.314668	0.265264	H6pd	1
GO:0051984	positive regulation of chromosome segregation	1/163	30/28891	0.156185	0.314668	0.265264	Sirt2	1
GO:0060004	reflex	1/163	30/28891	0.156185	0.314668	0.265264	Cdh23	1
GO:0061003	positive regulation of dendritic spine morphogenesis	1/163	30/28891	0.156185	0.314668	0.265264	Eef2k	1
GO:0061099	negative regulation of protein tyrosine kinase activity	1/163	30/28891	0.156185	0.314668	0.265264	Psen2	1
GO:0070536	protein K63-linked deubiquitination	1/163	30/28891	0.156185	0.314668	0.265264	Spata2	1
GO:0071312	cellular response to alkaloid	1/163	30/28891	0.156185	0.314668	0.265264	Casp7	1
GO:0072344	rescue of stalled ribosome	1/163	30/28891	0.156185	0.314668	0.265264	Nemf	1
GO:0090148	membrane fission	1/163	30/28891	0.156185	0.314668	0.265264	Tmcc1	1
GO:0090314	positive regulation of protein targeting to membrane	1/163	30/28891	0.156185	0.314668	0.265264	Fis1	1
GO:1901658	glycosyl compound catabolic process	1/163	30/28891	0.156185	0.314668	0.265264	Gda	1
GO:1902042	negative regulation of extrinsic apoptotic signaling pathway via death domain receptors	1/163	30/28891	0.156185	0.314668	0.265264	Park7	1
GO:0019079	viral genome replication	2/163	125/28891	0.157107	0.316281	0.266624	Ifitm6/Oas1c	2
GO:0034249	negative regulation of amide metabolic process	3/163	243/28891	0.158465	0.317123	0.267333	Ago2/Ifrd2/Pan3	3
GO:0006612	protein targeting to membrane	2/163	126/28891	0.159082	0.317123	0.267333	Fis1/Srpr	2
GO:0034440	lipid oxidation	2/163	126/28891	0.159082	0.317123	0.267333	Adipor2/Acaa2	2
GO:0031503	protein-containing complex localization	3/163	244/28891	0.159816	0.317123	0.267333	Rap1a/Ap2b1/Sirt2	3
GO:0001963	synaptic transmission, dopaminergic	1/163	31/28891	0.16095	0.317123	0.267333	Park7	1
GO:0006027	glycosaminoglycan catabolic process	1/163	31/28891	0.16095	0.317123	0.267333	Pglyrp1	1
GO:0009162	deoxyribonucleoside monophosphate metabolic process	1/163	31/28891	0.16095	0.317123	0.267333	Gda	1
GO:0010155	regulation of proton transport	1/163	31/28891	0.16095	0.317123	0.267333	Park7	1
GO:0015012	heparan sulfate proteoglycan biosynthetic process	1/163	31/28891	0.16095	0.317123	0.267333	Ugdh	1
GO:0015721	bile acid and bile salt transport	1/163	31/28891	0.16095	0.317123	0.267333	Abcc4	1
GO:0031116	positive regulation of microtubule polymerization	1/163	31/28891	0.16095	0.317123	0.267333	Gda	1
GO:0033198	response to ATP	1/163	31/28891	0.16095	0.317123	0.267333	Il1b	1
GO:0033688	regulation of osteoblast proliferation	1/163	31/28891	0.16095	0.317123	0.267333	Igf1r	1
GO:0043032	positive regulation of macrophage activation	1/163	31/28891	0.16095	0.317123	0.267333	Tlr6	1
GO:0043129	surfactant homeostasis	1/163	31/28891	0.16095	0.317123	0.267333	Oas1c	1
GO:0048535	lymph node development	1/163	31/28891	0.16095	0.317123	0.267333	Nfkb1	1
GO:0050995	negative regulation of lipid catabolic process	1/163	31/28891	0.16095	0.317123	0.267333	Il1b	1
GO:0060795	cell fate commitment involved in formation of primary germ layer	1/163	31/28891	0.16095	0.317123	0.267333	Tbx6	1
GO:0070233	negative regulation of T cell apoptotic process	1/163	31/28891	0.16095	0.317123	0.267333	Tsc22d3	1
GO:0098810	neurotransmitter reuptake	1/163	31/28891	0.16095	0.317123	0.267333	Park7	1
GO:0120255	olefinic compound biosynthetic process	1/163	31/28891	0.16095	0.317123	0.267333	H6pd	1
GO:1900017	positive regulation of cytokine production involved in inflammatory response	1/163	31/28891	0.16095	0.317123	0.267333	Tlr6	1
GO:1902235	regulation of endoplasmic reticulum stress-induced intrinsic apoptotic signaling pathway	1/163	31/28891	0.16095	0.317123	0.267333	Park7	1
GO:1902914	regulation of protein polyubiquitination	1/163	31/28891	0.16095	0.317123	0.267333	Birc2	1
GO:1905523	positive regulation of macrophage migration	1/163	31/28891	0.16095	0.317123	0.267333	C5ar1	1
GO:2000737	negative regulation of stem cell differentiation	1/163	31/28891	0.16095	0.317123	0.267333	Cdk13	1
GO:0032649	regulation of type II interferon production	2/163	127/28891	0.161061	0.317123	0.267333	Pglyrp1/Il1b	2
GO:0033138	positive regulation of peptidyl-serine phosphorylation	2/163	127/28891	0.161061	0.317123	0.267333	Park7/Sh2d3c	2
GO:0042752	regulation of circadian rhythm	2/163	127/28891	0.161061	0.317123	0.267333	Ppp1cc/Zfhx3	2
GO:1901888	regulation of cell junction assembly	3/163	246/28891	0.162531	0.319775	0.269569	Rap1a/Eef2k/Il1b	3
GO:0048640	negative regulation of developmental growth	2/163	129/28891	0.165033	0.321131	0.270712	Plac8/Foxp1	2
GO:1903707	negative regulation of hemopoiesis	2/163	129/28891	0.165033	0.321131	0.270712	Pglyrp1/Bcl6	2
GO:0051403	stress-activated MAPK cascade	3/163	248/28891	0.165259	0.321131	0.270712	Igf1r/Nfkb1/Il1b	3
GO:0001516	prostaglandin biosynthetic process	1/163	32/28891	0.165689	0.321131	0.270712	Il1b	1
GO:0001945	lymph vessel development	1/163	32/28891	0.165689	0.321131	0.270712	Ngp	1
GO:0010623	programmed cell death involved in cell development	1/163	32/28891	0.165689	0.321131	0.270712	Il1b	1
GO:0021952	central nervous system projection neuron axonogenesis	1/163	32/28891	0.165689	0.321131	0.270712	Grcc10	1
GO:0022011	myelination in peripheral nervous system	1/163	32/28891	0.165689	0.321131	0.270712	Sirt2	1
GO:0032292	peripheral nervous system axon ensheathment	1/163	32/28891	0.165689	0.321131	0.270712	Sirt2	1
GO:0034138	toll-like receptor 3 signaling pathway	1/163	32/28891	0.165689	0.321131	0.270712	Oas1c	1
GO:0046457	prostanoid biosynthetic process	1/163	32/28891	0.165689	0.321131	0.270712	Il1b	1
GO:0055022	negative regulation of cardiac muscle tissue growth	1/163	32/28891	0.165689	0.321131	0.270712	Foxp1	1
GO:0060586	multicellular organismal-level iron ion homeostasis	1/163	32/28891	0.165689	0.321131	0.270712	Hfe	1
GO:0061117	negative regulation of heart growth	1/163	32/28891	0.165689	0.321131	0.270712	Foxp1	1
GO:0071398	cellular response to fatty acid	1/163	32/28891	0.165689	0.321131	0.270712	Foxp1	1
GO:1901099	negative regulation of signal transduction in absence of ligand	1/163	32/28891	0.165689	0.321131	0.270712	Il1b	1
GO:1901185	negative regulation of ERBB signaling pathway	1/163	32/28891	0.165689	0.321131	0.270712	Psen2	1
GO:1902683	regulation of receptor localization to synapse	1/163	32/28891	0.165689	0.321131	0.270712	Rap1a	1
GO:1990776	response to angiotensin	1/163	32/28891	0.165689	0.321131	0.270712	Nfkb1	1
GO:2001240	negative regulation of extrinsic apoptotic signaling pathway in absence of ligand	1/163	32/28891	0.165689	0.321131	0.270712	Il1b	1
GO:0002685	regulation of leukocyte migration	3/163	249/28891	0.166628	0.32252	0.271883	St3gal4/C5ar1/Il1b	3
GO:0035195	miRNA-mediated post-transcriptional gene silencing	2/163	130/28891	0.167026	0.32252	0.271883	Nfkb1/Ago2	2
GO:0043280	positive regulation of cysteine-type endopeptidase activity involved in apoptotic process	2/163	130/28891	0.167026	0.32252	0.271883	Fis1/S100a9	2
GO:0043406	positive regulation of MAP kinase activity	2/163	130/28891	0.167026	0.32252	0.271883	Tlr6/Il1b	2
GO:0045824	negative regulation of innate immune response	2/163	130/28891	0.167026	0.32252	0.271883	Tap1/Oas1c	2
GO:0019058	viral life cycle	3/163	250/28891	0.168001	0.324162	0.273267	Ifitm6/Oas1c/Csnk2b	3
GO:0002053	positive regulation of mesenchymal cell proliferation	1/163	33/28891	0.170402	0.324937	0.273921	Foxp1	1
GO:0002825	regulation of T-helper 1 type immune response	1/163	33/28891	0.170402	0.324937	0.273921	Il1b	1
GO:0006270	DNA replication initiation	1/163	33/28891	0.170402	0.324937	0.273921	Ccne2	1
GO:0006901	vesicle coating	1/163	33/28891	0.170402	0.324937	0.273921	Sec16a	1
GO:0008045	motor neuron axon guidance	1/163	33/28891	0.170402	0.324937	0.273921	Foxp1	1
GO:0009072	aromatic amino acid metabolic process	1/163	33/28891	0.170402	0.324937	0.273921	Park7	1
GO:0035094	response to nicotine	1/163	33/28891	0.170402	0.324937	0.273921	Nfkb1	1
GO:0045662	negative regulation of myoblast differentiation	1/163	33/28891	0.170402	0.324937	0.273921	Zfhx3	1
GO:0046597	negative regulation of viral entry into host cell	1/163	33/28891	0.170402	0.324937	0.273921	Ifitm6	1
GO:0048566	embryonic digestive tract development	1/163	33/28891	0.170402	0.324937	0.273921	Myb	1
GO:0048668	collateral sprouting	1/163	33/28891	0.170402	0.324937	0.273921	Dvl1	1
GO:0050654	chondroitin sulfate proteoglycan metabolic process	1/163	33/28891	0.170402	0.324937	0.273921	Ugdh	1
GO:0050996	positive regulation of lipid catabolic process	1/163	33/28891	0.170402	0.324937	0.273921	Il1b	1
GO:0050999	regulation of nitric-oxide synthase activity	1/163	33/28891	0.170402	0.324937	0.273921	Il1b	1
GO:0060740	prostate gland epithelium morphogenesis	1/163	33/28891	0.170402	0.324937	0.273921	Igf1r	1
GO:0071763	nuclear membrane organization	1/163	33/28891	0.170402	0.324937	0.273921	Ubxn2a	1
GO:0002819	regulation of adaptive immune response	3/163	252/28891	0.170756	0.325375	0.27429	Hfe/Bcl6/Il1b	3
GO:0048259	regulation of receptor-mediated endocytosis	2/163	132/28891	0.171024	0.325646	0.274518	Sirt2/Hfe	2
GO:0015748	organophosphate ester transport	2/163	133/28891	0.173028	0.328982	0.27733	Epg5/Abcc4	2
GO:1903052	positive regulation of proteolysis involved in protein catabolic process	2/163	133/28891	0.173028	0.328982	0.27733	Psen2/Sirt2	2
GO:0045333	cellular respiration	3/163	254/28891	0.173525	0.329524	0.277787	Oas1c/Park7/Atp5mf	3
GO:0019882	antigen processing and presentation	2/163	134/28891	0.175037	0.329524	0.277787	Tap1/Hfe	2
GO:0060996	dendritic spine development	2/163	134/28891	0.175037	0.329524	0.277787	Eef2k/Dvl1	2
GO:0002828	regulation of type 2 immune response	1/163	34/28891	0.175087	0.329524	0.277787	Bcl6	1
GO:0009225	nucleotide-sugar metabolic process	1/163	34/28891	0.175087	0.329524	0.277787	Ugdh	1
GO:0010758	regulation of macrophage chemotaxis	1/163	34/28891	0.175087	0.329524	0.277787	C5ar1	1
GO:0021904	dorsal/ventral neural tube patterning	1/163	34/28891	0.175087	0.329524	0.277787	Psen2	1
GO:0042278	purine nucleoside metabolic process	1/163	34/28891	0.175087	0.329524	0.277787	Gda	1
GO:0060512	prostate gland morphogenesis	1/163	34/28891	0.175087	0.329524	0.277787	Igf1r	1
GO:0060964	regulation of miRNA-mediated gene silencing	1/163	34/28891	0.175087	0.329524	0.277787	Nfkb1	1
GO:0061050	regulation of cell growth involved in cardiac muscle cell development	1/163	34/28891	0.175087	0.329524	0.277787	Foxp1	1
GO:0097345	mitochondrial outer membrane permeabilization	1/163	34/28891	0.175087	0.329524	0.277787	Acaa2	1
GO:0099010	modification of postsynaptic structure	1/163	34/28891	0.175087	0.329524	0.277787	Rap1b	1
GO:1904706	negative regulation of vascular associated smooth muscle cell proliferation	1/163	34/28891	0.175087	0.329524	0.277787	Park7	1
GO:0007368	determination of left/right symmetry	2/163	135/28891	0.17705	0.332256	0.28009	Dvl1/Tbx6	2
GO:0043500	muscle adaptation	2/163	135/28891	0.17705	0.332256	0.28009	Gtf2ird2/Foxp1	2
GO:0046034	ATP metabolic process	2/163	135/28891	0.17705	0.332256	0.28009	Fis1/Atp5mf	2
GO:0046822	regulation of nucleocytoplasmic transport	2/163	135/28891	0.17705	0.332256	0.28009	Ppp1cc/Park7	2
GO:0010466	negative regulation of peptidase activity	3/163	257/28891	0.177701	0.333238	0.280918	Ngp/Ubxn1/Park7	3
GO:0001910	regulation of leukocyte mediated cytotoxicity	2/163	136/28891	0.179066	0.334183	0.281715	Tap1/Hfe	2
GO:0007249	canonical NF-kappaB signal transduction	3/163	258/28891	0.1791	0.334183	0.281715	Nfkb1/Tlr6/Il1b	3
GO:0002902	regulation of B cell apoptotic process	1/163	35/28891	0.179747	0.334183	0.281715	Foxp1	1
GO:0003309	type B pancreatic cell differentiation	1/163	35/28891	0.179747	0.334183	0.281715	Sidt2	1
GO:0008053	mitochondrial fusion	1/163	35/28891	0.179747	0.334183	0.281715	Fis1	1
GO:0031112	positive regulation of microtubule polymerization or depolymerization	1/163	35/28891	0.179747	0.334183	0.281715	Gda	1
GO:0032682	negative regulation of chemokine production	1/163	35/28891	0.179747	0.334183	0.281715	Oas1c	1
GO:0050482	arachidonic acid secretion	1/163	35/28891	0.179747	0.334183	0.281715	Sstr4	1
GO:0071404	cellular response to low-density lipoprotein particle stimulus	1/163	35/28891	0.179747	0.334183	0.281715	Tlr6	1
GO:0090322	regulation of superoxide metabolic process	1/163	35/28891	0.179747	0.334183	0.281715	Cd177	1
GO:1900368	regulation of post-transcriptional gene silencing by regulatory ncRNA	1/163	35/28891	0.179747	0.334183	0.281715	Nfkb1	1
GO:1903963	arachidonate transport	1/163	35/28891	0.179747	0.334183	0.281715	Sstr4	1
GO:0051962	positive regulation of nervous system development	4/163	391/28891	0.180299	0.33497	0.282378	Myb/Eef2k/Ppp1cc/Il1b	4
GO:0008406	gonad development	3/163	259/28891	0.180501	0.334996	0.2824	H3f3b/Lfng/Spata2	3
GO:0000018	regulation of DNA recombination	2/163	137/28891	0.181086	0.334996	0.2824	Ppp4c/Bcl6	2
GO:0002688	regulation of leukocyte chemotaxis	2/163	137/28891	0.181086	0.334996	0.2824	C5ar1/Il1b	2
GO:0008286	insulin receptor signaling pathway	2/163	137/28891	0.181086	0.334996	0.2824	Igf1r/Il1b	2
GO:0042157	lipoprotein metabolic process	2/163	137/28891	0.181086	0.334996	0.2824	Gpaa1/Pigv	2
GO:2000177	regulation of neural precursor cell proliferation	2/163	137/28891	0.181086	0.334996	0.2824	Sirt2/Il1b	2
GO:0035194	regulatory ncRNA-mediated post-transcriptional gene silencing	2/163	138/28891	0.183109	0.336779	0.283903	Nfkb1/Ago2	2
GO:0050868	negative regulation of T cell activation	2/163	138/28891	0.183109	0.336779	0.283903	Hfe/Bcl6	2
GO:0072329	monocarboxylic acid catabolic process	2/163	138/28891	0.183109	0.336779	0.283903	Acaa2/Ldha	2
GO:0001779	natural killer cell differentiation	1/163	36/28891	0.18438	0.336779	0.283903	Pglyrp1	1
GO:0006084	acetyl-CoA metabolic process	1/163	36/28891	0.18438	0.336779	0.283903	Acaa2	1
GO:0009112	nucleobase metabolic process	1/163	36/28891	0.18438	0.336779	0.283903	Gda	1
GO:0010614	negative regulation of cardiac muscle hypertrophy	1/163	36/28891	0.18438	0.336779	0.283903	Foxp1	1
GO:0022616	DNA strand elongation	1/163	36/28891	0.18438	0.336779	0.283903	Pole3	1
GO:0032369	negative regulation of lipid transport	1/163	36/28891	0.18438	0.336779	0.283903	Fis1	1
GO:0043537	negative regulation of blood vessel endothelial cell migration	1/163	36/28891	0.18438	0.336779	0.283903	Csnk2b	1
GO:0048710	regulation of astrocyte differentiation	1/163	36/28891	0.18438	0.336779	0.283903	Il1b	1
GO:0055094	response to lipoprotein particle	1/163	36/28891	0.18438	0.336779	0.283903	Tlr6	1
GO:0060117	auditory receptor cell development	1/163	36/28891	0.18438	0.336779	0.283903	Cdh23	1
GO:0060147	regulation of post-transcriptional gene silencing	1/163	36/28891	0.18438	0.336779	0.283903	Nfkb1	1
GO:0090114	COPII-coated vesicle budding	1/163	36/28891	0.18438	0.336779	0.283903	Sec16a	1
GO:1901889	negative regulation of cell junction assembly	1/163	36/28891	0.18438	0.336779	0.283903	Il1b	1
GO:1904994	regulation of leukocyte adhesion to vascular endothelial cell	1/163	36/28891	0.18438	0.336779	0.283903	St3gal4	1
GO:2000515	negative regulation of CD4-positive, alpha-beta T cell activation	1/163	36/28891	0.18438	0.336779	0.283903	Bcl6	1
GO:0060562	epithelial tube morphogenesis	4/163	395/28891	0.184784	0.33728	0.284326	Dvl1/Tbx6/Foxp1/Csnk2b	4
GO:0050684	regulation of mRNA processing	2/163	139/28891	0.185136	0.337684	0.284666	Rbm47/Safb	2
GO:0045137	development of primary sexual characteristics	3/163	263/28891	0.186136	0.338682	0.285508	H3f3b/Lfng/Spata2	3
GO:0090257	regulation of muscle system process	3/163	263/28891	0.186136	0.338682	0.285508	Grcc10/Gtf2ird2/Foxp1	3
GO:0030101	natural killer cell activation	2/163	140/28891	0.187166	0.338682	0.285508	Unc13d/Pglyrp1	2
GO:0036293	response to decreased oxygen levels	3/163	264/28891	0.187553	0.338682	0.285508	Acaa2/Sirt2/Birc2	3
GO:0001702	gastrulation with mouth forming second	1/163	37/28891	0.188988	0.338682	0.285508	Ugdh	1
GO:0001953	negative regulation of cell-matrix adhesion	1/163	37/28891	0.188988	0.338682	0.285508	Bcl6	1
GO:0006775	fat-soluble vitamin metabolic process	1/163	37/28891	0.188988	0.338682	0.285508	Nfkb1	1
GO:0014047	glutamate secretion	1/163	37/28891	0.188988	0.338682	0.285508	Il1b	1
GO:0014912	negative regulation of smooth muscle cell migration	1/163	37/28891	0.188988	0.338682	0.285508	Park7	1
GO:0022617	extracellular matrix disassembly	1/163	37/28891	0.188988	0.338682	0.285508	Lcp1	1
GO:0032967	positive regulation of collagen biosynthetic process	1/163	37/28891	0.188988	0.338682	0.285508	Myb	1
GO:0033687	osteoblast proliferation	1/163	37/28891	0.188988	0.338682	0.285508	Igf1r	1
GO:0039532	negative regulation of viral-induced cytoplasmic pattern recognition receptor signaling pathway	1/163	37/28891	0.188988	0.338682	0.285508	Sirt2	1
GO:0042270	protection from natural killer cell mediated cytotoxicity	1/163	37/28891	0.188988	0.338682	0.285508	Tap1	1
GO:0043302	positive regulation of leukocyte degranulation	1/163	37/28891	0.188988	0.338682	0.285508	Cd177	1
GO:0043618	regulation of transcription from RNA polymerase II promoter in response to stress	1/163	37/28891	0.188988	0.338682	0.285508	Sirt2	1
GO:0045686	negative regulation of glial cell differentiation	1/163	37/28891	0.188988	0.338682	0.285508	Sirt2	1
GO:0046164	alcohol catabolic process	1/163	37/28891	0.188988	0.338682	0.285508	Nudt3	1
GO:0048169	regulation of long-term neuronal synaptic plasticity	1/163	37/28891	0.188988	0.338682	0.285508	Syngap1	1
GO:0050869	negative regulation of B cell activation	1/163	37/28891	0.188988	0.338682	0.285508	Bcl6	1
GO:0060966	regulation of gene silencing by regulatory ncRNA	1/163	37/28891	0.188988	0.338682	0.285508	Nfkb1	1
GO:0090313	regulation of protein targeting to membrane	1/163	37/28891	0.188988	0.338682	0.285508	Fis1	1
GO:1902110	positive regulation of mitochondrial membrane permeability involved in apoptotic process	1/163	37/28891	0.188988	0.338682	0.285508	Acaa2	1
GO:1903715	regulation of aerobic respiration	1/163	37/28891	0.188988	0.338682	0.285508	Park7	1
GO:0001776	leukocyte homeostasis	2/163	141/28891	0.189199	0.338682	0.285508	Gapt/Tsc22d3	2
GO:0032609	type II interferon production	2/163	141/28891	0.189199	0.338682	0.285508	Pglyrp1/Il1b	2
GO:0060972	left/right pattern formation	2/163	141/28891	0.189199	0.338682	0.285508	Dvl1/Tbx6	2
GO:0016485	protein processing	3/163	266/28891	0.190393	0.339268	0.286001	F12/Psen2/Casp7	3
GO:0006997	nucleus organization	2/163	142/28891	0.191235	0.339268	0.286001	H3f3b/Ubxn2a	2
GO:0055123	digestive system development	2/163	142/28891	0.191235	0.339268	0.286001	Igf1r/Myb	2
GO:0098781	ncRNA transcription	2/163	142/28891	0.191235	0.339268	0.286001	Myb/Nfkb1	2
GO:0140014	mitotic nuclear division	3/163	267/28891	0.191818	0.339268	0.286001	Igf1r/Stag1/Il1b	3
GO:0140694	non-membrane-bounded organelle assembly	4/163	402/28891	0.192721	0.339268	0.286001	Lcp1/Pan3/Stag1/Mpv17l2	4
GO:0016236	macroautophagy	3/163	268/28891	0.193245	0.339268	0.286001	Epg5/Atg2a/Ubxn2a	3
GO:0046434	organophosphate catabolic process	2/163	143/28891	0.193274	0.339268	0.286001	Gda/Nudt3	2
GO:0001556	oocyte maturation	1/163	38/28891	0.193569	0.339268	0.286001	Sirt2	1
GO:0001964	startle response	1/163	38/28891	0.193569	0.339268	0.286001	Dvl1	1
GO:0002068	glandular epithelial cell development	1/163	38/28891	0.193569	0.339268	0.286001	Sidt2	1
GO:0007031	peroxisome organization	1/163	38/28891	0.193569	0.339268	0.286001	Fis1	1
GO:0009167	purine ribonucleoside monophosphate metabolic process	1/163	38/28891	0.193569	0.339268	0.286001	Gda	1
GO:0014741	negative regulation of muscle hypertrophy	1/163	38/28891	0.193569	0.339268	0.286001	Foxp1	1
GO:0016339	calcium-dependent cell-cell adhesion via plasma membrane cell adhesion molecules	1/163	38/28891	0.193569	0.339268	0.286001	Cdh23	1
GO:0017004	cytochrome complex assembly	1/163	38/28891	0.193569	0.339268	0.286001	Cox19	1
GO:0019320	hexose catabolic process	1/163	38/28891	0.193569	0.339268	0.286001	Ldha	1
GO:0019674	NAD metabolic process	1/163	38/28891	0.193569	0.339268	0.286001	Ldha	1
GO:0021591	ventricular system development	1/163	38/28891	0.193569	0.339268	0.286001	Grcc10	1
GO:0043243	positive regulation of protein-containing complex disassembly	1/163	38/28891	0.193569	0.339268	0.286001	Igf1r	1
GO:0043304	regulation of mast cell degranulation	1/163	38/28891	0.193569	0.339268	0.286001	Unc13d	1
GO:0045577	regulation of B cell differentiation	1/163	38/28891	0.193569	0.339268	0.286001	Bcl6	1
GO:0046825	regulation of protein export from nucleus	1/163	38/28891	0.193569	0.339268	0.286001	Park7	1
GO:0050901	leukocyte tethering or rolling	1/163	38/28891	0.193569	0.339268	0.286001	St3gal4	1
GO:0051125	regulation of actin nucleation	1/163	38/28891	0.193569	0.339268	0.286001	Ap1ar	1
GO:0051953	negative regulation of amine transport	1/163	38/28891	0.193569	0.339268	0.286001	Il1b	1
GO:0060071	Wnt signaling pathway, planar cell polarity pathway	1/163	38/28891	0.193569	0.339268	0.286001	Dvl1	1
GO:0070286	axonemal dynein complex assembly	1/163	38/28891	0.193569	0.339268	0.286001	Ccdc63	1
GO:0090140	regulation of mitochondrial fission	1/163	38/28891	0.193569	0.339268	0.286001	Fis1	1
GO:0120178	steroid hormone biosynthetic process	1/163	38/28891	0.193569	0.339268	0.286001	H6pd	1
GO:1902175	regulation of oxidative stress-induced intrinsic apoptotic signaling pathway	1/163	38/28891	0.193569	0.339268	0.286001	Park7	1
GO:0009799	specification of symmetry	2/163	144/28891	0.195316	0.341638	0.287999	Dvl1/Tbx6	2
GO:0009855	determination of bilateral symmetry	2/163	144/28891	0.195316	0.341638	0.287999	Dvl1/Tbx6	2
GO:1905039	carboxylic acid transmembrane transport	2/163	144/28891	0.195316	0.341638	0.287999	Slc1a4/Slc16a7	2
GO:0045444	fat cell differentiation	3/163	270/28891	0.196108	0.342635	0.28884	Gnb3/Sirt2/Plac8	3
GO:0035270	endocrine system development	2/163	145/28891	0.19736	0.342635	0.28884	Igf1r/Sidt2	2
GO:1903313	positive regulation of mRNA metabolic process	2/163	145/28891	0.19736	0.342635	0.28884	Ago2/Pan3	2
GO:1903825	organic acid transmembrane transport	2/163	145/28891	0.19736	0.342635	0.28884	Slc1a4/Slc16a7	2
GO:0006884	cell volume homeostasis	1/163	39/28891	0.198125	0.342635	0.28884	Gnb3	1
GO:0030488	tRNA methylation	1/163	39/28891	0.198125	0.342635	0.28884	Trmt1	1
GO:0033238	regulation of amine metabolic process	1/163	39/28891	0.198125	0.342635	0.28884	Park7	1
GO:0040020	regulation of meiotic nuclear division	1/163	39/28891	0.198125	0.342635	0.28884	Sirt2	1
GO:0042908	xenobiotic transport	1/163	39/28891	0.198125	0.342635	0.28884	Abcc4	1
GO:0044342	type B pancreatic cell proliferation	1/163	39/28891	0.198125	0.342635	0.28884	Sidt2	1
GO:0045940	positive regulation of steroid metabolic process	1/163	39/28891	0.198125	0.342635	0.28884	Igf1r	1
GO:0051938	L-glutamate import	1/163	39/28891	0.198125	0.342635	0.28884	Slc1a4	1
GO:0060479	lung cell differentiation	1/163	39/28891	0.198125	0.342635	0.28884	Foxp1	1
GO:0060487	lung epithelial cell differentiation	1/163	39/28891	0.198125	0.342635	0.28884	Foxp1	1
GO:0071402	cellular response to lipoprotein particle stimulus	1/163	39/28891	0.198125	0.342635	0.28884	Tlr6	1
GO:0099170	postsynaptic modulation of chemical synaptic transmission	1/163	39/28891	0.198125	0.342635	0.28884	Igf1r	1
GO:1902686	mitochondrial outer membrane permeabilization involved in programmed cell death	1/163	39/28891	0.198125	0.342635	0.28884	Acaa2	1
GO:0006898	receptor-mediated endocytosis	3/163	272/28891	0.198981	0.34371	0.289746	Ap2b1/Sirt2/Hfe	3
GO:0036294	cellular response to decreased oxygen levels	2/163	146/28891	0.199407	0.34371	0.289746	Acaa2/Sirt2	2
GO:0042471	ear morphogenesis	2/163	146/28891	0.199407	0.34371	0.289746	Dvl1/Cdh23	2
GO:0046488	phosphatidylinositol metabolic process	2/163	146/28891	0.199407	0.34371	0.289746	Gpaa1/Pigv	2
GO:0046634	regulation of alpha-beta T cell activation	2/163	146/28891	0.199407	0.34371	0.289746	Hfe/Bcl6	2
GO:0006119	oxidative phosphorylation	2/163	147/28891	0.201457	0.347014	0.292531	Park7/Atp5mf	2
GO:0006026	aminoglycan catabolic process	1/163	40/28891	0.202655	0.347237	0.29272	Pglyrp1	1
GO:0010714	positive regulation of collagen metabolic process	1/163	40/28891	0.202655	0.347237	0.29272	Myb	1
GO:0033144	negative regulation of intracellular steroid hormone receptor signaling pathway	1/163	40/28891	0.202655	0.347237	0.29272	Foxp1	1
GO:0045589	regulation of regulatory T cell differentiation	1/163	40/28891	0.202655	0.347237	0.29272	Bcl6	1
GO:0045622	regulation of T-helper cell differentiation	1/163	40/28891	0.202655	0.347237	0.29272	Bcl6	1
GO:0051349	positive regulation of lyase activity	1/163	40/28891	0.202655	0.347237	0.29272	Park7	1
GO:0071634	regulation of transforming growth factor beta production	1/163	40/28891	0.202655	0.347237	0.29272	Myb	1
GO:1903725	regulation of phospholipid metabolic process	1/163	40/28891	0.202655	0.347237	0.29272	Gnb3	1
GO:0050863	regulation of T cell activation	4/163	411/28891	0.20308	0.347557	0.292989	Hfe/Gm5150/Bcl6/Il1b	4
GO:0002181	cytoplasmic translation	2/163	148/28891	0.20351	0.347557	0.292989	Rpl41/Nemf	2
GO:0010821	regulation of mitochondrion organization	2/163	148/28891	0.20351	0.347557	0.292989	Acaa2/Fis1	2
GO:0043123	positive regulation of canonical NF-kappaB signal transduction	2/163	148/28891	0.20351	0.347557	0.292989	Tlr6/Il1b	2
GO:2001056	positive regulation of cysteine-type endopeptidase activity	2/163	148/28891	0.20351	0.347557	0.292989	Fis1/S100a9	2
GO:0002377	immunoglobulin production	3/163	276/28891	0.204757	0.349205	0.294378	Gapt/Foxp1/Bcl6	3
GO:0090068	positive regulation of cell cycle process	3/163	276/28891	0.204757	0.349205	0.294378	Igf1r/Sirt2/Il1b	3
GO:0016441	post-transcriptional gene silencing	2/163	149/28891	0.205565	0.349205	0.294378	Nfkb1/Ago2	2
GO:0045598	regulation of fat cell differentiation	2/163	149/28891	0.205565	0.349205	0.294378	Gnb3/Sirt2	2
GO:0090277	positive regulation of peptide hormone secretion	2/163	149/28891	0.205565	0.349205	0.294378	Tm7sf3/Hfe	2
GO:0032259	methylation	3/163	277/28891	0.206207	0.349205	0.294378	Mta2/Trmt1/Fbl	3
GO:0050870	positive regulation of T cell activation	3/163	277/28891	0.206207	0.349205	0.294378	Gm5150/Bcl6/Il1b	3
GO:0002446	neutrophil mediated immunity	1/163	41/28891	0.20716	0.349205	0.294378	Cd177	1
GO:0002866	positive regulation of acute inflammatory response to antigenic stimulus	1/163	41/28891	0.20716	0.349205	0.294378	Park7	1
GO:0009126	purine nucleoside monophosphate metabolic process	1/163	41/28891	0.20716	0.349205	0.294378	Gda	1
GO:0032689	negative regulation of type II interferon production	1/163	41/28891	0.20716	0.349205	0.294378	Pglyrp1	1
GO:0032743	positive regulation of interleukin-2 production	1/163	41/28891	0.20716	0.349205	0.294378	Il1b	1
GO:0032885	regulation of polysaccharide biosynthetic process	1/163	41/28891	0.20716	0.349205	0.294378	Nfkb1	1
GO:0033006	regulation of mast cell activation involved in immune response	1/163	41/28891	0.20716	0.349205	0.294378	Unc13d	1
GO:0035794	positive regulation of mitochondrial membrane permeability	1/163	41/28891	0.20716	0.349205	0.294378	Acaa2	1
GO:0045601	regulation of endothelial cell differentiation	1/163	41/28891	0.20716	0.349205	0.294378	Il1b	1
GO:0099633	protein localization to postsynaptic specialization membrane	1/163	41/28891	0.20716	0.349205	0.294378	Rap1a	1
GO:0099645	neurotransmitter receptor localization to postsynaptic specialization membrane	1/163	41/28891	0.20716	0.349205	0.294378	Rap1a	1
GO:1900026	positive regulation of substrate adhesion-dependent cell spreading	1/163	41/28891	0.20716	0.349205	0.294378	Unc13d	1
GO:2000463	positive regulation of excitatory postsynaptic potential	1/163	41/28891	0.20716	0.349205	0.294378	Dvl1	1
GO:0002065	columnar/cuboidal epithelial cell differentiation	2/163	150/28891	0.207622	0.349304	0.294462	Sidt2/Foxp1	2
GO:0031623	receptor internalization	2/163	150/28891	0.207622	0.349304	0.294462	Ap2b1/Sirt2	2
GO:0032200	telomere organization	2/163	150/28891	0.207622	0.349304	0.294462	H3f3b/Ccne2	2
GO:0034763	negative regulation of transmembrane transport	2/163	151/28891	0.209681	0.352313	0.296998	Park7/Il1b	2
GO:0051224	negative regulation of protein transport	2/163	151/28891	0.209681	0.352313	0.296998	Park7/Il1b	2
GO:0009309	amine biosynthetic process	1/163	42/28891	0.21164	0.352362	0.297039	Park7	1
GO:0010464	regulation of mesenchymal cell proliferation	1/163	42/28891	0.21164	0.352362	0.297039	Foxp1	1
GO:0010737	protein kinase A signaling	1/163	42/28891	0.21164	0.352362	0.297039	Lcp1	1
GO:0010803	regulation of tumor necrosis factor-mediated signaling pathway	1/163	42/28891	0.21164	0.352362	0.297039	Spata2	1
GO:0035883	enteroendocrine cell differentiation	1/163	42/28891	0.21164	0.352362	0.297039	Sidt2	1
GO:0038179	neurotrophin signaling pathway	1/163	42/28891	0.21164	0.352362	0.297039	Rap1a	1
GO:0042119	neutrophil activation	1/163	42/28891	0.21164	0.352362	0.297039	Cd177	1
GO:0042401	biogenic amine biosynthetic process	1/163	42/28891	0.21164	0.352362	0.297039	Park7	1
GO:0043620	regulation of DNA-templated transcription in response to stress	1/163	42/28891	0.21164	0.352362	0.297039	Sirt2	1
GO:0045191	regulation of isotype switching	1/163	42/28891	0.21164	0.352362	0.297039	Bcl6	1
GO:0071604	transforming growth factor beta production	1/163	42/28891	0.21164	0.352362	0.297039	Myb	1
GO:0099563	modification of synaptic structure	1/163	42/28891	0.21164	0.352362	0.297039	Rap1b	1
GO:1900744	regulation of p38MAPK cascade	1/163	42/28891	0.21164	0.352362	0.297039	Il1b	1
GO:1901532	regulation of hematopoietic progenitor cell differentiation	1/163	42/28891	0.21164	0.352362	0.297039	Myb	1
GO:0006261	DNA-templated DNA replication	2/163	152/28891	0.211742	0.352362	0.297039	Ccne2/Pole3	2
GO:0046328	regulation of JNK cascade	2/163	153/28891	0.213806	0.355341	0.299551	Igf1r/Il1b	2
GO:1903038	negative regulation of leukocyte cell-cell adhesion	2/163	153/28891	0.213806	0.355341	0.299551	Hfe/Bcl6	2
GO:0002486	antigen processing and presentation of endogenous peptide antigen via MHC class I via ER pathway, TAP-independent	1/163	43/28891	0.216094	0.35709	0.301026	Hfe	1
GO:0006636	unsaturated fatty acid biosynthetic process	1/163	43/28891	0.216094	0.35709	0.301026	Il1b	1
GO:0010453	regulation of cell fate commitment	1/163	43/28891	0.216094	0.35709	0.301026	Mta2	1
GO:0030261	chromosome condensation	1/163	43/28891	0.216094	0.35709	0.301026	H3f3b	1
GO:0032733	positive regulation of interleukin-10 production	1/163	43/28891	0.216094	0.35709	0.301026	Rbm47	1
GO:0090175	regulation of establishment of planar polarity	1/163	43/28891	0.216094	0.35709	0.301026	Dvl1	1
GO:1901983	regulation of protein acetylation	1/163	43/28891	0.216094	0.35709	0.301026	Park7	1
GO:1902108	regulation of mitochondrial membrane permeability involved in apoptotic process	1/163	43/28891	0.216094	0.35709	0.301026	Acaa2	1
GO:1905710	positive regulation of membrane permeability	1/163	43/28891	0.216094	0.35709	0.301026	Acaa2	1
GO:1904950	negative regulation of establishment of protein localization	2/163	155/28891	0.217938	0.359909	0.303402	Park7/Il1b	2
GO:0008584	male gonad development	2/163	156/28891	0.220007	0.360516	0.303913	H3f3b/Spata2	2
GO:0001504	neurotransmitter uptake	1/163	44/28891	0.220523	0.360516	0.303913	Park7	1
GO:0001782	B cell homeostasis	1/163	44/28891	0.220523	0.360516	0.303913	Gapt	1
GO:0002484	antigen processing and presentation of endogenous peptide antigen via MHC class I via ER pathway	1/163	44/28891	0.220523	0.360516	0.303913	Hfe	1
GO:0003009	skeletal muscle contraction	1/163	44/28891	0.220523	0.360516	0.303913	Grcc10	1
GO:0006953	acute-phase response	1/163	44/28891	0.220523	0.360516	0.303913	Il1b	1
GO:0010559	regulation of glycoprotein biosynthetic process	1/163	44/28891	0.220523	0.360516	0.303913	Ago2	1
GO:0016925	protein sumoylation	1/163	44/28891	0.220523	0.360516	0.303913	Park7	1
GO:0017145	stem cell division	1/163	44/28891	0.220523	0.360516	0.303913	Myb	1
GO:0032735	positive regulation of interleukin-12 production	1/163	44/28891	0.220523	0.360516	0.303913	Tlr6	1
GO:0034314	Arp2/3 complex-mediated actin nucleation	1/163	44/28891	0.220523	0.360516	0.303913	Ap1ar	1
GO:0046621	negative regulation of organ growth	1/163	44/28891	0.220523	0.360516	0.303913	Foxp1	1
GO:0046627	negative regulation of insulin receptor signaling pathway	1/163	44/28891	0.220523	0.360516	0.303913	Il1b	1
GO:0051154	negative regulation of striated muscle cell differentiation	1/163	44/28891	0.220523	0.360516	0.303913	Foxp1	1
GO:0072595	maintenance of protein localization in organelle	1/163	44/28891	0.220523	0.360516	0.303913	Park7	1
GO:2000008	regulation of protein localization to cell surface	1/163	44/28891	0.220523	0.360516	0.303913	Hfe	1
GO:0033674	positive regulation of kinase activity	4/163	426/28891	0.220698	0.360576	0.303964	Igf1r/Rap1a/Tlr6/Il1b	4
GO:0031333	negative regulation of protein-containing complex assembly	2/163	157/28891	0.222078	0.36158	0.30481	Sirt2/Birc2	2
GO:0031341	regulation of cell killing	2/163	157/28891	0.222078	0.36158	0.30481	Tap1/Hfe	2
GO:0046546	development of primary male sexual characteristics	2/163	157/28891	0.222078	0.36158	0.30481	H3f3b/Spata2	2
GO:0002444	myeloid leukocyte mediated immunity	2/163	158/28891	0.22415	0.36158	0.30481	Cd177/Unc13d	2
GO:0006839	mitochondrial transport	2/163	158/28891	0.22415	0.36158	0.30481	Acaa2/Fis1	2
GO:0022612	gland morphogenesis	2/163	158/28891	0.22415	0.36158	0.30481	Igf1r/Nfkb1	2
GO:0071333	cellular response to glucose stimulus	2/163	158/28891	0.22415	0.36158	0.30481	Igf1r/Sidt2	2
GO:0002476	antigen processing and presentation of endogenous peptide antigen via MHC class Ib	1/163	45/28891	0.224928	0.36158	0.30481	Hfe	1
GO:0009394	2'-deoxyribonucleotide metabolic process	1/163	45/28891	0.224928	0.36158	0.30481	Gda	1
GO:0019692	deoxyribose phosphate metabolic process	1/163	45/28891	0.224928	0.36158	0.30481	Gda	1
GO:0021955	central nervous system neuron axonogenesis	1/163	45/28891	0.224928	0.36158	0.30481	Grcc10	1
GO:0031952	regulation of protein autophosphorylation	1/163	45/28891	0.224928	0.36158	0.30481	Eef2k	1
GO:0032924	activin receptor signaling pathway	1/163	45/28891	0.224928	0.36158	0.30481	Csnk2b	1
GO:0035196	miRNA processing	1/163	45/28891	0.224928	0.36158	0.30481	Ago2	1
GO:0043550	regulation of lipid kinase activity	1/163	45/28891	0.224928	0.36158	0.30481	Pik3ip1	1
GO:0045047	protein targeting to ER	1/163	45/28891	0.224928	0.36158	0.30481	Srpr	1
GO:0045066	regulatory T cell differentiation	1/163	45/28891	0.224928	0.36158	0.30481	Bcl6	1
GO:0045494	photoreceptor cell maintenance	1/163	45/28891	0.224928	0.36158	0.30481	Cdh23	1
GO:0045747	positive regulation of Notch signaling pathway	1/163	45/28891	0.224928	0.36158	0.30481	Lfng	1
GO:0046365	monosaccharide catabolic process	1/163	45/28891	0.224928	0.36158	0.30481	Ldha	1
GO:0050691	regulation of defense response to virus by host	1/163	45/28891	0.224928	0.36158	0.30481	Il1b	1
GO:0072337	modified amino acid transport	1/163	45/28891	0.224928	0.36158	0.30481	Slc1a4	1
GO:0097106	postsynaptic density organization	1/163	45/28891	0.224928	0.36158	0.30481	Syngap1	1
GO:2000785	regulation of autophagosome assembly	1/163	45/28891	0.224928	0.36158	0.30481	Atg2a	1
GO:2001185	regulation of CD8-positive, alpha-beta T cell activation	1/163	45/28891	0.224928	0.36158	0.30481	Hfe	1
GO:2001239	regulation of extrinsic apoptotic signaling pathway in absence of ligand	1/163	45/28891	0.224928	0.36158	0.30481	Il1b	1
GO:0051701	biological process involved in interaction with host	2/163	159/28891	0.226224	0.363439	0.306378	Ifitm6/Pglyrp1	2
GO:0048588	developmental cell growth	3/163	291/28891	0.226745	0.364051	0.306893	Dvl1/Pak6/Foxp1	3
GO:0009205	purine ribonucleoside triphosphate metabolic process	2/163	160/28891	0.228299	0.365683	0.308269	Fis1/Atp5mf	2
GO:0033135	regulation of peptidyl-serine phosphorylation	2/163	160/28891	0.228299	0.365683	0.308269	Park7/Sh2d3c	2
GO:0071331	cellular response to hexose stimulus	2/163	160/28891	0.228299	0.365683	0.308269	Igf1r/Sidt2	2
GO:0001783	B cell apoptotic process	1/163	46/28891	0.229307	0.365683	0.308269	Foxp1	1
GO:0002428	antigen processing and presentation of peptide antigen via MHC class Ib	1/163	46/28891	0.229307	0.365683	0.308269	Hfe	1
GO:0014044	Schwann cell development	1/163	46/28891	0.229307	0.365683	0.308269	Sirt2	1
GO:0030195	negative regulation of blood coagulation	1/163	46/28891	0.229307	0.365683	0.308269	F12	1
GO:0042554	superoxide anion generation	1/163	46/28891	0.229307	0.365683	0.308269	Cd177	1
GO:0048854	brain morphogenesis	1/163	46/28891	0.229307	0.365683	0.308269	Psen2	1
GO:0070542	response to fatty acid	1/163	46/28891	0.229307	0.365683	0.308269	Foxp1	1
GO:0090181	regulation of cholesterol metabolic process	1/163	46/28891	0.229307	0.365683	0.308269	Gnb3	1
GO:0009306	protein secretion	4/163	434/28891	0.230259	0.366487	0.308947	Tm7sf3/Sidt2/Park7/Il1b	4
GO:0006633	fatty acid biosynthetic process	2/163	161/28891	0.230375	0.366487	0.308947	Sirt2/Il1b	2
GO:0043467	regulation of generation of precursor metabolites and energy	2/163	161/28891	0.230375	0.366487	0.308947	Oas1c/Park7	2
GO:0071326	cellular response to monosaccharide stimulus	2/163	161/28891	0.230375	0.366487	0.308947	Igf1r/Sidt2	2
GO:0035592	establishment of protein localization to extracellular region	4/163	435/28891	0.231462	0.36799	0.310214	Tm7sf3/Sidt2/Park7/Il1b	4
GO:0071453	cellular response to oxygen levels	2/163	162/28891	0.232453	0.36856	0.310695	Acaa2/Sirt2	2
GO:0000578	embryonic axis specification	1/163	47/28891	0.233662	0.36856	0.310695	Tbx6	1
GO:0002691	regulation of cellular extravasation	1/163	47/28891	0.233662	0.36856	0.310695	St3gal4	1
GO:0002863	positive regulation of inflammatory response to antigenic stimulus	1/163	47/28891	0.233662	0.36856	0.310695	Park7	1
GO:0003382	epithelial cell morphogenesis	1/163	47/28891	0.233662	0.36856	0.310695	Ccdc88c	1
GO:0008608	attachment of spindle microtubules to kinetochore	1/163	47/28891	0.233662	0.36856	0.310695	Sirt2	1
GO:0009262	deoxyribonucleotide metabolic process	1/163	47/28891	0.233662	0.36856	0.310695	Gda	1
GO:0009409	response to cold	1/163	47/28891	0.233662	0.36856	0.310695	Plac8	1
GO:0030490	maturation of SSU-rRNA	1/163	47/28891	0.233662	0.36856	0.310695	Lsm6	1
GO:0042789	mRNA transcription by RNA polymerase II	1/163	47/28891	0.233662	0.36856	0.310695	C5ar1	1
GO:0048246	macrophage chemotaxis	1/163	47/28891	0.233662	0.36856	0.310695	C5ar1	1
GO:1900047	negative regulation of hemostasis	1/163	47/28891	0.233662	0.36856	0.310695	F12	1
GO:2000772	regulation of cellular senescence	1/163	47/28891	0.233662	0.36856	0.310695	Bcl6	1
GO:0071375	cellular response to peptide hormone stimulus	3/163	296/28891	0.234175	0.369144	0.311187	Igf1r/Nfkb1/Il1b	3
GO:0016570	histone modification	2/163	164/28891	0.236612	0.372455	0.313978	Mier1/Mta2	2
GO:0022613	ribonucleoprotein complex biogenesis	4/163	440/28891	0.237498	0.372455	0.313978	Ago2/Lsm6/Mpv17l2/Fbl	4
GO:0001941	postsynaptic membrane organization	1/163	48/28891	0.237993	0.372455	0.313978	Dvl1	1
GO:0003298	physiological muscle hypertrophy	1/163	48/28891	0.237993	0.372455	0.313978	Foxp1	1
GO:0003301	physiological cardiac muscle hypertrophy	1/163	48/28891	0.237993	0.372455	0.313978	Foxp1	1
GO:0042417	dopamine metabolic process	1/163	48/28891	0.237993	0.372455	0.313978	Park7	1
GO:0048536	spleen development	1/163	48/28891	0.237993	0.372455	0.313978	Myb	1
GO:0060122	inner ear receptor cell stereocilium organization	1/163	48/28891	0.237993	0.372455	0.313978	Cdh23	1
GO:0061049	cell growth involved in cardiac muscle cell development	1/163	48/28891	0.237993	0.372455	0.313978	Foxp1	1
GO:0071168	protein localization to chromatin	1/163	48/28891	0.237993	0.372455	0.313978	Vrk1	1
GO:0072583	clathrin-dependent endocytosis	1/163	48/28891	0.237993	0.372455	0.313978	Ap2b1	1
GO:0090317	negative regulation of intracellular protein transport	1/163	48/28891	0.237993	0.372455	0.313978	Park7	1
GO:0002456	T cell mediated immunity	2/163	165/28891	0.238693	0.372455	0.313978	Hfe/Il1b	2
GO:0010977	negative regulation of neuron projection development	2/163	165/28891	0.238693	0.372455	0.313978	Syngap1/Tbx6	2
GO:0030879	mammary gland development	2/163	165/28891	0.238693	0.372455	0.313978	Igf1r/Nfkb1	2
GO:0050921	positive regulation of chemotaxis	2/163	165/28891	0.238693	0.372455	0.313978	C5ar1/Il1b	2
GO:0071692	protein localization to extracellular region	4/163	441/28891	0.238709	0.372455	0.313978	Tm7sf3/Sidt2/Park7/Il1b	4
GO:0010506	regulation of autophagy	3/163	300/28891	0.24015	0.374479	0.315684	Cisd2/Atg2a/Sirt2	3
GO:0002824	positive regulation of adaptive immune response based on somatic recombination of immune receptors built from immunoglobulin superfamily domains	2/163	166/28891	0.240776	0.375131	0.316234	Hfe/Il1b	2
GO:0006998	nuclear envelope organization	1/163	49/28891	0.242299	0.375131	0.316234	Ubxn2a	1
GO:0010799	regulation of peptidyl-threonine phosphorylation	1/163	49/28891	0.242299	0.375131	0.316234	Sirt2	1
GO:0030890	positive regulation of B cell proliferation	1/163	49/28891	0.242299	0.375131	0.316234	Bcl6	1
GO:0032881	regulation of polysaccharide metabolic process	1/163	49/28891	0.242299	0.375131	0.316234	Nfkb1	1
GO:0034205	amyloid-beta formation	1/163	49/28891	0.242299	0.375131	0.316234	Psen2	1
GO:0048821	erythrocyte development	1/163	49/28891	0.242299	0.375131	0.316234	Bcl6	1
GO:0050819	negative regulation of coagulation	1/163	49/28891	0.242299	0.375131	0.316234	F12	1
GO:0072599	establishment of protein localization to endoplasmic reticulum	1/163	49/28891	0.242299	0.375131	0.316234	Srpr	1
GO:1900077	negative regulation of cellular response to insulin stimulus	1/163	49/28891	0.242299	0.375131	0.316234	Il1b	1
GO:1903018	regulation of glycoprotein metabolic process	1/163	49/28891	0.242299	0.375131	0.316234	Ago2	1
GO:1905521	regulation of macrophage migration	1/163	49/28891	0.242299	0.375131	0.316234	C5ar1	1
GO:0009199	ribonucleoside triphosphate metabolic process	2/163	167/28891	0.242859	0.37555	0.316587	Fis1/Atp5mf	2
GO:0031099	regeneration	2/163	167/28891	0.242859	0.37555	0.316587	Igf1r/Stk24	2
GO:0006605	protein targeting	3/163	303/28891	0.244649	0.377507	0.318237	Pan3/Fis1/Srpr	3
GO:0003012	muscle system process	4/163	446/28891	0.24479	0.377507	0.318237	Psen2/Grcc10/Gtf2ird2/Foxp1	4
GO:0007043	cell-cell junction assembly	2/163	168/28891	0.244942	0.377507	0.318237	Cldn15/Il1b	2
GO:0046474	glycerophospholipid biosynthetic process	2/163	168/28891	0.244942	0.377507	0.318237	Gpaa1/Pigv	2
GO:0051100	negative regulation of binding	2/163	168/28891	0.244942	0.377507	0.318237	Hfe/Park7	2
GO:0002475	antigen processing and presentation via MHC class Ib	1/163	50/28891	0.246581	0.377507	0.318237	Hfe	1
GO:0002864	regulation of acute inflammatory response to antigenic stimulus	1/163	50/28891	0.246581	0.377507	0.318237	Park7	1
GO:0003016	respiratory system process	1/163	50/28891	0.246581	0.377507	0.318237	Mtg1	1
GO:0006739	NADP metabolic process	1/163	50/28891	0.246581	0.377507	0.318237	H6pd	1
GO:0009116	nucleoside metabolic process	1/163	50/28891	0.246581	0.377507	0.318237	Gda	1
GO:0017158	regulation of calcium ion-dependent exocytosis	1/163	50/28891	0.246581	0.377507	0.318237	Rap1b	1
GO:0032467	positive regulation of cytokinesis	1/163	50/28891	0.246581	0.377507	0.318237	Igf1r	1
GO:0045663	positive regulation of myoblast differentiation	1/163	50/28891	0.246581	0.377507	0.318237	Zfhx3	1
GO:0070232	regulation of T cell apoptotic process	1/163	50/28891	0.246581	0.377507	0.318237	Tsc22d3	1
GO:0090102	cochlea development	1/163	50/28891	0.246581	0.377507	0.318237	Dvl1	1
GO:0007009	plasma membrane organization	2/163	169/28891	0.247027	0.377507	0.318237	S100a9/Casp7	2
GO:0007338	single fertilization	2/163	169/28891	0.247027	0.377507	0.318237	H3f3b/Park7	2
GO:0009144	purine nucleoside triphosphate metabolic process	2/163	169/28891	0.247027	0.377507	0.318237	Fis1/Atp5mf	2
GO:0010950	positive regulation of endopeptidase activity	2/163	169/28891	0.247027	0.377507	0.318237	Fis1/S100a9	2
GO:0043433	negative regulation of DNA-binding transcription factor activity	2/163	169/28891	0.247027	0.377507	0.318237	Igf1r/Tbx6	2
GO:0060070	canonical Wnt signaling pathway	3/163	305/28891	0.247656	0.378246	0.31886	Nfkb1/Dvl1/Ccdc88c	3
GO:0002708	positive regulation of lymphocyte mediated immunity	2/163	170/28891	0.249112	0.380024	0.320358	Hfe/Il1b	2
GO:0006865	amino acid transport	2/163	170/28891	0.249112	0.380024	0.320358	Slc1a4/Il1b	2
GO:0045165	cell fate commitment	3/163	307/28891	0.250669	0.380428	0.320699	Mta2/Psen2/Tbx6	3
GO:0000266	mitochondrial fission	1/163	51/28891	0.25084	0.380428	0.320699	Fis1	1
GO:0006305	DNA alkylation	1/163	51/28891	0.25084	0.380428	0.320699	Mta2	1
GO:0006306	DNA methylation	1/163	51/28891	0.25084	0.380428	0.320699	Mta2	1
GO:0030520	intracellular estrogen receptor signaling pathway	1/163	51/28891	0.25084	0.380428	0.320699	Safb	1
GO:0036230	granulocyte activation	1/163	51/28891	0.25084	0.380428	0.320699	Cd177	1
GO:0042181	ketone biosynthetic process	1/163	51/28891	0.25084	0.380428	0.320699	H6pd	1
GO:0045646	regulation of erythrocyte differentiation	1/163	51/28891	0.25084	0.380428	0.320699	Klf13	1
GO:0045910	negative regulation of DNA recombination	1/163	51/28891	0.25084	0.380428	0.320699	Bcl6	1
GO:0045953	negative regulation of natural killer cell mediated cytotoxicity	1/163	51/28891	0.25084	0.380428	0.320699	Tap1	1
GO:0002702	positive regulation of production of molecular mediator of immune response	2/163	171/28891	0.251198	0.380749	0.32097	Foxp1/Il1b	2
GO:0050728	negative regulation of inflammatory response	2/163	172/28891	0.253284	0.383495	0.323285	Nfkb1/Pglyrp1	2
GO:0007281	germ cell development	4/163	453/28891	0.253361	0.383495	0.323285	H3f3b/Ccdc63/Paqr8/Sirt2	4
GO:0002716	negative regulation of natural killer cell mediated immunity	1/163	52/28891	0.255074	0.383495	0.323285	Tap1	1
GO:0009299	mRNA transcription	1/163	52/28891	0.255074	0.383495	0.323285	C5ar1	1
GO:0009311	oligosaccharide metabolic process	1/163	52/28891	0.255074	0.383495	0.323285	St3gal4	1
GO:0014037	Schwann cell differentiation	1/163	52/28891	0.255074	0.383495	0.323285	Sirt2	1
GO:0016073	snRNA metabolic process	1/163	52/28891	0.255074	0.383495	0.323285	Ints5	1
GO:0021532	neural tube patterning	1/163	52/28891	0.255074	0.383495	0.323285	Psen2	1
GO:0032728	positive regulation of interferon-beta production	1/163	52/28891	0.255074	0.383495	0.323285	Oas1c	1
GO:0044848	biological phase	1/163	52/28891	0.255074	0.383495	0.323285	Psen2	1
GO:0048009	insulin-like growth factor receptor signaling pathway	1/163	52/28891	0.255074	0.383495	0.323285	Igf1r	1
GO:0050687	negative regulation of defense response to virus	1/163	52/28891	0.255074	0.383495	0.323285	Sirt2	1
GO:0060043	regulation of cardiac muscle cell proliferation	1/163	52/28891	0.255074	0.383495	0.323285	Foxp1	1
GO:2000677	regulation of transcription regulatory region DNA binding	1/163	52/28891	0.255074	0.383495	0.323285	Park7	1
GO:0030856	regulation of epithelial cell differentiation	2/163	173/28891	0.255371	0.383498	0.323287	Foxp1/Il1b	2
GO:0032675	regulation of interleukin-6 production	2/163	173/28891	0.255371	0.383498	0.323287	Tlr6/Il1b	2
GO:0003002	regionalization	4/163	455/28891	0.255821	0.383954	0.323671	Dvl1/Lfng/Psen2/Tbx6	4
GO:0002821	positive regulation of adaptive immune response	2/163	174/28891	0.257458	0.386186	0.325553	Hfe/Il1b	2
GO:0071222	cellular response to lipopolysaccharide	3/163	312/28891	0.258224	0.386253	0.32561	Nfkb1/Casp7/Il1b	3
GO:0098813	nuclear chromosome segregation	3/163	312/28891	0.258224	0.386253	0.32561	Sirt2/Ccne2/Stag1	3
GO:0002920	regulation of humoral immune response	1/163	53/28891	0.259284	0.386253	0.32561	Il1b	1
GO:0009161	ribonucleoside monophosphate metabolic process	1/163	53/28891	0.259284	0.386253	0.32561	Gda	1
GO:0030850	prostate gland development	1/163	53/28891	0.259284	0.386253	0.32561	Igf1r	1
GO:0032968	positive regulation of transcription elongation by RNA polymerase II	1/163	53/28891	0.259284	0.386253	0.32561	Cdk13	1
GO:0046456	icosanoid biosynthetic process	1/163	53/28891	0.259284	0.386253	0.32561	Il1b	1
GO:0046596	regulation of viral entry into host cell	1/163	53/28891	0.259284	0.386253	0.32561	Ifitm6	1
GO:0071385	cellular response to glucocorticoid stimulus	1/163	53/28891	0.259284	0.386253	0.32561	Sstr4	1
GO:0090207	regulation of triglyceride metabolic process	1/163	53/28891	0.259284	0.386253	0.32561	Gnb3	1
GO:1900542	regulation of purine nucleotide metabolic process	1/163	53/28891	0.259284	0.386253	0.32561	Fis1	1
GO:1990748	cellular detoxification	1/163	53/28891	0.259284	0.386253	0.32561	Park7	1
GO:0001678	intracellular glucose homeostasis	2/163	176/28891	0.261633	0.388705	0.327677	Igf1r/Sidt2	2
GO:0002687	positive regulation of leukocyte migration	2/163	176/28891	0.261633	0.388705	0.327677	C5ar1/Il1b	2
GO:0065004	protein-DNA complex assembly	2/163	176/28891	0.261633	0.388705	0.327677	H3f3b/Pole3	2
GO:0009991	response to extracellular stimulus	4/163	460/28891	0.261994	0.388705	0.327677	Sirt2/Hfe/Stk24/Ldha	4
GO:0016055	Wnt signaling pathway	4/163	460/28891	0.261994	0.388705	0.327677	Nfkb1/Dvl1/Ccdc88c/Csnk2b	4
GO:0007162	negative regulation of cell adhesion	3/163	315/28891	0.262772	0.388705	0.327677	Hfe/Ap1ar/Bcl6	3
GO:0006140	regulation of nucleotide metabolic process	1/163	54/28891	0.263471	0.388705	0.327677	Fis1	1
GO:0010718	positive regulation of epithelial to mesenchymal transition	1/163	54/28891	0.263471	0.388705	0.327677	Il1b	1
GO:0010823	negative regulation of mitochondrion organization	1/163	54/28891	0.263471	0.388705	0.327677	Acaa2	1
GO:0015804	neutral amino acid transport	1/163	54/28891	0.263471	0.388705	0.327677	Slc1a4	1
GO:0031018	endocrine pancreas development	1/163	54/28891	0.263471	0.388705	0.327677	Sidt2	1
GO:0035272	exocrine system development	1/163	54/28891	0.263471	0.388705	0.327677	Igf1r	1
GO:0045581	negative regulation of T cell differentiation	1/163	54/28891	0.263471	0.388705	0.327677	Bcl6	1
GO:0046189	phenol-containing compound biosynthetic process	1/163	54/28891	0.263471	0.388705	0.327677	Park7	1
GO:0061756	leukocyte adhesion to vascular endothelial cell	1/163	54/28891	0.263471	0.388705	0.327677	St3gal4	1
GO:0071709	membrane assembly	1/163	54/28891	0.263471	0.388705	0.327677	Ubxn2a	1
GO:0098586	cellular response to virus	1/163	54/28891	0.263471	0.388705	0.327677	Nfkb1	1
GO:0010594	regulation of endothelial cell migration	2/163	177/28891	0.26372	0.388853	0.327801	Foxp1/Csnk2b	2
GO:0198738	cell-cell signaling by wnt	4/163	462/28891	0.264472	0.38974	0.328549	Nfkb1/Dvl1/Ccdc88c/Csnk2b	4
GO:0006631	fatty acid metabolic process	4/163	463/28891	0.265712	0.390827	0.329465	Adipor2/Acaa2/Sirt2/Il1b	4
GO:0006941	striated muscle contraction	2/163	178/28891	0.265808	0.390827	0.329465	Psen2/Grcc10	2
GO:0048511	rhythmic process	3/163	317/28891	0.26581	0.390827	0.329465	Igf1r/Ppp1cc/Zfhx3	3
GO:0071695	anatomical structure maturation	3/163	317/28891	0.26581	0.390827	0.329465	Psen2/Sirt2/Tbx6	3
GO:0014888	striated muscle adaptation	1/163	55/28891	0.267634	0.391679	0.330184	Gtf2ird2	1
GO:0021517	ventral spinal cord development	1/163	55/28891	0.267634	0.391679	0.330184	Foxp1	1
GO:0031113	regulation of microtubule polymerization	1/163	55/28891	0.267634	0.391679	0.330184	Gda	1
GO:0043029	T cell homeostasis	1/163	55/28891	0.267634	0.391679	0.330184	Tsc22d3	1
GO:0043370	regulation of CD4-positive, alpha-beta T cell differentiation	1/163	55/28891	0.267634	0.391679	0.330184	Bcl6	1
GO:0089718	amino acid import across plasma membrane	1/163	55/28891	0.267634	0.391679	0.330184	Slc1a4	1
GO:0097352	autophagosome maturation	1/163	55/28891	0.267634	0.391679	0.330184	Epg5	1
GO:0099054	presynapse assembly	1/163	55/28891	0.267634	0.391679	0.330184	Dvl1	1
GO:0007565	female pregnancy	2/163	179/28891	0.267896	0.391679	0.330184	H3f3b/Ago2	2
GO:0030902	hindbrain development	2/163	179/28891	0.267896	0.391679	0.330184	Igf1r/C5ar1	2
GO:0007062	sister chromatid cohesion	1/163	56/28891	0.271774	0.396235	0.334025	Stag1	1
GO:0010463	mesenchymal cell proliferation	1/163	56/28891	0.271774	0.396235	0.334025	Foxp1	1
GO:0038066	p38MAPK cascade	1/163	56/28891	0.271774	0.396235	0.334025	Il1b	1
GO:0044088	regulation of vacuole organization	1/163	56/28891	0.271774	0.396235	0.334025	Atg2a	1
GO:0099084	postsynaptic specialization organization	1/163	56/28891	0.271774	0.396235	0.334025	Syngap1	1
GO:0042254	ribosome biogenesis	3/163	322/28891	0.273424	0.398194	0.335676	Lsm6/Mpv17l2/Fbl	3
GO:0090596	sensory organ morphogenesis	3/163	322/28891	0.273424	0.398194	0.335676	Dvl1/Grcc10/Cdh23	3
GO:0000381	regulation of alternative mRNA splicing, via spliceosome	1/163	57/28891	0.27589	0.398883	0.336257	Rbm47	1
GO:0001911	negative regulation of leukocyte mediated cytotoxicity	1/163	57/28891	0.27589	0.398883	0.336257	Tap1	1
GO:0002888	positive regulation of myeloid leukocyte mediated immunity	1/163	57/28891	0.27589	0.398883	0.336257	Cd177	1
GO:0006693	prostaglandin metabolic process	1/163	57/28891	0.27589	0.398883	0.336257	Il1b	1
GO:0007129	homologous chromosome pairing at meiosis	1/163	57/28891	0.27589	0.398883	0.336257	Ccne2	1
GO:0010596	negative regulation of endothelial cell migration	1/163	57/28891	0.27589	0.398883	0.336257	Csnk2b	1
GO:0031648	protein destabilization	1/163	57/28891	0.27589	0.398883	0.336257	Ccdc88c	1
GO:0034113	heterotypic cell-cell adhesion	1/163	57/28891	0.27589	0.398883	0.336257	Il1b	1
GO:0050435	amyloid-beta metabolic process	1/163	57/28891	0.27589	0.398883	0.336257	Psen2	1
GO:0050732	negative regulation of peptidyl-tyrosine phosphorylation	1/163	57/28891	0.27589	0.398883	0.336257	Psen2	1
GO:0051955	regulation of amino acid transport	1/163	57/28891	0.27589	0.398883	0.336257	Il1b	1
GO:0072698	protein localization to microtubule cytoskeleton	1/163	57/28891	0.27589	0.398883	0.336257	Dvl1	1
GO:1901861	regulation of muscle tissue development	1/163	57/28891	0.27589	0.398883	0.336257	Sirt2	1
GO:0050671	positive regulation of lymphocyte proliferation	2/163	183/28891	0.276246	0.399176	0.336503	Bcl6/Il1b	2
GO:0070482	response to oxygen levels	3/163	324/28891	0.276476	0.399286	0.336596	Acaa2/Sirt2/Birc2	3
GO:0009141	nucleoside triphosphate metabolic process	2/163	184/28891	0.278333	0.401745	0.338669	Fis1/Atp5mf	2
GO:0006692	prostanoid metabolic process	1/163	58/28891	0.279984	0.402341	0.339172	Il1b	1
GO:0032731	positive regulation of interleukin-1 beta production	1/163	58/28891	0.279984	0.402341	0.339172	Tlr6	1
GO:0036037	CD8-positive, alpha-beta T cell activation	1/163	58/28891	0.279984	0.402341	0.339172	Hfe	1
GO:0042743	hydrogen peroxide metabolic process	1/163	58/28891	0.279984	0.402341	0.339172	Park7	1
GO:0045010	actin nucleation	1/163	58/28891	0.279984	0.402341	0.339172	Ap1ar	1
GO:0045687	positive regulation of glial cell differentiation	1/163	58/28891	0.279984	0.402341	0.339172	Il1b	1
GO:0052372	modulation by symbiont of entry into host	1/163	58/28891	0.279984	0.402341	0.339172	Ifitm6	1
GO:0060428	lung epithelium development	1/163	58/28891	0.279984	0.402341	0.339172	Foxp1	1
GO:0006874	intracellular calcium ion homeostasis	3/163	327/28891	0.28106	0.403443	0.3401	Psen2/Cdh23/Fis1	3
GO:0016358	dendrite development	3/163	327/28891	0.28106	0.403443	0.3401	Eef2k/Dvl1/Syngap1	3
GO:0032946	positive regulation of mononuclear cell proliferation	2/163	186/28891	0.282506	0.404709	0.341168	Bcl6/Il1b	2
GO:0046661	male sex differentiation	2/163	186/28891	0.282506	0.404709	0.341168	H3f3b/Spata2	2
GO:0010631	epithelial cell migration	3/163	328/28891	0.28259	0.404709	0.341168	Foxp1/S100a9/Csnk2b	3
GO:0001895	retina homeostasis	1/163	59/28891	0.284054	0.404709	0.341168	Cdh23	1
GO:0001961	positive regulation of cytokine-mediated signaling pathway	1/163	59/28891	0.284054	0.404709	0.341168	Rbm47	1
GO:0006513	protein monoubiquitination	1/163	59/28891	0.284054	0.404709	0.341168	Birc2	1
GO:0014014	negative regulation of gliogenesis	1/163	59/28891	0.284054	0.404709	0.341168	Sirt2	1
GO:0048713	regulation of oligodendrocyte differentiation	1/163	59/28891	0.284054	0.404709	0.341168	Sirt2	1
GO:0061001	regulation of dendritic spine morphogenesis	1/163	59/28891	0.284054	0.404709	0.341168	Eef2k	1
GO:1901607	alpha-amino acid biosynthetic process	1/163	59/28891	0.284054	0.404709	0.341168	Park7	1
GO:1901616	organic hydroxy compound catabolic process	1/163	59/28891	0.284054	0.404709	0.341168	Nudt3	1
GO:1990542	mitochondrial transmembrane transport	1/163	59/28891	0.284054	0.404709	0.341168	Psen2	1
GO:0009416	response to light stimulus	3/163	329/28891	0.284121	0.404709	0.341168	Ppp1cc/Syngap1/Casp7	3
GO:0016032	viral process	3/163	329/28891	0.284121	0.404709	0.341168	Ifitm6/Oas1c/Csnk2b	3
GO:0043409	negative regulation of MAPK cascade	2/163	187/28891	0.284592	0.405157	0.341546	Igf1r/Il1b	2
GO:0090132	epithelium migration	3/163	330/28891	0.285652	0.406374	0.342571	Foxp1/S100a9/Csnk2b	3
GO:0050708	regulation of protein secretion	3/163	331/28891	0.287184	0.406374	0.342571	Tm7sf3/Sidt2/Il1b	3
GO:0060326	cell chemotaxis	3/163	331/28891	0.287184	0.406374	0.342571	C5ar1/S100a9/Il1b	3
GO:0002204	somatic recombination of immunoglobulin genes involved in immune response	1/163	60/28891	0.288102	0.406374	0.342571	Bcl6	1
GO:0002208	somatic diversification of immunoglobulins involved in immune response	1/163	60/28891	0.288102	0.406374	0.342571	Bcl6	1
GO:0006826	iron ion transport	1/163	60/28891	0.288102	0.406374	0.342571	Hfe	1
GO:0006893	Golgi to plasma membrane transport	1/163	60/28891	0.288102	0.406374	0.342571	Sec16a	1
GO:0030857	negative regulation of epithelial cell differentiation	1/163	60/28891	0.288102	0.406374	0.342571	Foxp1	1
GO:0033003	regulation of mast cell activation	1/163	60/28891	0.288102	0.406374	0.342571	Unc13d	1
GO:0043030	regulation of macrophage activation	1/163	60/28891	0.288102	0.406374	0.342571	Tlr6	1
GO:0045190	isotype switching	1/163	60/28891	0.288102	0.406374	0.342571	Bcl6	1
GO:0045599	negative regulation of fat cell differentiation	1/163	60/28891	0.288102	0.406374	0.342571	Sirt2	1
GO:0046902	regulation of mitochondrial membrane permeability	1/163	60/28891	0.288102	0.406374	0.342571	Acaa2	1
GO:0051339	regulation of lyase activity	1/163	60/28891	0.288102	0.406374	0.342571	Park7	1
GO:0060443	mammary gland morphogenesis	1/163	60/28891	0.288102	0.406374	0.342571	Nfkb1	1
GO:0097237	cellular response to toxic substance	1/163	60/28891	0.288102	0.406374	0.342571	Park7	1
GO:1903533	regulation of protein targeting	1/163	60/28891	0.288102	0.406374	0.342571	Fis1	1
GO:0090130	tissue migration	3/163	332/28891	0.288717	0.407021	0.343117	Foxp1/S100a9/Csnk2b	3
GO:0006310	DNA recombination	3/163	333/28891	0.290251	0.408961	0.344752	Foxp1/Ppp4c/Bcl6	3
GO:0002066	columnar/cuboidal epithelial cell development	1/163	61/28891	0.292127	0.409607	0.345297	Sidt2	1
GO:0002438	acute inflammatory response to antigenic stimulus	1/163	61/28891	0.292127	0.409607	0.345297	Park7	1
GO:0007528	neuromuscular junction development	1/163	61/28891	0.292127	0.409607	0.345297	Dvl1	1
GO:0042987	amyloid precursor protein catabolic process	1/163	61/28891	0.292127	0.409607	0.345297	Psen2	1
GO:0043407	negative regulation of MAP kinase activity	1/163	61/28891	0.292127	0.409607	0.345297	Il1b	1
GO:0044091	membrane biogenesis	1/163	61/28891	0.292127	0.409607	0.345297	Ubxn2a	1
GO:0044380	protein localization to cytoskeleton	1/163	61/28891	0.292127	0.409607	0.345297	Dvl1	1
GO:0050881	musculoskeletal movement	1/163	61/28891	0.292127	0.409607	0.345297	Grcc10	1
GO:1905953	negative regulation of lipid localization	1/163	61/28891	0.292127	0.409607	0.345297	Fis1	1
GO:0030534	adult behavior	2/163	191/28891	0.292928	0.41051	0.346058	Cdh23/Park7	2
GO:0007548	sex differentiation	3/163	335/28891	0.293319	0.410615	0.346147	H3f3b/Lfng/Spata2	3
GO:0048562	embryonic organ morphogenesis	3/163	335/28891	0.293319	0.410615	0.346147	Dvl1/Cdh23/Tbx6	3
GO:0007612	learning	2/163	192/28891	0.295011	0.412539	0.347769	Pak6/Syngap1	2
GO:0048813	dendrite morphogenesis	2/163	192/28891	0.295011	0.412539	0.347769	Eef2k/Dvl1	2
GO:0001916	positive regulation of T cell mediated cytotoxicity	1/163	62/28891	0.296129	0.412771	0.347964	Hfe	1
GO:0002011	morphogenesis of an epithelial sheet	1/163	62/28891	0.296129	0.412771	0.347964	Dvl1	1
GO:0030166	proteoglycan biosynthetic process	1/163	62/28891	0.296129	0.412771	0.347964	Ugdh	1
GO:0031342	negative regulation of cell killing	1/163	62/28891	0.296129	0.412771	0.347964	Tap1	1
GO:0050879	multicellular organismal movement	1/163	62/28891	0.296129	0.412771	0.347964	Grcc10	1
GO:0070301	cellular response to hydrogen peroxide	1/163	62/28891	0.296129	0.412771	0.347964	Park7	1
GO:0010952	positive regulation of peptidase activity	2/163	193/28891	0.297092	0.41367	0.348722	Fis1/S100a9	2
GO:0051650	establishment of vesicle localization	2/163	193/28891	0.297092	0.41367	0.348722	Ap1ar/Sec16a	2
GO:0048732	gland development	4/163	489/28891	0.298302	0.415133	0.349955	Igf1r/Myb/Nfkb1/Psen2	4
GO:0009948	anterior/posterior axis specification	1/163	63/28891	0.300109	0.415646	0.350387	Tbx6	1
GO:0031641	regulation of myelination	1/163	63/28891	0.300109	0.415646	0.350387	Sirt2	1
GO:0035458	cellular response to interferon-beta	1/163	63/28891	0.300109	0.415646	0.350387	Oas1c	1
GO:0042058	regulation of epidermal growth factor receptor signaling pathway	1/163	63/28891	0.300109	0.415646	0.350387	Psen2	1
GO:0042491	inner ear auditory receptor cell differentiation	1/163	63/28891	0.300109	0.415646	0.350387	Cdh23	1
GO:0045744	negative regulation of G protein-coupled receptor signaling pathway	1/163	63/28891	0.300109	0.415646	0.350387	Sstr4	1
GO:0048255	mRNA stabilization	1/163	63/28891	0.300109	0.415646	0.350387	Rbm47	1
GO:0071384	cellular response to corticosteroid stimulus	1/163	63/28891	0.300109	0.415646	0.350387	Sstr4	1
GO:0098815	modulation of excitatory postsynaptic potential	1/163	63/28891	0.300109	0.415646	0.350387	Dvl1	1
GO:0051656	establishment of organelle localization	4/163	491/28891	0.300831	0.416425	0.351044	Sirt2/Unc13d/Ap1ar/Sec16a	4
GO:0009060	aerobic respiration	2/163	196/28891	0.303331	0.418453	0.352754	Park7/Atp5mf	2
GO:0001736	establishment of planar polarity	1/163	64/28891	0.304066	0.418453	0.352754	Dvl1	1
GO:0006446	regulation of translational initiation	1/163	64/28891	0.304066	0.418453	0.352754	Ago2	1
GO:0006584	catecholamine metabolic process	1/163	64/28891	0.304066	0.418453	0.352754	Park7	1
GO:0006749	glutathione metabolic process	1/163	64/28891	0.304066	0.418453	0.352754	Park7	1
GO:0009712	catechol-containing compound metabolic process	1/163	64/28891	0.304066	0.418453	0.352754	Park7	1
GO:0019646	aerobic electron transport chain	1/163	64/28891	0.304066	0.418453	0.352754	Park7	1
GO:0032653	regulation of interleukin-10 production	1/163	64/28891	0.304066	0.418453	0.352754	Rbm47	1
GO:0048260	positive regulation of receptor-mediated endocytosis	1/163	64/28891	0.304066	0.418453	0.352754	Hfe	1
GO:0050775	positive regulation of dendrite morphogenesis	1/163	64/28891	0.304066	0.418453	0.352754	Eef2k	1
GO:1900015	regulation of cytokine production involved in inflammatory response	1/163	64/28891	0.304066	0.418453	0.352754	Tlr6	1
GO:0043405	regulation of MAP kinase activity	2/163	197/28891	0.305409	0.419856	0.353937	Tlr6/Il1b	2
GO:0044703	multi-organism reproductive process	2/163	197/28891	0.305409	0.419856	0.353937	H3f3b/Ago2	2
GO:0071900	regulation of protein serine/threonine kinase activity	3/163	343/28891	0.305614	0.419917	0.353988	Ccne2/Tlr6/Il1b	3
GO:0007164	establishment of tissue polarity	1/163	65/28891	0.308001	0.421859	0.355625	Dvl1	1
GO:0015872	dopamine transport	1/163	65/28891	0.308001	0.421859	0.355625	Park7	1
GO:0042776	proton motive force-driven mitochondrial ATP synthesis	1/163	65/28891	0.308001	0.421859	0.355625	Atp5mf	1
GO:0050854	regulation of antigen receptor-mediated signaling pathway	1/163	65/28891	0.308001	0.421859	0.355625	Foxp1	1
GO:0050873	brown fat cell differentiation	1/163	65/28891	0.308001	0.421859	0.355625	Plac8	1
GO:0060760	positive regulation of response to cytokine stimulus	1/163	65/28891	0.308001	0.421859	0.355625	Rbm47	1
GO:0016042	lipid catabolic process	3/163	345/28891	0.308692	0.422361	0.356048	Acaa2/Sirt2/Il1b	3
GO:0043087	regulation of GTPase activity	3/163	345/28891	0.308692	0.422361	0.356048	Rap1a/Syngap1/Bcl6	3
GO:0006486	protein glycosylation	2/163	199/28891	0.30956	0.422882	0.356487	St3gal5/St3gal4	2
GO:0043413	macromolecule glycosylation	2/163	199/28891	0.30956	0.422882	0.356487	St3gal5/St3gal4	2
GO:0046578	regulation of Ras protein signal transduction	2/163	199/28891	0.30956	0.422882	0.356487	Syngap1/Bcl6	2
GO:0009410	response to xenobiotic stimulus	3/163	346/28891	0.310231	0.423576	0.357072	Rap1b/Rap1a/Il1b	3
GO:0009123	nucleoside monophosphate metabolic process	1/163	66/28891	0.311914	0.423871	0.357321	Gda	1
GO:0032786	positive regulation of DNA-templated transcription, elongation	1/163	66/28891	0.311914	0.423871	0.357321	Cdk13	1
GO:0042255	ribosome assembly	1/163	66/28891	0.311914	0.423871	0.357321	Mpv17l2	1
GO:0042551	neuron maturation	1/163	66/28891	0.311914	0.423871	0.357321	Tbx6	1
GO:0048512	circadian behavior	1/163	66/28891	0.311914	0.423871	0.357321	Zfhx3	1
GO:0051055	negative regulation of lipid biosynthetic process	1/163	66/28891	0.311914	0.423871	0.357321	Nfkb1	1
GO:0060038	cardiac muscle cell proliferation	1/163	66/28891	0.311914	0.423871	0.357321	Foxp1	1
GO:0060688	regulation of morphogenesis of a branching structure	1/163	66/28891	0.311914	0.423871	0.357321	Il1b	1
GO:0060999	positive regulation of dendritic spine development	1/163	66/28891	0.311914	0.423871	0.357321	Eef2k	1
GO:0050878	regulation of body fluid levels	3/163	348/28891	0.313311	0.42516	0.358408	St3gal4/F12/S100a9	3
GO:0070665	positive regulation of leukocyte proliferation	2/163	202/28891	0.315779	0.42516	0.358408	Bcl6/Il1b	2
GO:0071902	positive regulation of protein serine/threonine kinase activity	2/163	202/28891	0.315779	0.42516	0.358408	Tlr6/Il1b	2
GO:0001836	release of cytochrome c from mitochondria	1/163	67/28891	0.315805	0.42516	0.358408	Fis1	1
GO:0002861	regulation of inflammatory response to antigenic stimulus	1/163	67/28891	0.315805	0.42516	0.358408	Park7	1
GO:0006956	complement activation	1/163	67/28891	0.315805	0.42516	0.358408	Il1b	1
GO:0008652	amino acid biosynthetic process	1/163	67/28891	0.315805	0.42516	0.358408	Park7	1
GO:0010770	positive regulation of cell morphogenesis	1/163	67/28891	0.315805	0.42516	0.358408	Eef2k	1
GO:0015909	long-chain fatty acid transport	1/163	67/28891	0.315805	0.42516	0.358408	Sstr4	1
GO:0032613	interleukin-10 production	1/163	67/28891	0.315805	0.42516	0.358408	Rbm47	1
GO:0043331	response to dsRNA	1/163	67/28891	0.315805	0.42516	0.358408	Nfkb1	1
GO:0048599	oocyte development	1/163	67/28891	0.315805	0.42516	0.358408	Sirt2	1
GO:0060119	inner ear receptor cell development	1/163	67/28891	0.315805	0.42516	0.358408	Cdh23	1
GO:0060261	positive regulation of transcription initiation by RNA polymerase II	1/163	67/28891	0.315805	0.42516	0.358408	Nfkb1	1
GO:0070059	intrinsic apoptotic signaling pathway in response to endoplasmic reticulum stress	1/163	67/28891	0.315805	0.42516	0.358408	Park7	1
GO:0070534	protein K63-linked ubiquitination	1/163	67/28891	0.315805	0.42516	0.358408	Birc2	1
GO:1903539	protein localization to postsynaptic membrane	1/163	67/28891	0.315805	0.42516	0.358408	Rap1a	1
GO:1905517	macrophage migration	1/163	67/28891	0.315805	0.42516	0.358408	C5ar1	1
GO:0000271	polysaccharide biosynthetic process	1/163	68/28891	0.319674	0.427273	0.360189	Nfkb1	1
GO:0001655	urogenital system development	1/163	68/28891	0.319674	0.427273	0.360189	Igf1r	1
GO:0001707	mesoderm formation	1/163	68/28891	0.319674	0.427273	0.360189	Tbx6	1
GO:0002224	toll-like receptor signaling pathway	1/163	68/28891	0.319674	0.427273	0.360189	Tlr6	1
GO:0010656	negative regulation of muscle cell apoptotic process	1/163	68/28891	0.319674	0.427273	0.360189	Igf1r	1
GO:0032387	negative regulation of intracellular transport	1/163	68/28891	0.319674	0.427273	0.360189	Park7	1
GO:0032663	regulation of interleukin-2 production	1/163	68/28891	0.319674	0.427273	0.360189	Il1b	1
GO:0032720	negative regulation of tumor necrosis factor production	1/163	68/28891	0.319674	0.427273	0.360189	Tlr6	1
GO:0042698	ovulation cycle	1/163	68/28891	0.319674	0.427273	0.360189	Igf1r	1
GO:0043903	regulation of biological process involved in symbiotic interaction	1/163	68/28891	0.319674	0.427273	0.360189	Ifitm6	1
GO:0048286	lung alveolus development	1/163	68/28891	0.319674	0.427273	0.360189	Psen2	1
GO:0061045	negative regulation of wound healing	1/163	68/28891	0.319674	0.427273	0.360189	F12	1
GO:0062237	protein localization to postsynapse	1/163	68/28891	0.319674	0.427273	0.360189	Rap1a	1
GO:0099601	regulation of neurotransmitter receptor activity	1/163	68/28891	0.319674	0.427273	0.360189	Park7	1
GO:0009749	response to glucose	2/163	204/28891	0.319917	0.427378	0.360278	Igf1r/Sidt2	2
GO:0055074	calcium ion homeostasis	3/163	353/28891	0.321013	0.428621	0.361326	Psen2/Cdh23/Fis1	3
GO:0001914	regulation of T cell mediated cytotoxicity	1/163	69/28891	0.323521	0.429107	0.361736	Hfe	1
GO:0006406	mRNA export from nucleus	1/163	69/28891	0.323521	0.429107	0.361736	Casc3	1
GO:0006611	protein export from nucleus	1/163	69/28891	0.323521	0.429107	0.361736	Park7	1
GO:0007032	endosome organization	1/163	69/28891	0.323521	0.429107	0.361736	Tmcc1	1
GO:0007622	rhythmic behavior	1/163	69/28891	0.323521	0.429107	0.361736	Zfhx3	1
GO:0043303	mast cell degranulation	1/163	69/28891	0.323521	0.429107	0.361736	Unc13d	1
GO:0051148	negative regulation of muscle cell differentiation	1/163	69/28891	0.323521	0.429107	0.361736	Foxp1	1
GO:0070231	T cell apoptotic process	1/163	69/28891	0.323521	0.429107	0.361736	Tsc22d3	1
GO:0070613	regulation of protein processing	1/163	69/28891	0.323521	0.429107	0.361736	F12	1
GO:0071868	cellular response to monoamine stimulus	1/163	69/28891	0.323521	0.429107	0.361736	Sirt2	1
GO:0071870	cellular response to catecholamine stimulus	1/163	69/28891	0.323521	0.429107	0.361736	Sirt2	1
GO:1901184	regulation of ERBB signaling pathway	1/163	69/28891	0.323521	0.429107	0.361736	Psen2	1
GO:1903556	negative regulation of tumor necrosis factor superfamily cytokine production	1/163	69/28891	0.323521	0.429107	0.361736	Tlr6	1
GO:0032872	regulation of stress-activated MAPK cascade	2/163	206/28891	0.32405	0.42959	0.362142	Igf1r/Il1b	2
GO:0051346	negative regulation of hydrolase activity	3/163	356/28891	0.325636	0.431322	0.363603	Ngp/Ubxn1/Park7	3
GO:0009746	response to hexose	2/163	207/28891	0.326114	0.431322	0.363603	Igf1r/Sidt2	2
GO:0000079	regulation of cyclin-dependent protein serine/threonine kinase activity	1/163	70/28891	0.327347	0.431322	0.363603	Ccne2	1
GO:0002534	cytokine production involved in inflammatory response	1/163	70/28891	0.327347	0.431322	0.363603	Tlr6	1
GO:0006334	nucleosome assembly	1/163	70/28891	0.327347	0.431322	0.363603	Pole3	1
GO:0006801	superoxide metabolic process	1/163	70/28891	0.327347	0.431322	0.363603	Cd177	1
GO:0009994	oocyte differentiation	1/163	70/28891	0.327347	0.431322	0.363603	Sirt2	1
GO:0015986	proton motive force-driven ATP synthesis	1/163	70/28891	0.327347	0.431322	0.363603	Atp5mf	1
GO:0032732	positive regulation of interleukin-1 production	1/163	70/28891	0.327347	0.431322	0.363603	Tlr6	1
GO:0035315	hair cell differentiation	1/163	70/28891	0.327347	0.431322	0.363603	Cdh23	1
GO:0090307	mitotic spindle assembly	1/163	70/28891	0.327347	0.431322	0.363603	Stag1	1
GO:1902475	L-alpha-amino acid transmembrane transport	1/163	70/28891	0.327347	0.431322	0.363603	Slc1a4	1
GO:0006109	regulation of carbohydrate metabolic process	2/163	208/28891	0.328177	0.431978	0.364155	Nfkb1/Gnb3	2
GO:0034284	response to monosaccharide	2/163	208/28891	0.328177	0.431978	0.364155	Igf1r/Sidt2	2
GO:0022408	negative regulation of cell-cell adhesion	2/163	209/28891	0.330238	0.433262	0.365238	Hfe/Bcl6	2
GO:0042594	response to starvation	2/163	209/28891	0.330238	0.433262	0.365238	Hfe/Stk24	2
GO:0002448	mast cell mediated immunity	1/163	71/28891	0.331151	0.433262	0.365238	Unc13d	1
GO:0045143	homologous chromosome segregation	1/163	71/28891	0.331151	0.433262	0.365238	Ccne2	1
GO:0050771	negative regulation of axonogenesis	1/163	71/28891	0.331151	0.433262	0.365238	Syngap1	1
GO:0050885	neuromuscular process controlling balance	1/163	71/28891	0.331151	0.433262	0.365238	Cdh23	1
GO:0050994	regulation of lipid catabolic process	1/163	71/28891	0.331151	0.433262	0.365238	Il1b	1
GO:0060986	endocrine hormone secretion	1/163	71/28891	0.331151	0.433262	0.365238	Il1b	1
GO:0061097	regulation of protein tyrosine kinase activity	1/163	71/28891	0.331151	0.433262	0.365238	Psen2	1
GO:0098754	detoxification	1/163	71/28891	0.331151	0.433262	0.365238	Park7	1
GO:0098900	regulation of action potential	1/163	71/28891	0.331151	0.433262	0.365238	Foxp1	1
GO:0140115	export across plasma membrane	1/163	71/28891	0.331151	0.433262	0.365238	Abcc4	1
GO:0006644	phospholipid metabolic process	3/163	360/28891	0.331799	0.433673	0.365584	Gpaa1/Gnb3/Pigv	3
GO:0052548	regulation of endopeptidase activity	3/163	360/28891	0.331799	0.433673	0.365584	Fis1/Park7/S100a9	3
GO:0070302	regulation of stress-activated protein kinase signaling cascade	2/163	210/28891	0.332297	0.434106	0.365949	Igf1r/Il1b	2
GO:0098742	cell-cell adhesion via plasma-membrane adhesion molecules	2/163	211/28891	0.334354	0.43493	0.366644	Cd177/Cdh23	2
GO:1990138	neuron projection extension	2/163	211/28891	0.334354	0.43493	0.366644	Dvl1/Pak6	2
GO:0002279	mast cell activation involved in immune response	1/163	72/28891	0.334934	0.43493	0.366644	Unc13d	1
GO:0031638	zymogen activation	1/163	72/28891	0.334934	0.43493	0.366644	F12	1
GO:0032507	maintenance of protein location in cell	1/163	72/28891	0.334934	0.43493	0.366644	Park7	1
GO:0032608	interferon-beta production	1/163	72/28891	0.334934	0.43493	0.366644	Oas1c	1
GO:0032648	regulation of interferon-beta production	1/163	72/28891	0.334934	0.43493	0.366644	Oas1c	1
GO:0048332	mesoderm morphogenesis	1/163	72/28891	0.334934	0.43493	0.366644	Tbx6	1
[truncated: 602 more rows]
