# Supplementary material for: Role of MNX1-mediated histone modifications and PBX gene family in MNX1-induced leukemogenesis
Source: Sci Rep. 2026 Jan 19;16:2593. doi: 10.1038/s41598-026-36367-8 (PMC12820052; doi:10.1038/s41598-026-36367-8)
Supplement: Supplementary file 10 — Supplementary Material 10 [file 41598_2026_36367_MOESM10_ESM.xlsx]

## Sheet: Selected pathways
ID	Description	GeneRatio	BgRatio	pvalue	p.adjust	qvalue	geneID	Count
GO:0060562	epithelial tube morphogenesis	0.0585652	395/28891	8.76407e-29	3.6439e-25	2.4392e-25	Fgf2/Aldh1a2/Cobl/Pax2/Pthlh/Hmga2/Mtss1/Etv4/Gata4/Pgr/Sfrp2/Tbx20/Sox2/Celsr1/Six4/Tbx3/Rgma/Foxd1/Ntn1/Kif3a/Gdnf/Shank3/Sox8/Cxcl12/Kdr/Flt1/Fmn1/Sema4c/Hs3st3a1/Bmp7/Casr/Wnt9b/Enah/Ar/Hoxb7/Esrp1/Luzp1/Abl1/Tead1/Sox17/Npnt/Wnt2b/Fzd1/Hand1/Gpc3/Ptk7/Lama5/Pitx2/Stox1/Greb1l/Fzd2/T/Sdc4/Mesp1/Col4a1/Slit2/Hesx1/Foxc2/Gbx2/Rala/Prickle1/Fat4/Acvr1/Twist1/Tulp3/Smad4/Dag1/Opa1/Met/Fzd3/Map3k7…	80
GO:0016055	Wnt signaling pathway	0.0549048	460/28891	4.84302e-21	2.70434e-18	1.81027e-18	Fgf2/Hmga2/Nle1/Tpbgl/Sfrp2/Ror1/Kank1/Shisa3/Sulf2/Bmal1/Frzb/Sox2/Shisa2/Fermt1/Celsr1/Dixdc1/Wwtr1/Cdh1/Foxd1/Reck/Sox13/Six3/Wnk2/Adgra2/Apcdd1/Gnaq/Wnt9b/Nkd1/Macf1/Klf4/Ryk/Prkaa2/Cdh3/Fzd4/Dkk2/Pygo1/Abl1/Tsku/Sdc1/Sox17/Cdh2/Atp6v1c2/Wnt2b/Tcf7l1/Dcdc2a/Fzd1/Gpc3/Wnt8b/Fgfr3/Ptk7/Pitx2/Fzd2/Mesp1/Hesx1/Dact1/Prickle1/Gpc5/Tbx18/Itga3/Trpm4/Amotl2/Wnt16/Dab2/Trabd2b/Wnt5b/Fzd3/Fzd8/Ttc21b/…	75
GO:0045165	cell fate commitment	0.0512445	307/28891	1.30512e-28	3.6439e-25	2.4392e-25	Fgf2/Ascl1/Gas1/Pax2/Tead4/Tbx4/Tbx5/Gata4/Fezf2/Sfrp2/Glis1/Gsx1/Prrx1/Tbx20/Dock7/Onecut2/Sox2/Fgfr1/Isl2/Tbx3/Dll3/Lhx3/Sox8/Sox13/Kdr/Casz1/Bhlhe22/Onecut1/Wnt9b/Tlx1/Pitx1/Ar/Esrp1/Bmpr1a/Neurog1/Dmrt3/Nkx2-1/Sox17/Wnt2b/Hand1/Pparg/Wnt8b/Fgfr3/Dmrta2/T/Tlx3/Chrd/Mesp1/Irf4/Foxc2/Cyp26b1/Vsx2/Tbx18/Acvr1/Arhgef2/Wnt16/Pax7/Gbx1/Sh3pxd2b/Erbb4/Smad4/Wnt5b/Tbx21/Tead3/Gsx2/Eya1/Fzd7/Dll1/Prdm1…	70
GO:0097485	neuron projection guidance	0.0461201	252/28891	2.92981e-28	4.09002e-25	2.73783e-25	Ephb2/Prtg/Gas1/Etv4/Trio/Fezf2/Plxna2/Ngfr/Ark2c/Neo1/Isl2/Foxd1/Chn1/Ntn1/Dpysl5/Lhx3/Gdnf/Robo3/Sema6d/Mir9-1/Cxcl12/Tubb2b/Unc5a/Sema4c/Evl/Unc5b/Bmp7/Boc/Enah/Nectin1/Apbb2/Etv1/Ryk/Ntrk1/Ptprm/Sema3f/Ephb6/Nrcam/Nkx2-1/Kalrn/Lama5/Efna5/Kif5c/Mir9-3/Cdk5r2/Slit2/Gbx2/Robo2/Apbb1/Drgx/Vax1/Gbx1/Smad4/Dag1/Fzd3/Runx3/Sema5b/Chl1/Plxna4/Lhx4/Myh10/Nfib/Flrt3	63
GO:0007264	small GTPase mediated signal transduction	0.0424597	428/28891	5.8015e-13	5.14216e-11	3.44213e-11	Ephb2/Adrb1/Kank1/Ngfr/Lpar1/Cgnl1/Dock7/Celsr1/Chn1/Ntn1/Rap1gap/Ksr2/Syde1/Adcyap1r1/Rras2/Prag1/Iqsec2/Iqsec1/Tiam2/Rasgrp1/Arhgef18/Tns3/Cadm4/Spry4/Cd2ap/Abl1/Ntrk1/Camk2d/Cdh2/P2ry10b/Rasgrf1/Cdc42ep1/Cyth2/Arhgef28/Rnd3/Slit2/Rala/F2rl1/Eps8l1/Git1/Dock3/Itga3/Gm266/Dhcr24/Arhgef2/Dock1/Rasgef1a/Vav2/Nisch/Trim67/Bcar3/Met/Dab2ip/Rab4a/Akap13/Arhgap12/Rap1gap2/Ywhaq	58
GO:0007015	actin filament organization	0.0417277	471/28891	8.96812e-11	4.76933e-09	3.19256e-09	Gas7/Cnn3/Tmeff2/Cobl/Fhod3/Mtss1/Lima1/Kank1/Lpar1/Cgnl1/Arhgef10/Sptbn1/Shank3/Bin1/Myo1b/Fmn1/Itgb5/Evl/Rhpn2/Enah/Pacsin1/Arhgef18/Scin/Arhgef10l/Cd2ap/Abl1/Pdlim4/Cttn/Myo6/Ppm1e/Cdc42ep1/Gas2/Fer/Rnd3/Bcar1/Sdc4/Inppl1/Slit2/Tpm1/F2rl1/Tjp1/Carmil1/Mical3/Arhgef2/Washc5/Synpo/Myo1e/Msrb2/Sh3pxd2b/Met/Crhr2/Mir129-2/Sptb/Ssh1/Arhgap12/Myh10/Baiap2l2	57
GO:0048863	stem cell differentiation	0.0358712	284/28891	3.45065e-15	5.66719e-13	3.79358e-13	Fgf2/Aldh1a2/Pax2/Etv4/Tbx5/Sfrp2/Phox2b/Msx1/Frzb/Sox2/Fgfr1/Tbx3/Gdnf/Sox8/Sema6d/Fgf15/Sema4c/Bmp7/Lif/Shc4/Bmpr1a/Esrrb/Sema3f/Hoxb4/Sox17/Cdh2/Tcf7l1/Fzd1/Dmrta2/Lama5/Pitx2/T/Hesx1/Foxc2/Gbx2/Radil/Prickle1/Tbx18/Acvr1/Twist1/Erbb4/Smad4/Cyp26a1/Ret/Esr1/Sema5b/Zic3/Slc4a11/Pus7	49
GO:0030198	extracellular matrix organization	0.0278184	322/28891	2.2997e-07	4.84586e-06	3.24379e-06	Antxr1/Mmp15/Sfrp2/Pmp22/Sulf2/Foxf2/Fermt1/Loxl1/Large1/Reck/Creb3l1/Adamts20/Spock2/Col2a1/Ptk2/Papln/Fbln5/Apbb2/Abl1/Hapln2/Npnt/Gas2/Lox/Col4a1/Foxc2/Apbb1/Cyp1b1/Prickle1/Adamts14/Adamts17/Myo1e/Tnxb/Sh3pxd2b/Dag1/Fgfr4/Csgalnact1/Mmp25/Spint1	38
GO:0001649	osteoblast differentiation	0.0270864	230/28891	6.77548e-11	3.77976e-09	2.53015e-09	Fgf2/Id3/Pthlh/Cd276/Ffar4/Sfrp2/Glis1/Igf2/Sox2/Fgfr1/Wwtr1/Nppc/Creb3l1/Ptk2/Sox8/Bmp7/Rorb/Fndc3b/Bmpr1a/Scube2/Twist2/Npnt/Fzd1/Pparg/Adar/Lox/Acvr2b/Chrd/Acvr1/Trpm4/Twist1/Sh3pxd2b/Smad4/Map3k7/Epha2/Hey1/Bmp6	37
GO:0050920	regulation of chemotaxis	0.0256223	243/28891	4.53481e-09	1.55619e-07	1.04171e-07	Fgf2/Gas6/St6gal1/Fezf2/Lpar1/Fgfr1/Stk39/Ptk2/Robo3/Sema6d/Cxcl12/Tubb2b/Kdr/Adgra2/Sema4c/Casr/Ccn3/Ryk/Cx3cr1/Hspb1/Sema3f/Cttn/Mtus1/Slit2/F2rl1/Robo2/Met/Stx3/Sema5b/C1qbp/Plxna4/Nbl1/Tpbg/Lgmn/Gpr183	35
GO:0051090	regulation of DNA-binding transcription factor activity	0.0248902	436/28891	0.00315635	0.0149112	0.00998147	Id3/Pthlh/Trib2/Hmga2/Ror1/Sav1/Adcy8/Ar/Klf4/Trim62/Cx3cr1/Fzd4/Neurog1/Ntrk1/Neurod2/Fzd1/Hand1/Pparg/Fer/Fzd2/Esr2/T/Ppargc1a/Cyp1b1/Mid2/Prmt2/Arhgef2/Cys1/Ddrgk1/Crhr2/Dab2ip/Esr1/Havcr2/Zic3	34
GO:0030217	T cell differentiation	0.0190337	339/28891	0.0110043	0.0413515	0.0276804	Smarcd3/Sox13/Rora/Nkx2-3/Rasgrp1/Cd83/Gimap1/Hspb1/Abl1/Lilrb4b/Ap3b1/Smarca2/Mafb/Irf4/Cyp26b1/Egr3/Usp44/Tbx21/Ikzf3/Gpr89/Fzd8/Sox4/Runx3/Fzd7/Zmiz1/Gpr183	26
GO:0007498	mesoderm development	0.0175695	123/28891	2.96608e-09	1.12671e-07	7.54209e-08	Pax2/Hmga2/Sfrp2/Fgfr1/Tbx3/Dll3/Bmp7/Macf1/Bmpr1a/Tead1/Tcf7l1/Hand1/T/Acvr2b/Chrd/Mesp1/Foxc2/Htt/Acvr1/Smad4/Eya1/Epha2/Zic3/Pus7	24
GO:0002573	myeloid leukocyte differentiation	0.0168375	272/28891	0.00533233	0.0230462	0.015427	Tmem178/Camk4/Gpr137b/Large1/Cd109/Sh3pxd2a/Nkx2-3/Lif/Fbn1/Rptor/Pparg/Gpc3/Fgfr3/Lilrb4b/Ap3b1/Mafb/Inpp4b/Irf4/F2rl1/Ireb2/Epha2/Tjp2/Gpr183	23
GO:0090497	mesenchymal cell migration	0.0139092	64/28891	6.65859e-11	3.75571e-09	2.51405e-09	Phox2b/Gdnf/Sox8/Sema6d/Fgf15/Sema4c/Bmp7/Sema3f/Cdh2/Lama5/Pitx2/Gbx2/Radil/Acvr1/Twist1/Erbb4/Ret/Sema5b/Tpbg	19
GO:0033627	cell adhesion mediated by integrin	0.010981	90/28891	1.98495e-05	0.000218439	0.000146222	Podxl/Fermt1/Itga9/Ptk2/Itgb5/Lif/Ccn3/Fbn1/Nexmif/Npnt/Foxc2/Cyp1b1/Itga3/Ret/Epha2	15
GO:0060390	regulation of SMAD protein signal transduction	0.0102489	46/28891	1.5094e-08	4.53144e-07	3.03332e-07	Tbx20/Wwtr1/Sptbn1/Pmepa1/Bmp7/Ccn3/Parp1/Bmpr1a/Pparg/Acvr1/Eid2/Dab2/Smad4/Bmp6	14
GO:0061614	miRNA transcription	0.00951684	75/28891	4.57656e-05	0.000448342	0.000300118	Ngfr/Ppara/Ar/Klf4/Bmpr1a/Tead1/Pparg/Lilrb4b/Twist1/Smad4/Esr1/Apln/Nfib	13
GO:0090398	cellular senescence	0.00805271	91/28891	0.00374544	0.017101	0.0114473	Hmga2/Bmal1/Tbx3/Bmpr1a/Vash1/Abl1/Htt/Wnt16/Twist1/Opa1/Zmiz1	11
GO:0032623	interleukin-2 production	0.00732064	76/28891	0.00301401	0.0143512	0.00960659	Cd276/Sptbn1/Cd83/Abl1/Lilrb4b/Irf4/Cd34/Tbx21/Map3k7/Havcr2	10
GO:1903670	regulation of sprouting angiogenesis	0.00658858	43/28891	0.000151122	0.00120209	0.000804668	Fgf2/Creb3l1/Flt1/Bmper/Klf4/Epn2/Tspan18/Tjp1/Dll1	9
GO:0043388	positive regulation of DNA binding	0.00658858	58/28891	0.00151225	0.00808079	0.00540923	Klf4/Parp1/Niban2/Pparg/Pitx2/Irf4/Ddrgk1/Twist1/Trim28	9
GO:0038083	peptidyl-tyrosine autophosphorylation	0.00366032	26/28891	0.0067246	0.0278562	0.0186468	Ace/Ptk2/Kdr/Abl1/Ntrk1	5
GO:0007096	regulation of exit from mitosis	0.00292826	17/28891	0.00722156	0.0296495	0.0198472	Mir124a-3/Neurog1/Cdc14b/Birc5	4

## Sheet: All pathways
ID	Description	GeneRatio	BgRatio	pvalue	p.adjust	qvalue	geneID	Count
GO:0060562	epithelial tube morphogenesis	80/1366	395/28891	8.76407e-29	3.6439e-25	2.4392e-25	Fgf2/Aldh1a2/Cobl/Pax2/Pthlh/Hmga2/Mtss1/Etv4/Gata4/Pgr/Sfrp2/Tbx20/Sox2/Celsr1/Six4/Tbx3/Rgma/Foxd1/Ntn1/Kif3a/Gdnf/Shank3/Sox8/Cxcl12/Kdr/Flt1/Fmn1/Sema4c/Hs3st3a1/Bmp7/Casr/Wnt9b/Enah/Ar/Hoxb7/Esrp1/Luzp1/Abl1/Tead1/Sox17/Npnt/Wnt2b/Fzd1/Hand1/Gpc3/Ptk7/Lama5/Pitx2/Stox1/Greb1l/Fzd2/T/Sdc4/Mesp1/Col4a1/Slit2/Hesx1/Foxc2/Gbx2/Rala/Prickle1/Fat4/Acvr1/Twist1/Tulp3/Smad4/Dag1/Opa1/Met/Fzd3/Map3k7…	80
GO:0045165	cell fate commitment	70/1366	307/28891	1.30512e-28	3.6439e-25	2.4392e-25	Fgf2/Ascl1/Gas1/Pax2/Tead4/Tbx4/Tbx5/Gata4/Fezf2/Sfrp2/Glis1/Gsx1/Prrx1/Tbx20/Dock7/Onecut2/Sox2/Fgfr1/Isl2/Tbx3/Dll3/Lhx3/Sox8/Sox13/Kdr/Casz1/Bhlhe22/Onecut1/Wnt9b/Tlx1/Pitx1/Ar/Esrp1/Bmpr1a/Neurog1/Dmrt3/Nkx2-1/Sox17/Wnt2b/Hand1/Pparg/Wnt8b/Fgfr3/Dmrta2/T/Tlx3/Chrd/Mesp1/Irf4/Foxc2/Cyp26b1/Vsx2/Tbx18/Acvr1/Arhgef2/Wnt16/Pax7/Gbx1/Sh3pxd2b/Erbb4/Smad4/Wnt5b/Tbx21/Tead3/Gsx2/Eya1/Fzd7/Dll1/Prdm1…	70
GO:0007411	axon guidance	63/1366	252/28891	2.92981e-28	4.09002e-25	2.73783e-25	Ephb2/Prtg/Gas1/Etv4/Trio/Fezf2/Plxna2/Ngfr/Ark2c/Neo1/Isl2/Foxd1/Chn1/Ntn1/Dpysl5/Lhx3/Gdnf/Robo3/Sema6d/Mir9-1/Cxcl12/Tubb2b/Unc5a/Sema4c/Evl/Unc5b/Bmp7/Boc/Enah/Nectin1/Apbb2/Etv1/Ryk/Ntrk1/Ptprm/Sema3f/Ephb6/Nrcam/Nkx2-1/Kalrn/Lama5/Efna5/Kif5c/Mir9-3/Cdk5r2/Slit2/Gbx2/Robo2/Apbb1/Drgx/Vax1/Gbx1/Smad4/Dag1/Fzd3/Runx3/Sema5b/Chl1/Plxna4/Lhx4/Myh10/Nfib/Flrt3	63
GO:0097485	neuron projection guidance	63/1366	252/28891	2.92981e-28	4.09002e-25	2.73783e-25	Ephb2/Prtg/Gas1/Etv4/Trio/Fezf2/Plxna2/Ngfr/Ark2c/Neo1/Isl2/Foxd1/Chn1/Ntn1/Dpysl5/Lhx3/Gdnf/Robo3/Sema6d/Mir9-1/Cxcl12/Tubb2b/Unc5a/Sema4c/Evl/Unc5b/Bmp7/Boc/Enah/Nectin1/Apbb2/Etv1/Ryk/Ntrk1/Ptprm/Sema3f/Ephb6/Nrcam/Nkx2-1/Kalrn/Lama5/Efna5/Kif5c/Mir9-3/Cdk5r2/Slit2/Gbx2/Robo2/Apbb1/Drgx/Vax1/Gbx1/Smad4/Dag1/Fzd3/Runx3/Sema5b/Chl1/Plxna4/Lhx4/Myh10/Nfib/Flrt3	63
GO:0030900	forebrain development	82/1366	425/28891	5.94709e-28	6.64171e-25	4.44592e-25	Fgf2/Ephb2/Ascl1/Aldh1a2/Nr2f1/Hmga2/Pax5/Pou3f3/Fezf2/Gsx1/Slc1a2/Dock7/Msx1/Otp/Sox2/Fgfr1/Dixdc1/Sox3/Tbx3/Large1/Kif3a/Lhx3/Htr6/Shank3/Bcan/Mir9-1/Cxcl12/Six3/Tubb2b/Mdga1/Drd1/Bhlhe22/Igf2bp1/Gnaq/Tmem108/Pitx1/Slitrk5/Ryk/Bmpr1a/Neurog1/Pou3f1/Dclk2/Rfx4/Tsku/Mecom/Fyn/Nkx2-1/Cdh2/Wnt2b/Fgfr3/Dmrta2/Pitx2/Kcnq2/Hap1/Afdn/Chrd/Aldh1a3/Mir9-3/Cdk5r2/Slit2/Hesx1/Gbx2/Htt/Robo2/Prdm13/Dmxl2/Pt…	82
GO:0007389	pattern specification process	84/1366	498/28891	1.91919e-24	1.78613e-21	1.19562e-21	Fgf2/Mdga2/Hoxc6/Ascl1/Anks6/Aldh1a2/Gas1/Cobl/Pax2/Nr2f1/Nle1/Pcsk5/Tbx5/Smarcd3/Gata4/Meis3/Fezf2/Sfrp2/Plxna2/Tbx20/Msx1/Fgfr1/Celsr1/Tbx3/Hoxc4/Dll3/Foxd1/Hoxd3/Kif3a/Lhx3/Gdnf/Six3/Bhlhe22/Bmp7/Hoxb9/Ar/Hoxb7/Bmpr1a/Neurog1/Rfng/Rfx4/Alx4/Sema3f/Hoxb4/Dmrt3/Alx3/Nkx2-1/Hoxc13/Sox17/Wnt2b/Tcf7l1/Hand1/Gpc3/Sim2/Dmrta2/Lama5/Pitx2/T/Acvr2b/Chrd/Mesp1/Mafb/Foxc2/Gbx2/Cyp26b1/Htt/Robo2/Prickle1/…	84
GO:0090596	sensory organ morphogenesis	63/1366	322/28891	4.41389e-22	3.52102e-19	2.35695e-19	Fgf2/Ephb2/Abr/Gas1/Pax2/Lrig3/Prrx1/Pitx3/Msx1/Frzb/Sox2/Fgfr1/Foxf2/Fjx1/Celsr1/Six4/Tbx3/Large1/Osr2/Ntn1/Col2a1/Sox8/Six3/Kdr/Tenm3/Casz1/Flt1/Bhlhe22/Otop1/Bmp7/Rorb/Nectin1/Fat3/Neurog1/Whrn/Tsku/Ptprm/Slc1a1/Myo6/Sobp/Hoxc13/Fgfr3/Ptk7/Pitx2/Stox1/Fzd2/Aldh1a3/Mafb/Hesx1/Gbx2/Cyp26b1/Vsx2/Tbx18/Thrb/Twist1/Bcar3/Fzd3/Slc4a7/Eya1/Epha2/Dll1/Zic3/Hmx2	63
GO:0048562	embryonic organ morphogenesis	64/1366	335/28891	7.80706e-22	5.44933e-19	3.64775e-19	Ephb2/Abr/Aldh1a2/Gas1/Pax2/Lrig3/Gata4/Pax5/Prrx1/Tbx20/Msx1/Frzb/Sox2/Fgfr1/Foxf2/Celsr1/Six4/Tbx3/Hoxc4/Osr2/Hoxd3/Ntn1/Kif3a/Col2a1/Six3/Otop1/Foxe1/Bmp7/Hoxb9/Wnt9b/Hoxb7/Neurog1/Whrn/Alx4/Hoxb4/Tead1/Myo6/Alx3/Twist2/Sobp/Sox17/Hand1/Ptk7/Pitx2/Stox1/Fzd2/T/Mesp1/Aldh1a3/Mafb/Hesx1/Foxc2/Gbx2/Tbx18/Acvr1/Twist1/Tulp3/Fzd3/Ryr2/Eya1/Epha2/Dll1/Zic3/Hmx2	64
GO:0003002	regionalization	75/1366	455/28891	2.48822e-21	1.5438e-18	1.03341e-18	Fgf2/Hoxc6/Ascl1/Anks6/Aldh1a2/Gas1/Cobl/Pax2/Nr2f1/Nle1/Pcsk5/Smarcd3/Gata4/Fezf2/Sfrp2/Plxna2/Tbx20/Msx1/Fgfr1/Celsr1/Tbx3/Hoxc4/Dll3/Foxd1/Hoxd3/Kif3a/Lhx3/Gdnf/Six3/Bhlhe22/Hoxb9/Ar/Hoxb7/Bmpr1a/Neurog1/Rfx4/Alx4/Sema3f/Hoxb4/Dmrt3/Nkx2-1/Hoxc13/Sox17/Wnt2b/Tcf7l1/Hand1/Gpc3/Dmrta2/Lama5/Pitx2/T/Acvr2b/Chrd/Mesp1/Mafb/Foxc2/Gbx2/Cyp26b1/Htt/Robo2/Prickle1/Tbx18/Acvr1/Pax7/Tulp3/Smad4/Cyp26a1/…	75
GO:0016055	Wnt signaling pathway	75/1366	460/28891	4.84302e-21	2.70434e-18	1.81027e-18	Fgf2/Hmga2/Nle1/Tpbgl/Sfrp2/Ror1/Kank1/Shisa3/Sulf2/Bmal1/Frzb/Sox2/Shisa2/Fermt1/Celsr1/Dixdc1/Wwtr1/Cdh1/Foxd1/Reck/Sox13/Six3/Wnk2/Adgra2/Apcdd1/Gnaq/Wnt9b/Nkd1/Macf1/Klf4/Ryk/Prkaa2/Cdh3/Fzd4/Dkk2/Pygo1/Abl1/Tsku/Sdc1/Sox17/Cdh2/Atp6v1c2/Wnt2b/Tcf7l1/Dcdc2a/Fzd1/Gpc3/Wnt8b/Fgfr3/Ptk7/Pitx2/Fzd2/Mesp1/Hesx1/Dact1/Prickle1/Gpc5/Tbx18/Itga3/Trpm4/Amotl2/Wnt16/Dab2/Trabd2b/Wnt5b/Fzd3/Fzd8/Ttc21b/…	75
GO:0198738	cell-cell signaling by wnt	75/1366	462/28891	6.30251e-21	3.19938e-18	2.14165e-18	Fgf2/Hmga2/Nle1/Tpbgl/Sfrp2/Ror1/Kank1/Shisa3/Sulf2/Bmal1/Frzb/Sox2/Shisa2/Fermt1/Celsr1/Dixdc1/Wwtr1/Cdh1/Foxd1/Reck/Sox13/Six3/Wnk2/Adgra2/Apcdd1/Gnaq/Wnt9b/Nkd1/Macf1/Klf4/Ryk/Prkaa2/Cdh3/Fzd4/Dkk2/Pygo1/Abl1/Tsku/Sdc1/Sox17/Cdh2/Atp6v1c2/Wnt2b/Tcf7l1/Dcdc2a/Fzd1/Gpc3/Wnt8b/Fgfr3/Ptk7/Pitx2/Fzd2/Mesp1/Hesx1/Dact1/Prickle1/Gpc5/Tbx18/Itga3/Trpm4/Amotl2/Wnt16/Dab2/Trabd2b/Wnt5b/Fzd3/Fzd8/Ttc21b/…	75
GO:0048839	inner ear development	50/1366	224/28891	2.2537e-20	1.04872e-17	7.02007e-18	Fgf2/Ephb2/Kcnma1/Abr/Pax2/Gabrb3/Lrig3/Ror1/Phox2b/Prrx1/Msx1/Frzb/Sox2/Fgfr1/Celsr1/Six4/Tbx3/Cdh1/Ntn1/Kif3a/Col2a1/Otop1/Bmper/Esrp1/Neurog1/Esrrb/Mycl/Whrn/Tsku/Myo6/Sobp/Fgfr3/Ptk7/Stox1/Fzd2/Sdc4/Aldh1a3/Mafb/Hesx1/Gbx2/Tbx18/Fat4/Cys1/Fzd3/Atp8b1/Slc4a7/Eya1/Dll1/Hey1/Hmx2	50
GO:0043583	ear development	53/1366	257/28891	7.38337e-20	3.17144e-17	2.12294e-17	Fgf2/Ephb2/Kcnma1/Abr/Gas1/Pax2/Gabrb3/Lrig3/Ror1/Phox2b/Prrx1/Msx1/Frzb/Sox2/Fgfr1/Celsr1/Six4/Tbx3/Cdh1/Osr2/Ntn1/Kif3a/Col2a1/Otop1/Bmper/Esrp1/Neurog1/Esrrb/Mycl/Whrn/Tsku/Myo6/Sobp/Fgfr3/Ptk7/Stox1/Fzd2/Sdc4/Aldh1a3/Mafb/Hesx1/Gbx2/Tbx18/Fat4/Cys1/Fzd3/Atp8b1/Slc4a7/Eya1/Dll1/Zic3/Hey1/Hmx2	53
GO:0060070	canonical Wnt signaling pathway	58/1366	305/28891	8.30329e-20	3.31183e-17	2.21692e-17	Fgf2/Nle1/Tpbgl/Sfrp2/Kank1/Shisa3/Sulf2/Bmal1/Frzb/Sox2/Fermt1/Dixdc1/Wwtr1/Cdh1/Foxd1/Reck/Sox13/Wnk2/Adgra2/Gnaq/Wnt9b/Nkd1/Klf4/Cdh3/Fzd4/Dkk2/Pygo1/Sdc1/Sox17/Cdh2/Wnt2b/Tcf7l1/Fzd1/Gpc3/Wnt8b/Fgfr3/Ptk7/Fzd2/Mesp1/Hesx1/Dact1/Prickle1/Gpc5/Tbx18/Trpm4/Wnt16/Dab2/Wnt5b/Fzd3/Fzd8/Ttc21b/Sox4/Dab2ip/Fzd7/Fzd9/Tpbg/Csnk1d/Tmem198	58
GO:0050767	regulation of neurogenesis	76/1366	494/28891	8.95392e-20	3.33324e-17	2.23125e-17	Fgf2/Ephb2/Ascl1/Map1b/Prtg/Hmga2/Smarcd3/Fezf2/Plxna2/Cux2/Ace/Dock7/Pitx3/Bmal1/Otp/Sox2/Dixdc1/Cdh1/Rgma/Dll3/Ntn1/Dpysl5/Zfp365/Shank3/Bin1/Ptk2/Sox8/Bcan/Sema6d/Cxcl12/Kdr/Grip1/Lingo1/Casz1/Map6/Flt1/Sema4c/Bmp7/Mir124a-3/Tiam2/Lif/Zcchc24/Myrf/Macf1/Ryk/Cx3cr1/Ptprz1/Fzd4/Bmpr1a/Mapt/Sema3f/Hapln2/Pparg/Fgfr3/Kalrn/Dmrta2/Efna5/Hap1/Afdn/Slit2/Vsx2/Robo2/Rassf10/Vax1/Arhgef2/Dag1/Opa1/Met/…	76
GO:0021537	telencephalon development	54/1366	281/28891	9.54345e-19	3.31999e-16	2.22238e-16	Ephb2/Ascl1/Nr2f1/Pax5/Pou3f3/Fezf2/Slc1a2/Sox2/Fgfr1/Dixdc1/Large1/Kif3a/Htr6/Shank3/Bcan/Mir9-1/Cxcl12/Six3/Tubb2b/Mdga1/Drd1/Bhlhe22/Igf2bp1/Tmem108/Slitrk5/Ryk/Dclk2/Rfx4/Tsku/Nkx2-1/Cdh2/Dmrta2/Kcnq2/Afdn/Aldh1a3/Mir9-3/Cdk5r2/Slit2/Htt/Robo2/Dmxl2/Fat4/Nsun5/Erbb4/Syne2/Grin1/Btbd3/Gsx2/Dab2ip/Zmiz1/Plxna4/Zic3/Myh10/Nfib	54
GO:2000027	regulation of animal organ morphogenesis	37/1366	134/28891	1.01074e-18	3.31999e-16	2.22238e-16	Fgf2/Pax2/Sfrp2/Ngfr/Msx1/Fgfr1/Celsr1/Six4/Cdh1/Gdnf/Sox8/Apcdd1/Bmp7/Wnt9b/Nkd1/Ar/Ryk/Hoxb7/Bmpr1a/Pdgfa/Abl1/Dmrt3/Wnt2b/Fzd1/Gpc3/Ptk7/Stox1/Fzd2/Mesp1/Robo2/Dact1/Prickle1/Cd34/Dab2/Met/Fzd3/Fgfr4	37
GO:0061138	morphogenesis of a branching epithelium	48/1366	229/28891	2.03608e-18	6.31638e-16	4.22814e-16	Fgf2/Pax2/Hmga2/Etv4/Pgr/Sfrp2/Tbx20/Sox2/Fgfr1/Celsr1/Six4/Tbx3/Cdh1/Foxd1/Gdnf/Sox8/Cxcl12/Kdr/Flt1/Hs3st3a1/Bmp7/Casr/Wnt9b/Ar/Hoxb7/Esrp1/Pdgfa/Abl1/Npnt/Wnt2b/Gpc3/Lama5/Pitx2/Greb1l/Col4a1/Slit2/Foxc2/Gbx2/Fat4/Acvr1/Smad4/Dag1/Met/Esr1/Eya1/Epha2/Hoxb13/Spint1	48
GO:0060485	mesenchyme development	57/1366	316/28891	2.2794e-18	6.69905e-16	4.4843e-16	Aldh1a2/Pax2/Hmga2/Tbx5/Gata4/Sfrp2/Phox2b/Tbx20/Msx1/Frzb/Fgfr1/Six4/Wwtr1/Tbx3/Dll3/Foxd1/Gdnf/Ptk2/Sox8/Sema6d/Timp3/Fgf15/Sema4c/Bmp7/Trim62/Bmpr1a/Sema3f/Tead1/Nkx2-1/Cdh2/Hand1/Ptk7/Lama5/Pitx2/Chrd/Mesp1/Foxc2/Gbx2/Htt/Robo2/Radil/Prickle1/Acvr1/Wnt16/Twist1/Dab2/Erbb4/Trim28/Smad4/Dag1/Cyp26a1/Sox4/Ret/Dab2ip/Sema5b/Zic3/Hey1	57
GO:0001764	neuron migration	45/1366	206/28891	4.37095e-18	1.22037e-15	8.16908e-16	Mdga2/Ascl1/Gas6/Nr2f1/Fezf2/Phox2b/Tbx20/Neo1/Celsr1/Barhl1/Cdh1/Large1/Ntn1/Ptk2/Robo3/Cxcl12/Tubb2b/Mdga1/Drd1/Apbb2/Fat3/Ptprz1/Mapt/Nexmif/Fyn/Nkx2-1/Dcdc2a/Pitx2/Lrp12/Esr2/Tlx3/Cdk5r2/Apbb1/Itga3/Drgx/Vax1/Arhgef2/Twist1/Adgrl3/Met/Fzd3/Dab2ip/Chl1/Zmiz1/Myh10	45
GO:0001667	ameboidal-type cell migration	71/1366	471/28891	4.62496e-18	1.2298e-15	8.23219e-16	Fgf2/Ptprg/Pmp22/Kank1/Phox2b/Igf2/Fgfr1/Fermt1/Gdnf/Ptk2/Sox8/Sema6d/Syde1/Cxcl12/Kdr/Adgra2/Fgf15/Sema4c/Evl/Flt4/Bmp7/Fndc3b/Iqsec1/Bmper/Macf1/Klf4/Ccn3/Tns1/Tns3/Hspb1/Vash1/Abl1/Ptprm/Sema3f/Sox17/Cdh2/Pparg/Lama5/Pitx2/Fer/Acvr1c/Bcar1/T/Sdc4/Mesp1/Slit2/Foxc2/Gbx2/Schip1/Radil/Cyp1b1/Plcg1/Egr3/Itga3/Acvr1/Dock1/Amotl2/Twist1/Erbb4/Smad4/Fstl1/Met/Sash1/Ret/Dab2ip/Sema5b/C1qbp/Epha2/Ptp4a…	71
GO:0072001	renal system development	60/1366	352/28891	4.94338e-18	1.25472e-15	8.39902e-16	Fgf2/Tshz3/Anks6/Aldh1a2/Pax2/Id3/Mtss1/Nle1/Pcsk5/Pou3f3/Ace/Sulf2/Fgfr1/Six4/Wwtr1/Osr2/Foxd1/Kif3a/Gdnf/Sox8/Fmn1/Hs3st3a1/Bmp7/Lif/Wnt9b/Bmper/Hoxb7/Fbn1/Pygo1/Pdgfa/Mecom/Sox17/Npnt/Wnt2b/Gpc3/Ptk7/Lama5/Greb1l/Acvr2b/Col4a1/Slit2/Foxc2/Schip1/Robo2/Slc5a1/Prickle1/Tbx18/Itga3/Fat4/Cys1/Myo1e/Tfap2b/Erbb4/Smad4/Sox4/Ret/Eya1/Dll1/Hey1/Bmp6	60
GO:0090287	regulation of cellular response to growth factor stimulus	57/1366	323/28891	6.52894e-18	1.58511e-15	1.06106e-15	Fgf2/Gata4/Sfrp2/Ngfr/Ark2c/Tbx20/Neo1/Onecut2/Sulf2/Msx1/Shisa2/Fgfr1/Fermt1/Rgma/Cd109/Foxd1/Creb3l1/Pmepa1/Kdr/Ppara/Adgra2/Onecut1/Tmem108/Nrep/Bmper/Zfyve9/Epn2/Myof/Fzd4/Cadm4/Spry4/Fbn1/Abl1/Nkx2-1/Htra1/Zfp423/Npnt/Fzd1/Pparg/Gpc3/Lox/Fgfbp3/Chrd/Slit2/Itga3/Eid2/Tmprss6/Tfap2b/Smad4/Fstl1/Dab2ip/Snx6/Dll1/Nbl1/Prdm14/Ptp4a3/Apln	57
GO:0048754	branching morphogenesis of an epithelial tube	43/1366	191/28891	7.31809e-18	1.70268e-15	1.13976e-15	Fgf2/Pax2/Hmga2/Etv4/Pgr/Sfrp2/Tbx20/Sox2/Celsr1/Six4/Tbx3/Foxd1/Gdnf/Sox8/Cxcl12/Kdr/Flt1/Hs3st3a1/Bmp7/Casr/Wnt9b/Ar/Hoxb7/Esrp1/Abl1/Npnt/Wnt2b/Gpc3/Lama5/Pitx2/Greb1l/Col4a1/Slit2/Foxc2/Gbx2/Fat4/Acvr1/Smad4/Dag1/Met/Esr1/Eya1/Epha2	43
GO:0060541	respiratory system development	51/1366	276/28891	4.95012e-17	1.10566e-14	7.40122e-15	Fgf2/Ascl1/Tshz3/Aldh1a2/Pthlh/Hmga2/Tbx4/Tbx5/Gata4/Pgr/Phox2b/Ace/Msx1/Sox2/Fgfr1/Celsr1/Six4/Sav1/Kdr/Ano1/Flt4/Fndc3b/Lif/Esrp1/Tns3/Bmpr1a/Pdgfa/Speg/Nkx2-1/Wnt2b/Gpc3/Fgfr3/Sim2/Ptk7/Lama5/Pitx2/Ap3b1/Lox/Acvr2b/Aldh1a3/Hesx1/Pkdcc/Itga3/Thrb/Hikeshi/Tulp3/Dag1/Fgfr4/Eya1/Zic3/Nfib	51
GO:0001763	morphogenesis of a branching structure	48/1366	249/28891	7.15129e-17	1.53588e-14	1.02811e-14	Fgf2/Pax2/Hmga2/Etv4/Pgr/Sfrp2/Tbx20/Sox2/Fgfr1/Celsr1/Six4/Tbx3/Cdh1/Foxd1/Gdnf/Sox8/Cxcl12/Kdr/Flt1/Hs3st3a1/Bmp7/Casr/Wnt9b/Ar/Hoxb7/Esrp1/Pdgfa/Abl1/Npnt/Wnt2b/Gpc3/Lama5/Pitx2/Greb1l/Col4a1/Slit2/Foxc2/Gbx2/Fat4/Acvr1/Smad4/Dag1/Met/Esr1/Eya1/Epha2/Hoxb13/Spint1	48
GO:0001656	metanephros development	29/1366	91/28891	7.86828e-17	1.62728e-14	1.08929e-14	Tshz3/Pax2/Id3/Mtss1/Pou3f3/Six4/Wwtr1/Osr2/Foxd1/Gdnf/Sox8/Fmn1/Bmp7/Lif/Wnt9b/Fbn1/Pdgfa/Sox17/Gpc3/Greb1l/Slit2/Foxc2/Robo2/Slc5a1/Fat4/Tfap2b/Smad4/Ret/Eya1	29
GO:0042063	gliogenesis	62/1366	397/28891	1.10557e-16	2.20481e-14	1.47589e-14	Fgf2/Ascl1/Pax2/Hmga2/Ror1/Pmp22/Slc45a3/Phox2b/Pitx3/Arhgef10/Large1/Dll3/Ntn1/Zfp365/Shank3/Bin1/Ptk2/Sox8/Bcan/Sox13/Rras2/Lingo1/Casz1/Flt1/Drd1/Apcdd1/Ano1/Lamc3/Lif/Zcchc24/Myrf/Cx3cr1/Slc25a46/Ptprz1/Adora2a/Pou3f1/Abl1/Hapln2/Nkx2-1/B4galt6/Cdh2/Cspg5/Pparg/Fgfr3/Pard3/Afdn/Cdk5r2/Ckap5/Vax1/Nsun5/Dag1/Syne2/Grin1/Ttc21b/Sox4/Gsx2/Dab2ip/Zmiz1/Dll1/Spint1/Nfib/Gpr183	62
GO:0030111	regulation of Wnt signaling pathway	55/1366	323/28891	1.27602e-16	2.45701e-14	1.6447e-14	Fgf2/Hmga2/Nle1/Tpbgl/Sfrp2/Kank1/Shisa3/Sulf2/Bmal1/Frzb/Sox2/Shisa2/Fermt1/Dixdc1/Wwtr1/Cdh1/Reck/Sox13/Six3/Wnk2/Adgra2/Apcdd1/Gnaq/Nkd1/Macf1/Cdh3/Dkk2/Abl1/Tsku/Sox17/Cdh2/Atp6v1c2/Dcdc2a/Fzd1/Gpc3/Fgfr3/Ptk7/Mesp1/Dact1/Prickle1/Gpc5/Tbx18/Itga3/Trpm4/Dab2/Trabd2b/Wnt5b/Ttc21b/Sox4/Dab2ip/Fzd7/Fzd9/Tpbg/Csnk1d/Tmem198	55
GO:0034329	cell junction assembly	69/1366	481/28891	1.9113e-16	3.55757e-14	2.38141e-14	Ephb2/Mdga2/Cadm1/Gabrb3/Srcin1/Tbx5/Pmp22/Dnm3/Cux2/Farp1/Cdh22/Ace/Dock7/Six4/Cdh1/Large1/Zdhhc2/Ntn1/Elavl2/Shank3/Ptk2/Pclo/Dusp22/Kdr/Mdga1/Fmn1/Cldn5/Dst/Nectin1/Macf1/C1ql3/Slitrk5/Tns1/Ocln/Cldn23/Ube2v2/Cdh3/Slc25a46/Mapt/Abl1/Ntrk1/Cttn/Myo6/Cgn/Tbcd/Cdh2/Gjb2/Fzd1/Gjd3/Nrxn2/Efna5/Pard3/Cldn3/Sdc4/Afdn/Adgrb2/Nptxr/Slit2/Tjp1/Lzts3/Erbb4/Adgrl3/Clstn1/Grin1/Cldn7/Cdh11/Epha2/Tpbg/Flrt3	69
GO:0001822	kidney development	55/1366	336/28891	7.52321e-16	1.35515e-13	9.07128e-14	Fgf2/Tshz3/Anks6/Pax2/Id3/Mtss1/Nle1/Pcsk5/Pou3f3/Ace/Sulf2/Fgfr1/Six4/Wwtr1/Osr2/Foxd1/Kif3a/Gdnf/Sox8/Fmn1/Hs3st3a1/Bmp7/Lif/Wnt9b/Bmper/Hoxb7/Fbn1/Pygo1/Pdgfa/Sox17/Npnt/Wnt2b/Gpc3/Ptk7/Lama5/Greb1l/Acvr2b/Slit2/Foxc2/Schip1/Robo2/Slc5a1/Itga3/Fat4/Cys1/Myo1e/Tfap2b/Erbb4/Smad4/Sox4/Ret/Eya1/Dll1/Hey1/Bmp6	55
GO:0016358	dendrite development	54/1366	327/28891	9.38333e-16	1.63739e-13	1.09606e-13	Ephb2/Vldlr/Ngef/Map1b/Cobl/Rbfox2/Srcin1/Fezf2/Dnm3/Cux2/Farp1/Ngfr/Lpar1/Cpeb3/Ntn1/Dpysl5/Zfp365/Shank3/Grip1/Map6/Tanc2/Mapk8ip2/Bmp7/Iqsec1/Igf2bp1/Pacsin1/Slitrk5/Fat3/Slc25a46/Ptprz1/Fzd4/Abl1/Slc11a2/Fyn/Myo6/Dcdc2a/Hecw2/Sult4a1/Kalrn/Cyth2/Afdn/Sez6/Git1/Lzts3/Dact1/Prickle1/Igsf9/Opa1/Sarm1/Met/Grin1/Btbd3/Dab2ip/Tpbg	54
GO:0050678	regulation of epithelial cell proliferation	62/1366	426/28891	3.32176e-15	5.62081e-13	3.76254e-13	Fgf2/Aldh1a2/Gas1/Pax2/St8sia1/Hmga2/Mtss1/Etv4/Pgr/Sfrp2/Ngfr/Phox2b/Igf2/Sulf2/Sox2/Fgfr1/Six4/Cdh1/Osr2/Cd109/Rap1gap/Kif3a/Sav1/Cxcl12/Kdr/Flt1/Flt4/Nkx2-3/Ar/Esrp1/Cdh3/Bmpr1a/Vash1/Rptor/Ptprm/Twist2/Htra1/Scn5a/Pparg/Gpc3/Fgfr3/Lama5/Esr2/Plcg1/Egr3/Tbx18/Eaf2/Twist1/Dab2/Erbb4/Birc5/Dab2ip/Runx3/Esr1/Eya1/Fzd7/Hey1/Bmp6/Apln/Hmx2/Vash2/Nfib	62
GO:0048863	stem cell differentiation	49/1366	284/28891	3.45065e-15	5.66719e-13	3.79358e-13	Fgf2/Aldh1a2/Pax2/Etv4/Tbx5/Sfrp2/Phox2b/Msx1/Frzb/Sox2/Fgfr1/Tbx3/Gdnf/Sox8/Sema6d/Fgf15/Sema4c/Bmp7/Lif/Shc4/Bmpr1a/Esrrb/Sema3f/Hoxb4/Sox17/Cdh2/Tcf7l1/Fzd1/Dmrta2/Lama5/Pitx2/T/Hesx1/Foxc2/Gbx2/Radil/Prickle1/Tbx18/Acvr1/Twist1/Erbb4/Smad4/Cyp26a1/Ret/Esr1/Sema5b/Zic3/Slc4a11/Pus7	49
GO:0007178	transmembrane receptor protein serine/threonine kinase signaling pathway	60/1366	405/28891	4.10776e-15	6.55364e-13	4.38696e-13	Gas6/Fam83g/Gata4/Sfrp2/Ark2c/Tbx20/Neo1/Onecut2/Msx1/Fermt1/Wwtr1/Rgma/Cd109/Foxd1/Sptbn1/Gdnf/Ptk2/Dusp22/Pmepa1/Kdr/Ppara/Itgb5/Cldn5/Bmp7/Onecut1/Nrep/Bmper/Ccn3/Zfyve9/Parp1/Bmpr1a/Fbn1/Abl1/Nkx2-1/Htra1/Zfp423/Npnt/Fzd1/Pparg/Gpc3/Acvr1c/Lox/T/Acvr2b/Chrd/Abtb3/Itga3/Acvr1/Eid2/Tmprss6/Tfap2b/Dab2/Smad4/Fstl1/Bmp8b/Map3k7/Zmiz1/Snx6/Nbl1/Bmp6	60
GO:0030323	respiratory tube development	45/1366	246/28891	5.05437e-15	7.83988e-13	5.24797e-13	Fgf2/Ascl1/Tshz3/Aldh1a2/Pthlh/Hmga2/Pcsk5/Tbx4/Tbx5/Gata4/Pgr/Ace/Sox2/Fgfr1/Celsr1/Sav1/Kdr/Flt4/Fndc3b/Lif/Esrp1/Tns3/Bmpr1a/Pdgfa/Nkx2-1/Wnt2b/Gpc3/Fgfr3/Sim2/Ptk7/Lama5/Pitx2/Ap3b1/Lox/Acvr2b/Pkdcc/Itga3/Thrb/Hikeshi/Tulp3/Dag1/Fgfr4/Eya1/Zic3/Nfib	45
GO:0042471	ear morphogenesis	34/1366	146/28891	6.95116e-15	1.04906e-12	7.02235e-13	Ephb2/Abr/Gas1/Pax2/Lrig3/Prrx1/Msx1/Frzb/Sox2/Fgfr1/Celsr1/Six4/Tbx3/Osr2/Ntn1/Col2a1/Otop1/Neurog1/Whrn/Myo6/Sobp/Ptk7/Stox1/Fzd2/Aldh1a3/Mafb/Hesx1/Gbx2/Tbx18/Fzd3/Eya1/Dll1/Zic3/Hmx2	34
GO:0051962	positive regulation of nervous system development	58/1366	391/28891	1.1165e-14	1.64066e-12	1.09825e-12	Fgf2/Ephb2/Ascl1/Map1b/Smarcd3/Plxna2/Cux2/Ace/Otp/Sox2/Dixdc1/Dll3/Ntn1/Zfp365/Shank3/Bin1/Ptk2/Sox8/Bcan/Cxcl12/Kdr/Grip1/Map6/Flt1/Mir124a-3/Tiam2/Lif/Myrf/Macf1/Slitrk5/Cx3cr1/Ube2v2/Ptprz1/Fzd4/Mapt/Ntrk1/Hapln2/Pparg/Kalrn/Dmrta2/Efna5/Hap1/Afdn/Adgrb2/Slit2/Robo2/Rassf10/Dag1/Adgrl3/Opa1/Met/Fzd3/Clstn1/Gsx2/Plxna4/Tpbg/Spint1/Flrt3	58
GO:0021953	central nervous system neuron differentiation	41/1366	212/28891	1.15007e-14	1.64666e-12	1.10226e-12	Ephb2/Ascl1/Fezf2/Gsx1/Phox2b/Tbx20/Otp/Sox2/Fgfr1/Isl2/Lhx3/Shank3/Ptk2/Lingo1/Rora/Drd1/Bhlhe22/Faim2/Gnaq/Slc25a46/Bmpr1a/Dclk2/Tsku/Dmrt3/Nkx2-1/B4galt6/Arhgef28/Slit2/Gbx2/Pax7/Ighmbp2/Gbx1/Tulp3/Ttc21b/Gigyf2/Gsx2/Cdh11/Zmiz1/Plxna4/Lhx4/Nfib	41
GO:0001708	cell fate specification	30/1366	117/28891	1.69428e-14	2.36521e-12	1.58326e-12	Fgf2/Ascl1/Pax2/Tead4/Tbx4/Tbx5/Sfrp2/Tbx20/Sox2/Fgfr1/Isl2/Tbx3/Lhx3/Ar/Esrp1/Bmpr1a/Dmrt3/Sox17/Dmrta2/T/Tlx3/Mesp1/Tbx18/Tbx21/Gsx2/Eya1/Fzd7/Dll1/Prdm14/Nfib	30
GO:0009952	anterior/posterior pattern specification	43/1366	240/28891	4.34095e-14	5.91216e-12	3.95756e-12	Hoxc6/Aldh1a2/Cobl/Nle1/Pcsk5/Gata4/Fezf2/Sfrp2/Plxna2/Msx1/Celsr1/Tbx3/Hoxc4/Dll3/Hoxd3/Kif3a/Six3/Hoxb9/Hoxb7/Bmpr1a/Neurog1/Alx4/Hoxb4/Hoxc13/Sox17/Wnt2b/Tcf7l1/Gpc3/T/Acvr2b/Mesp1/Foxc2/Gbx2/Htt/Prickle1/Tbx18/Tulp3/Smad4/Cyp26a1/Dll1/Bhlhe41/Zic3/Hey1	43
GO:0072073	kidney epithelium development	34/1366	155/28891	4.57599e-14	6.08389e-12	4.07252e-12	Fgf2/Tshz3/Pax2/Mtss1/Pou3f3/Fgfr1/Six4/Wwtr1/Foxd1/Gdnf/Sox8/Fmn1/Hs3st3a1/Bmp7/Lif/Wnt9b/Bmper/Hoxb7/Npnt/Wnt2b/Gpc3/Lama5/Greb1l/Slit2/Foxc2/Robo2/Fat4/Myo1e/Tfap2b/Smad4/Ret/Eya1/Dll1/Hey1	34
GO:0090092	regulation of transmembrane receptor protein serine/threonine kinase signaling pathway	45/1366	261/28891	4.73663e-14	6.15101e-12	4.11745e-12	Gata4/Sfrp2/Ark2c/Tbx20/Neo1/Onecut2/Msx1/Fermt1/Rgma/Cd109/Foxd1/Pmepa1/Kdr/Ppara/Bmp7/Onecut1/Nrep/Bmper/Ccn3/Zfyve9/Parp1/Bmpr1a/Fbn1/Abl1/Nkx2-1/Htra1/Zfp423/Npnt/Fzd1/Pparg/Gpc3/Lox/Acvr2b/Chrd/Itga3/Acvr1/Eid2/Tmprss6/Tfap2b/Dab2/Smad4/Fstl1/Snx6/Nbl1/Bmp6	45
GO:0050890	cognition	55/1366	371/28891	5.59939e-14	7.05031e-12	4.71943e-12	Ephb2/Adrb1/Ttbk1/Camk2n1/Mgat3/Htr7/Gabrb3/Camk4/Shc3/Cux2/Igf2/Large1/Cpeb3/Htr6/Shank3/Gpr88/Adcy8/Drd1/Mapk8ip2/Slc17a7/Cx3cr1/Ptprz1/Neurog1/Mapt/Abl1/Slc11a2/Ntrk1/Neurod2/Slc1a1/Sobp/Dcdc2a/Ndrg4/Kalrn/Nrxn2/Kcnq2/Esr2/Chrd/Ckap5/Htt/Git1/Ptchd1/Grm4/Itga3/Ppp1r1b/Trpm4/Synpo/Nsun5/Pde1b/Dgcr2/Grin1/Jakmip1/Chl1/Fzd9/Tpbg/Lgmn	55
GO:0042472	inner ear morphogenesis	30/1366	122/28891	5.68166e-14	7.05031e-12	4.71943e-12	Ephb2/Abr/Pax2/Lrig3/Prrx1/Frzb/Sox2/Fgfr1/Celsr1/Six4/Tbx3/Ntn1/Col2a1/Otop1/Neurog1/Whrn/Myo6/Sobp/Ptk7/Stox1/Fzd2/Aldh1a3/Mafb/Hesx1/Gbx2/Tbx18/Fzd3/Eya1/Dll1/Hmx2	30
GO:0007416	synapse assembly	41/1366	222/28891	5.87247e-14	7.12867e-12	4.77188e-12	Ephb2/Mdga2/Cadm1/Gabrb3/Srcin1/Dnm3/Cux2/Farp1/Dock7/Six4/Cdh1/Large1/Zdhhc2/Ntn1/Elavl2/Shank3/Ptk2/Pclo/Mdga1/Nectin1/C1ql3/Slitrk5/Ube2v2/Slc25a46/Mapt/Ntrk1/Myo6/Cdh2/Fzd1/Nrxn2/Efna5/Adgrb2/Nptxr/Slit2/Lzts3/Erbb4/Adgrl3/Clstn1/Grin1/Tpbg/Flrt3	41
GO:0021675	nerve development	27/1366	99/28891	6.70129e-14	7.914e-12	5.29758e-12	Ephb2/Pax2/Gabrb3/Ngfr/Phox2b/Ark2c/Sulf2/Kcna2/Six4/Large1/Hoxd3/Col25a1/Slc24a4/Slc25a46/Neurog1/Ntrk1/Sema3f/Fgfr3/Kcnq2/Mafb/Drgx/Dag1/Atp8b1/Ret/Unc13b/Scn8a/Plxna4	27
GO:0030324	lung development	43/1366	243/28891	6.80286e-14	7.914e-12	5.29758e-12	Fgf2/Ascl1/Tshz3/Aldh1a2/Pthlh/Hmga2/Tbx4/Tbx5/Gata4/Pgr/Ace/Sox2/Fgfr1/Celsr1/Sav1/Kdr/Flt4/Fndc3b/Lif/Esrp1/Tns3/Bmpr1a/Pdgfa/Nkx2-1/Wnt2b/Gpc3/Fgfr3/Sim2/Ptk7/Lama5/Pitx2/Ap3b1/Lox/Acvr2b/Pkdcc/Itga3/Thrb/Hikeshi/Dag1/Fgfr4/Eya1/Zic3/Nfib	43
GO:0042391	regulation of membrane potential	65/1366	491/28891	6.95111e-14	7.92143e-12	5.30256e-12	Kcnh3/Kcnma1/Adrb1/Cacnb4/Kcnn2/Gabrb3/Rbfox2/Fgf12/Tbx5/Insyn1/Pmp22/Cux2/Ngfr/Cacna1h/Kcna2/Ank2/Shank3/Bin1/Pclo/Kdr/Slc4a4/Gpr88/Drd1/Mapk8ip2/Scn4b/Ano1/Igsf9b/Slc24a4/Gnaq/Tmem108/Slc17a7/Rims2/Celf4/Parp1/Kcnk13/Adora2a/Mapt/Camk2d/Nrcam/Dcdc2a/Scn5a/Stox1/Kcnq2/Kcnh2/Nup155/Rims1/Afdn/Ckap5/Sez6/Tspan9/Tbx18/Kcnk3/Trpm4/Kcnk5/Met/Grin1/Unc13b/Scn8a/Kcnk4/Ryr2/Gna14/Ssh1/Slc4a11/Rab3gap1/B…	65
GO:0048880	sensory system development	60/1366	435/28891	1.05411e-13	1.17723e-11	7.8803e-12	Fgf2/Grm6/Ephb2/Tmem132e/Aldh1a2/Gas1/Pax2/Smarcd3/Meis3/Phox2b/Pitx3/Sox2/Foxf2/Fjx1/Large1/Osr2/Sox8/Six3/Kdr/Tenm3/Casz1/Mertk/Flt1/Bhlhe22/Bmp7/Rorb/Lamc3/Lif/Nectin1/Klf4/Fat3/Celf4/Fzd4/Tsku/Ptprm/Slc1a1/Twist2/Fgfr3/Pitx2/Acvr2b/Aldh1a3/Col4a1/Hesx1/Foxc2/Vsx2/Cyp1b1/Prickle1/Vax1/Thrb/Twist1/Sh3pxd2b/Tulp3/Bcar3/Slc4a7/Epha2/Dll1/Rab3gap1/Bmp6/Myh10/Nfib	60
GO:0016331	morphogenesis of embryonic epithelium	37/1366	187/28891	1.07737e-13	1.17961e-11	7.89626e-12	Aldh1a2/Cobl/Pax2/Sfrp2/Celsr1/Six4/Rgma/Gdnf/Shank3/Sox8/Sema4c/Bmp7/Wnt9b/Enah/Ar/Luzp1/Abl1/Wnt2b/Fzd1/Hand1/Ptk7/Lama5/Fzd2/T/Sdc4/Aldh1a3/Rala/Htt/Prickle1/Tbx18/Twist1/Tulp3/Opa1/Fzd3/Map3k7/Ret/Spint1	37
GO:0043010	camera-type eye development	55/1366	380/28891	1.53803e-13	1.65161e-11	1.10558e-11	Fgf2/Grm6/Ephb2/Aldh1a2/Gas1/Pax2/Smarcd3/Pitx3/Sox2/Foxf2/Fjx1/Large1/Osr2/Sox8/Six3/Kdr/Tenm3/Casz1/Mertk/Flt1/Bhlhe22/Bmp7/Rorb/Lamc3/Lif/Nectin1/Klf4/Fat3/Celf4/Fzd4/Tsku/Ptprm/Slc1a1/Twist2/Fgfr3/Pitx2/Acvr2b/Aldh1a3/Col4a1/Hesx1/Foxc2/Vsx2/Cyp1b1/Prickle1/Vax1/Thrb/Twist1/Tulp3/Bcar3/Slc4a7/Epha2/Dll1/Rab3gap1/Myh10/Nfib	55
GO:0031346	positive regulation of cell projection organization	62/1366	463/28891	1.57449e-13	1.65886e-11	1.11043e-11	Stmn2/Ephb2/Vldlr/Map1b/Cobl/Htr7/Ror1/Plxna2/Dnm3/Cux2/Ngfr/Fgfr1/Dixdc1/Rgma/Ntn1/Robo3/Cxcl12/Tubb2b/Grip1/Tenm3/Map6/Bmp7/Mir124a-3/Tiam2/Lif/Pacsin1/Macf1/Ube2v2/Ptprz1/Fzd4/Mapt/Hspb1/Abl1/Ntrk1/Fyn/Fzd1/Ndrg4/Kalrn/Ptk7/Efna5/Cdc42ep1/Hap1/Afdn/Rala/F2rl1/Ddx56/Htt/Eps8l1/Robo2/Apbb1/Carmil1/Itga3/Washc5/Trim67/Cep135/Opa1/Met/Grin1/Ret/Dab2ip/Plxna4/Cpeb1	62
GO:0010001	glial cell differentiation	47/1366	292/28891	1.81334e-13	1.87513e-11	1.2552e-11	Fgf2/Ascl1/Pax2/Hmga2/Ror1/Pmp22/Slc45a3/Phox2b/Arhgef10/Large1/Dll3/Zfp365/Bin1/Sox8/Bcan/Sox13/Lingo1/Casz1/Drd1/Ano1/Lamc3/Lif/Myrf/Slc25a46/Ptprz1/Adora2a/Pou3f1/Abl1/Hapln2/Nkx2-1/B4galt6/Cdh2/Cspg5/Pparg/Fgfr3/Pard3/Afdn/Ckap5/Vax1/Nsun5/Dag1/Ttc21b/Sox4/Gsx2/Dll1/Spint1/Nfib	47
GO:0060828	regulation of canonical Wnt signaling pathway	43/1366	251/28891	2.16969e-13	2.20283e-11	1.47456e-11	Fgf2/Nle1/Tpbgl/Sfrp2/Kank1/Shisa3/Sulf2/Bmal1/Frzb/Sox2/Fermt1/Wwtr1/Cdh1/Reck/Sox13/Wnk2/Adgra2/Gnaq/Nkd1/Cdh3/Dkk2/Sox17/Cdh2/Fzd1/Gpc3/Fgfr3/Ptk7/Mesp1/Dact1/Prickle1/Gpc5/Tbx18/Trpm4/Dab2/Wnt5b/Ttc21b/Sox4/Dab2ip/Fzd7/Fzd9/Tpbg/Csnk1d/Tmem198	43
GO:0050803	regulation of synapse structure or activity	49/1366	317/28891	2.68968e-13	2.68199e-11	1.79531e-11	Ephb2/Mdga2/Ngef/Srcin1/Dnm3/Cux2/Farp1/Six4/Il10ra/Ntn1/Elavl2/Shank3/Ptk2/Mdga1/Tanc2/Nectin1/Slc17a7/Arhgap22/C1ql3/Slitrk5/Ube2v2/Abl1/Ntrk1/Neurod2/Camkv/Sema3f/Fyn/Slc18a3/Nrcam/Cdh2/Fzd1/Kalrn/Efna5/Afdn/Adgrb2/Slit2/Lzts3/Dact1/Igsf9/Dag1/Adgrl3/Opa1/Clstn1/Grin1/Dab2ip/Abhd17c/Tpbg/Myh10/Flrt3	49
GO:0001823	mesonephros development	28/1366	113/28891	3.17816e-13	3.11348e-11	2.08414e-11	Fgf2/Tshz3/Pax2/Fgfr1/Six4/Osr2/Foxd1/Gdnf/Sox8/Fmn1/Hs3st3a1/Bmp7/Wnt9b/Bmper/Hoxb7/Npnt/Wnt2b/Gpc3/Lama5/Greb1l/Slit2/Foxc2/Robo2/Fat4/Smad4/Ret/Eya1/Hey1	28
GO:0048762	mesenchymal cell differentiation	43/1366	254/28891	3.30617e-13	3.18304e-11	2.13071e-11	Aldh1a2/Pax2/Hmga2/Sfrp2/Phox2b/Tbx20/Msx1/Frzb/Fgfr1/Wwtr1/Tbx3/Gdnf/Ptk2/Sox8/Sema6d/Timp3/Fgf15/Sema4c/Bmp7/Trim62/Bmpr1a/Sema3f/Nkx2-1/Cdh2/Lama5/Pitx2/Chrd/Foxc2/Gbx2/Radil/Acvr1/Wnt16/Twist1/Dab2/Erbb4/Trim28/Smad4/Dag1/Cyp26a1/Ret/Dab2ip/Sema5b/Hey1	43
GO:0050807	regulation of synapse organization	48/1366	309/28891	3.9035e-13	3.69443e-11	2.47303e-11	Ephb2/Mdga2/Ngef/Srcin1/Dnm3/Cux2/Farp1/Six4/Il10ra/Ntn1/Elavl2/Shank3/Ptk2/Mdga1/Tanc2/Nectin1/Arhgap22/C1ql3/Slitrk5/Ube2v2/Abl1/Ntrk1/Neurod2/Camkv/Sema3f/Fyn/Slc18a3/Nrcam/Cdh2/Fzd1/Kalrn/Efna5/Afdn/Adgrb2/Slit2/Lzts3/Dact1/Igsf9/Dag1/Adgrl3/Opa1/Clstn1/Grin1/Dab2ip/Abhd17c/Tpbg/Myh10/Flrt3	48
GO:0045664	regulation of neuron differentiation	42/1366	245/28891	4.02718e-13	3.74796e-11	2.50886e-11	Fgf2/Adra2c/Ascl1/Map1b/Zfp536/Fezf2/Sfrp2/Ngfr/Phox2b/Sox2/Fgfr1/Isl2/Dixdc1/Hoxd3/Rap1gap/Bin1/Sox8/Mir9-1/Cxcl12/Six3/Casz1/Bmp7/Mir124a-3/Nrep/Bend6/Esrp1/Neurog1/Mycl/Neurod2/Fgfr3/Tlx3/Mir9-3/Apbb1/Arhgef2/Opa1/Ret/Eya1/Dll1/Nbl1/Hey1/Bmp6/Csnk1d	42
GO:0001657	ureteric bud development	27/1366	107/28891	5.23017e-13	4.78775e-11	3.20489e-11	Fgf2/Tshz3/Pax2/Fgfr1/Six4/Foxd1/Gdnf/Sox8/Fmn1/Hs3st3a1/Bmp7/Wnt9b/Bmper/Hoxb7/Npnt/Wnt2b/Gpc3/Lama5/Greb1l/Slit2/Foxc2/Robo2/Fat4/Smad4/Ret/Eya1/Hey1	27
GO:0001654	eye development	58/1366	428/28891	5.8015e-13	5.14216e-11	3.44213e-11	Fgf2/Grm6/Ephb2/Aldh1a2/Gas1/Pax2/Smarcd3/Meis3/Pitx3/Sox2/Foxf2/Fjx1/Large1/Osr2/Sox8/Six3/Kdr/Tenm3/Casz1/Mertk/Flt1/Bhlhe22/Bmp7/Rorb/Lamc3/Lif/Nectin1/Klf4/Fat3/Celf4/Fzd4/Tsku/Ptprm/Slc1a1/Twist2/Fgfr3/Pitx2/Acvr2b/Aldh1a3/Col4a1/Hesx1/Foxc2/Vsx2/Cyp1b1/Prickle1/Vax1/Thrb/Twist1/Sh3pxd2b/Tulp3/Bcar3/Slc4a7/Epha2/Dll1/Rab3gap1/Bmp6/Myh10/Nfib	58
GO:0007264	small GTPase mediated signal transduction	58/1366	428/28891	5.8015e-13	5.14216e-11	3.44213e-11	Ephb2/Adrb1/Kank1/Ngfr/Lpar1/Cgnl1/Dock7/Celsr1/Chn1/Ntn1/Rap1gap/Ksr2/Syde1/Adcyap1r1/Rras2/Prag1/Iqsec2/Iqsec1/Tiam2/Rasgrp1/Arhgef18/Tns3/Cadm4/Spry4/Cd2ap/Abl1/Ntrk1/Camk2d/Cdh2/P2ry10b/Rasgrf1/Cdc42ep1/Cyth2/Arhgef28/Rnd3/Slit2/Rala/F2rl1/Eps8l1/Git1/Dock3/Itga3/Gm266/Dhcr24/Arhgef2/Dock1/Rasgef1a/Vav2/Nisch/Trim67/Bcar3/Met/Dab2ip/Rab4a/Akap13/Arhgap12/Rap1gap2/Ywhaq	58
GO:0035107	appendage morphogenesis	35/1366	178/28891	6.01273e-13	5.1654e-11	3.45769e-11	Aldh1a2/Gas1/Pcsk5/Tbx4/Tbx5/Sfrp2/Plxna2/Prrx1/Ark2c/Msx1/Fgfr1/Tbx3/Large1/Osr2/Reck/Col2a1/Fmn1/Bmp7/Gnaq/Pitx1/Bmpr1a/Cibar1/Alx4/Mecom/Alx3/Gpc3/Pitx2/Pkdcc/Cyp26b1/Prickle1/Tfap2b/Twist1/Tulp3/Smad4/Zic3	35
GO:0035108	limb morphogenesis	35/1366	178/28891	6.01273e-13	5.1654e-11	3.45769e-11	Aldh1a2/Gas1/Pcsk5/Tbx4/Tbx5/Sfrp2/Plxna2/Prrx1/Ark2c/Msx1/Fgfr1/Tbx3/Large1/Osr2/Reck/Col2a1/Fmn1/Bmp7/Gnaq/Pitx1/Bmpr1a/Cibar1/Alx4/Mecom/Alx3/Gpc3/Pitx2/Pkdcc/Cyp26b1/Prickle1/Tfap2b/Twist1/Tulp3/Smad4/Zic3	35
GO:0150063	visual system development	58/1366	431/28891	7.80793e-13	6.60598e-11	4.422e-11	Fgf2/Grm6/Ephb2/Aldh1a2/Gas1/Pax2/Smarcd3/Meis3/Pitx3/Sox2/Foxf2/Fjx1/Large1/Osr2/Sox8/Six3/Kdr/Tenm3/Casz1/Mertk/Flt1/Bhlhe22/Bmp7/Rorb/Lamc3/Lif/Nectin1/Klf4/Fat3/Celf4/Fzd4/Tsku/Ptprm/Slc1a1/Twist2/Fgfr3/Pitx2/Acvr2b/Aldh1a3/Col4a1/Hesx1/Foxc2/Vsx2/Cyp1b1/Prickle1/Vax1/Thrb/Twist1/Sh3pxd2b/Tulp3/Bcar3/Slc4a7/Epha2/Dll1/Rab3gap1/Bmp6/Myh10/Nfib	58
GO:0072163	mesonephric epithelium development	27/1366	110/28891	1.07134e-12	8.79762e-11	5.88907e-11	Fgf2/Tshz3/Pax2/Fgfr1/Six4/Foxd1/Gdnf/Sox8/Fmn1/Hs3st3a1/Bmp7/Wnt9b/Bmper/Hoxb7/Npnt/Wnt2b/Gpc3/Lama5/Greb1l/Slit2/Foxc2/Robo2/Fat4/Smad4/Ret/Eya1/Hey1	27
GO:0072164	mesonephric tubule development	27/1366	110/28891	1.07134e-12	8.79762e-11	5.88907e-11	Fgf2/Tshz3/Pax2/Fgfr1/Six4/Foxd1/Gdnf/Sox8/Fmn1/Hs3st3a1/Bmp7/Wnt9b/Bmper/Hoxb7/Npnt/Wnt2b/Gpc3/Lama5/Greb1l/Slit2/Foxc2/Robo2/Fat4/Smad4/Ret/Eya1/Hey1	27
GO:0050769	positive regulation of neurogenesis	49/1366	329/28891	1.11329e-12	9.00961e-11	6.03098e-11	Fgf2/Ephb2/Ascl1/Map1b/Smarcd3/Plxna2/Cux2/Ace/Otp/Sox2/Dixdc1/Dll3/Ntn1/Zfp365/Shank3/Bin1/Ptk2/Sox8/Bcan/Cxcl12/Kdr/Grip1/Map6/Flt1/Mir124a-3/Tiam2/Lif/Myrf/Macf1/Cx3cr1/Ptprz1/Fzd4/Mapt/Hapln2/Pparg/Kalrn/Dmrta2/Efna5/Hap1/Afdn/Robo2/Rassf10/Dag1/Opa1/Met/Fzd3/Gsx2/Plxna4/Spint1	49
GO:0021543	pallium development	35/1366	182/28891	1.18568e-12	9.32512e-11	6.24218e-11	Ascl1/Nr2f1/Pax5/Pou3f3/Fezf2/Sox2/Fgfr1/Dixdc1/Large1/Kif3a/Htr6/Bcan/Tubb2b/Mdga1/Drd1/Bhlhe22/Igf2bp1/Tmem108/Dclk2/Tsku/Nkx2-1/Cdh2/Dmrta2/Kcnq2/Afdn/Cdk5r2/Slit2/Fat4/Nsun5/Syne2/Grin1/Btbd3/Dab2ip/Zmiz1/Zic3	35
GO:0035148	tube formation	35/1366	182/28891	1.18568e-12	9.32512e-11	6.24218e-11	Fgf2/Cobl/Pax2/Sfrp2/Celsr1/Six4/Cdh1/Rgma/Gdnf/Shank3/Sox8/Sema4c/Bmp7/Wnt9b/Enah/Luzp1/Abl1/Fzd1/Hand1/Ptk7/Fzd2/T/Sdc4/Hesx1/Rala/Prickle1/Twist1/Tulp3/Opa1/Fzd3/Map3k7/Ret/Dab2ip/Spint1/Nfib	35
GO:0035567	non-canonical Wnt signaling pathway	20/1366	59/28891	1.30063e-12	1.00871e-10	6.75225e-11	Sfrp2/Frzb/Celsr1/Wnt9b/Nkd1/Ryk/Fzd4/Abl1/Fzd1/Gpc3/Ptk7/Fzd2/Dact1/Prickle1/Dab2/Fzd3/Fzd8/Fzd7/Fzd9/Csnk1d	20
GO:0007611	learning or memory	49/1366	331/28891	1.40001e-12	1.07091e-10	7.16862e-11	Ephb2/Adrb1/Ttbk1/Camk2n1/Htr7/Gabrb3/Camk4/Shc3/Cux2/Igf2/Large1/Cpeb3/Htr6/Shank3/Gpr88/Adcy8/Drd1/Mapk8ip2/Slc17a7/Cx3cr1/Ptprz1/Neurog1/Mapt/Abl1/Slc11a2/Ntrk1/Neurod2/Slc1a1/Dcdc2a/Ndrg4/Kalrn/Nrxn2/Kcnq2/Esr2/Chrd/Ckap5/Htt/Git1/Ptchd1/Grm4/Itga3/Ppp1r1b/Trpm4/Synpo/Pde1b/Grin1/Fzd9/Tpbg/Lgmn	49
GO:0061326	renal tubule development	27/1366	112/28891	1.70271e-12	1.28486e-10	8.60075e-11	Fgf2/Pax2/Mtss1/Pou3f3/Six4/Wwtr1/Foxd1/Gdnf/Sox8/Fmn1/Hs3st3a1/Lif/Wnt9b/Hoxb7/Npnt/Wnt2b/Gpc3/Lama5/Greb1l/Col4a1/Prickle1/Fat4/Tfap2b/Smad4/Eya1/Dll1/Hey1	27
GO:0048732	gland development	62/1366	489/28891	1.79328e-12	1.33516e-10	8.93745e-11	Fgf2/Cacnb4/Ascl1/Insm1/Cobl/Cadm1/Pthlh/Hmga2/Etv4/Pgr/Gsx1/Igf2/Onecut2/Sulf2/Msx1/Frzb/Otp/Sox2/Fgfr1/Six4/Sox3/Tbx3/Cdh1/Hoxd3/Ntn1/Rap1gap/Lhx3/Six3/Tph1/Foxe1/Bmp7/Onecut1/Nkx2-3/Hoxb9/Pitx1/Ar/Esrp1/Bmpr1a/Pdgfa/Abl1/Nkx2-1/Kalrn/Lama5/Pitx2/Bsx/Esr2/Mesp1/Aldh1a3/Mafb/Slit2/Hesx1/Eaf2/Erbb4/Smad4/Dag1/Met/Nr5a1/Esr1/Epha2/Zic3/Hoxb13/Nfib	62
GO:0061351	neural precursor cell proliferation	39/1366	225/28891	1.93226e-12	1.4197e-10	9.50341e-11	Fgf2/Ascl1/Insm1/Hmga2/Smarcd3/Pou3f3/Ngfr/Dock7/Pitx3/Otp/Sox2/Fgfr1/Dixdc1/Kif3a/Shank3/Bcan/Six3/Paupar/Rora/Igf2bp1/Ryk/Cx3cr1/Ptprz1/Hapln2/Zfp423/Cdh2/Fgfr3/Dmrta2/Afdn/Gbx2/Vsx2/Rassf10/Vax1/Arhgef2/Fzd3/Tead3/Fzd9/Spint1/Nfib	39
GO:0010976	positive regulation of neuron projection development	40/1366	239/28891	3.20132e-12	2.32158e-10	1.55405e-10	Stmn2/Ephb2/Vldlr/Cobl/Htr7/Ror1/Cux2/Ngfr/Fgfr1/Rgma/Robo3/Tubb2b/Tenm3/Bmp7/Mir124a-3/Lif/Pacsin1/Ube2v2/Ptprz1/Mapt/Hspb1/Abl1/Ntrk1/Fyn/Fzd1/Ndrg4/Kalrn/Ptk7/Hap1/Afdn/Ddx56/Apbb1/Itga3/Washc5/Trim67/Opa1/Met/Ret/Dab2ip/Cpeb1	40
GO:0030902	hindbrain development	34/1366	179/28891	3.57324e-12	2.55808e-10	1.71236e-10	Fgf2/Ephb2/Ascl1/Aldh1a2/Gas1/Gabrb3/Rbfox2/Plxna2/Phox2b/Dixdc1/Zfp365/Rora/Sema4c/Bmp7/Faim2/Slc25a46/Fzd4/Whrn/Abl1/Neurod2/Zfp423/Hap1/Mafb/Cdk5r2/Gbx2/Sez6/Grin1/Ttc21b/Slc4a7/Gsx2/Dll1/Myh10/Pdss2/Nfib	34
GO:0051056	regulation of small GTPase mediated signal transduction	39/1366	230/28891	3.92545e-12	2.77465e-10	1.85733e-10	Ephb2/Kank1/Ngfr/Lpar1/Cgnl1/Chn1/Rap1gap/Syde1/Adcyap1r1/Prag1/Iqsec2/Iqsec1/Rasgrp1/Arhgef18/Tns3/Cadm4/Spry4/Cd2ap/Abl1/Ntrk1/Camk2d/Cdh2/P2ry10b/Rasgrf1/Cyth2/Arhgef28/Slit2/F2rl1/Eps8l1/Git1/Itga3/Arhgef2/Rasgef1a/Trim67/Met/Dab2ip/Akap13/Arhgap12/Rap1gap2	39
GO:0072006	nephron development	32/1366	162/28891	5.1398e-12	3.58758e-10	2.4015e-10	Fgf2/Pax2/Mtss1/Pou3f3/Sulf2/Six4/Wwtr1/Foxd1/Gdnf/Sox8/Fmn1/Hs3st3a1/Bmp7/Lif/Wnt9b/Hoxb7/Npnt/Wnt2b/Gpc3/Lama5/Greb1l/Foxc2/Itga3/Fat4/Myo1e/Tfap2b/Erbb4/Smad4/Ret/Eya1/Dll1/Hey1	32
GO:0040013	negative regulation of locomotion	50/1366	358/28891	7.53013e-12	5.19114e-10	3.47492e-10	Fgf2/Abr/Ptprg/Tmeff2/St6gal1/Frmd5/Tbx5/Sfrp2/Kank1/Ngfr/Cdh1/Reck/Ptk2/Sema6d/Dusp22/Cxcl12/Drd1/Sema4c/Evl/Cldn5/Klf4/Ccn3/Ryk/Cx3cr1/Bmpr1a/Vash1/Nexmif/Ptprm/Sema3f/Nkx2-1/Ndrg4/Pparg/Acvr1c/Cldn3/Ppargc1a/Afdn/Chrd/Mctp1/Slit2/Tpm1/Podn/Robo2/Cyp1b1/Gm266/Nisch/Dag1/Dab2ip/Sema5b/Cdh11/Nbl1	50
GO:0072009	nephron epithelium development	27/1366	120/28891	9.75315e-12	6.64165e-10	4.44588e-10	Fgf2/Pax2/Mtss1/Pou3f3/Six4/Wwtr1/Foxd1/Gdnf/Sox8/Fmn1/Hs3st3a1/Lif/Wnt9b/Hoxb7/Npnt/Wnt2b/Gpc3/Lama5/Greb1l/Foxc2/Fat4/Myo1e/Tfap2b/Smad4/Eya1/Dll1/Hey1	27
GO:0048593	camera-type eye morphogenesis	31/1366	157/28891	1.11332e-11	7.49007e-10	5.01381e-10	Ephb2/Pax2/Pitx3/Sox2/Foxf2/Fjx1/Large1/Sox8/Six3/Kdr/Tenm3/Casz1/Flt1/Bhlhe22/Bmp7/Rorb/Nectin1/Fat3/Tsku/Ptprm/Slc1a1/Fgfr3/Pitx2/Aldh1a3/Vsx2/Thrb/Twist1/Bcar3/Slc4a7/Epha2/Dll1	31
GO:0072175	epithelial tube formation	32/1366	168/28891	1.41817e-11	9.42742e-10	6.31066e-10	Fgf2/Cobl/Pax2/Sfrp2/Celsr1/Six4/Rgma/Gdnf/Shank3/Sox8/Sema4c/Bmp7/Wnt9b/Enah/Luzp1/Abl1/Fzd1/Hand1/Ptk7/Fzd2/T/Sdc4/Hesx1/Rala/Prickle1/Twist1/Tulp3/Opa1/Fzd3/Map3k7/Ret/Spint1	32
GO:0072080	nephron tubule development	25/1366	105/28891	1.51149e-11	9.9296e-10	6.64681e-10	Fgf2/Pax2/Mtss1/Pou3f3/Six4/Wwtr1/Foxd1/Gdnf/Sox8/Fmn1/Hs3st3a1/Lif/Wnt9b/Hoxb7/Npnt/Wnt2b/Gpc3/Lama5/Greb1l/Fat4/Tfap2b/Smad4/Eya1/Dll1/Hey1	25
GO:0048736	appendage development	36/1366	211/28891	2.17945e-11	1.39886e-09	9.36385e-10	Aldh1a2/Gas1/Pcsk5/Tbx4/Tbx5/Sfrp2/Plxna2/Prrx1/Ark2c/Msx1/Fgfr1/Tbx3/Large1/Osr2/Reck/Col2a1/Fmn1/Bmp7/Gnaq/Pitx1/Bmpr1a/Cibar1/Alx4/Mecom/Alx3/Hoxc13/Gpc3/Pitx2/Pkdcc/Cyp26b1/Prickle1/Tfap2b/Twist1/Tulp3/Smad4/Zic3	36
GO:0060173	limb development	36/1366	211/28891	2.17945e-11	1.39886e-09	9.36385e-10	Aldh1a2/Gas1/Pcsk5/Tbx4/Tbx5/Sfrp2/Plxna2/Prrx1/Ark2c/Msx1/Fgfr1/Tbx3/Large1/Osr2/Reck/Col2a1/Fmn1/Bmp7/Gnaq/Pitx1/Bmpr1a/Cibar1/Alx4/Mecom/Alx3/Hoxc13/Gpc3/Pitx2/Pkdcc/Cyp26b1/Prickle1/Tfap2b/Twist1/Tulp3/Smad4/Zic3	36
GO:0060993	kidney morphogenesis	25/1366	107/28891	2.35644e-11	1.4626e-09	9.79056e-10	Fgf2/Tshz3/Pax2/Six4/Wwtr1/Foxd1/Gdnf/Sox8/Fmn1/Hs3st3a1/Bmp7/Lif/Wnt9b/Hoxb7/Npnt/Wnt2b/Gpc3/Lama5/Greb1l/Fat4/Erbb4/Smad4/Sox4/Eya1/Hey1	25
GO:0071772	response to BMP	33/1366	181/28891	2.35735e-11	1.4626e-09	9.79056e-10	Fam83g/Gata4/Sfrp2/Phox2b/Ark2c/Tbx20/Neo1/Msx1/Rgma/Foxd1/Col2a1/Kdr/Bmp7/Bmper/Bmpr1a/Fbn1/Abl1/Htra1/Zfp423/Fzd1/Pparg/Gpc3/Acvr2b/Chrd/Itga3/Acvr1/Tmprss6/Tfap2b/Smad4/Fstl1/Bmp8b/Nbl1/Bmp6	33
GO:0071773	cellular response to BMP stimulus	33/1366	181/28891	2.35735e-11	1.4626e-09	9.79056e-10	Fam83g/Gata4/Sfrp2/Phox2b/Ark2c/Tbx20/Neo1/Msx1/Rgma/Foxd1/Col2a1/Kdr/Bmp7/Bmper/Bmpr1a/Fbn1/Abl1/Htra1/Zfp423/Fzd1/Pparg/Gpc3/Acvr2b/Chrd/Itga3/Acvr1/Tmprss6/Tfap2b/Smad4/Fstl1/Bmp8b/Nbl1/Bmp6	33
GO:0048813	dendrite morphogenesis	34/1366	192/28891	2.72193e-11	1.67025e-09	1.11805e-09	Ephb2/Vldlr/Ngef/Rbfox2/Srcin1/Dnm3/Cux2/Farp1/Dpysl5/Zfp365/Shank3/Grip1/Map6/Tanc2/Mapk8ip2/Igf2bp1/Slitrk5/Ptprz1/Fzd4/Slc11a2/Fyn/Dcdc2a/Hecw2/Sult4a1/Kalrn/Afdn/Lzts3/Dact1/Opa1/Sarm1/Met/Grin1/Btbd3/Tpbg	34
GO:0014033	neural crest cell differentiation	24/1366	100/28891	3.20739e-11	1.94675e-09	1.30314e-09	Aldh1a2/Phox2b/Frzb/Gdnf/Sox8/Sema6d/Fgf15/Sema4c/Bmp7/Bmpr1a/Sema3f/Cdh2/Lama5/Pitx2/Foxc2/Gbx2/Radil/Acvr1/Twist1/Erbb4/Smad4/Cyp26a1/Ret/Sema5b	24
GO:0099003	vesicle-mediated transport in synapse	41/1366	270/28891	4.16377e-11	2.50005e-09	1.67352e-09	Cplx2/Cacnb4/Syt2/Dnm3/Rab27b/Lpar1/Htr1d/Sncb/Bin1/Pclo/Syde1/Grip1/Iqsec1/Cadps2/Slc17a7/Cacna1b/Pacsin1/Rims2/Slc10a4/Pld1/Myo6/Slc18a3/Cdh2/Cspg5/Gsg1l/Rims1/Hap1/Arfgap3/Rala/Git1/Stxbp5l/Synj2/Syt6/Clstn1/Atp6v1h/Stx3/Scamp5/Unc13b/Syt9/Rab3gap1/Vac14	41
GO:0010977	negative regulation of neuron projection development	31/1366	165/28891	4.2509e-11	2.52521e-09	1.69036e-09	Stmn2/Ephb2/Ngef/Ptprg/Nr2f1/Pmp22/Dnm3/Kank1/Ngfr/Lpar1/Neo1/Cdh1/Rgma/Ntn1/Zfp365/Ptk2/Sema6d/Prag1/Sema4c/Fat3/Ryk/Ptprz1/Ptpn9/Tsku/Sema3f/Cyth2/Inppl1/Slit2/Dab2/Sema5b/Rap1gap2	31
GO:0048592	eye morphogenesis	33/1366	186/28891	5.03864e-11	2.96166e-09	1.98252e-09	Fgf2/Ephb2/Gas1/Pax2/Pitx3/Sox2/Foxf2/Fjx1/Large1/Sox8/Six3/Kdr/Tenm3/Casz1/Flt1/Bhlhe22/Bmp7/Rorb/Nectin1/Fat3/Tsku/Ptprm/Slc1a1/Fgfr3/Pitx2/Aldh1a3/Vsx2/Thrb/Twist1/Bcar3/Slc4a7/Epha2/Dll1	33
GO:0032970	regulation of actin filament-based process	52/1366	402/28891	5.29863e-11	3.08204e-09	2.0631e-09	Adrb1/Tmeff2/Arhgef19/Fhod3/Mtss1/Gata4/Lima1/Kank1/Lpar1/Cgnl1/Cacna1h/Celsr1/Ank2/Arhgef10/Dixdc1/Sptbn1/Shank3/Bin1/Fmn1/Evl/Rhpn2/Arhgef18/Scin/Arhgef10l/Cd2ap/Abl1/Pdlim4/Cttn/Ppm1e/Scn5a/Efna5/Cdc42ep1/Pard3/Fer/Sdc4/Slit2/Tpm1/Rala/F2rl1/Tjp1/Carmil1/Trpm4/Washc5/Synpo/Sh3pxd2b/Smad4/Met/Ryr2/Sptb/Akap13/Ssh1/Baiap2l2	52
GO:0001838	embryonic epithelial tube formation	30/1366	157/28891	5.62683e-11	3.2392e-09	2.1683e-09	Cobl/Pax2/Sfrp2/Celsr1/Six4/Rgma/Gdnf/Shank3/Sox8/Sema4c/Bmp7/Wnt9b/Enah/Luzp1/Abl1/Fzd1/Hand1/Ptk7/Fzd2/T/Sdc4/Rala/Prickle1/Twist1/Tulp3/Opa1/Fzd3/Map3k7/Ret/Spint1	30
GO:0007626	locomotory behavior	41/1366	273/28891	5.92405e-11	3.3755e-09	2.25954e-09	Grm6/Kcnma1/Cacnb4/Fgf12/Fezf2/Pmp22/Pitx3/Celsr1/Large1/Shank3/Cxcl12/Gpr88/Adcy8/Drd1/Cacna1b/Slc25a46/Fzd4/Adora2a/Mapt/Slc1a1/Dmrt3/Myo6/Nkx2-1/Sobp/Npas2/Kalrn/Bsx/Aldh1a3/Ckap5/Sez6/Htt/Git1/Ppp1r1b/Pde1b/Gbx1/Adgrl3/Grin1/Slc4a7/Scn8a/Gigyf2/Chl1	41
GO:0090497	mesenchymal cell migration	19/1366	64/28891	6.65859e-11	3.75571e-09	2.51405e-09	Phox2b/Gdnf/Sox8/Sema6d/Fgf15/Sema4c/Bmp7/Sema3f/Cdh2/Lama5/Pitx2/Gbx2/Radil/Acvr1/Twist1/Erbb4/Ret/Sema5b/Tpbg	19
GO:0001649	osteoblast differentiation	37/1366	230/28891	6.77548e-11	3.77976e-09	2.53015e-09	Fgf2/Id3/Pthlh/Cd276/Ffar4/Sfrp2/Glis1/Igf2/Sox2/Fgfr1/Wwtr1/Nppc/Creb3l1/Ptk2/Sox8/Bmp7/Rorb/Fndc3b/Bmpr1a/Scube2/Twist2/Npnt/Fzd1/Pparg/Adar/Lox/Acvr2b/Chrd/Acvr1/Trpm4/Twist1/Sh3pxd2b/Smad4/Map3k7/Epha2/Hey1/Bmp6	37
GO:0031589	cell-substrate adhesion	49/1366	368/28891	6.83661e-11	3.77976e-09	2.53015e-09	Antxr1/Gas6/St6gal1/Pcsk5/Srcin1/Kank1/Onecut2/Fermt1/Itga9/Hoxd3/Spock2/Ptk2/Bcan/Dusp22/Kdr/Mertk/Fmn1/Itgb5/Fndc3b/Onecut1/Lamc3/Macf1/Ptprz1/Fzd4/Spry4/Abl1/Nexmif/Cttn/Npnt/Cspg5/Lama5/Efna5/Fer/Bcar1/Sdc4/Radil/Carmil1/Cd34/Itga3/Dock1/Tnxb/Dab2/Dag1/Bcam/Edil3/C1qbp/Cdh11/Fzd7/Nid2	49
GO:0014032	neural crest cell development	22/1366	87/28891	7.01812e-11	3.84208e-09	2.57186e-09	Aldh1a2/Phox2b/Gdnf/Sox8/Sema6d/Fgf15/Sema4c/Bmp7/Bmpr1a/Sema3f/Cdh2/Lama5/Pitx2/Foxc2/Gbx2/Radil/Acvr1/Twist1/Erbb4/Cyp26a1/Ret/Sema5b	22
GO:0030509	BMP signaling pathway	31/1366	169/28891	8.02852e-11	4.35255e-09	2.91357e-09	Fam83g/Gata4/Sfrp2/Ark2c/Tbx20/Neo1/Msx1/Rgma/Foxd1/Kdr/Bmp7/Bmper/Bmpr1a/Fbn1/Abl1/Htra1/Zfp423/Fzd1/Pparg/Gpc3/Acvr2b/Chrd/Itga3/Acvr1/Tmprss6/Tfap2b/Smad4/Fstl1/Bmp8b/Nbl1/Bmp6	31
GO:0031345	negative regulation of cell projection organization	36/1366	221/28891	8.50008e-11	4.56389e-09	3.05504e-09	Stmn2/Ephb2/Ngef/Ptprg/Nr2f1/Pmp22/Dnm3/Kank1/Ngfr/Lpar1/Neo1/Cdh1/Rgma/Ntn1/Rap1gap/Dpysl5/Zfp365/Ptk2/Sema6d/Prag1/Sema4c/Evl/Fat3/Ryk/Ptprz1/Ptpn9/Tsku/Sema3f/Fyn/Cyth2/Inppl1/Slit2/Itga3/Dab2/Sema5b/Rap1gap2	36
GO:0007015	actin filament organization	57/1366	471/28891	8.96812e-11	4.76933e-09	3.19256e-09	Gas7/Cnn3/Tmeff2/Cobl/Fhod3/Mtss1/Lima1/Kank1/Lpar1/Cgnl1/Arhgef10/Sptbn1/Shank3/Bin1/Myo1b/Fmn1/Itgb5/Evl/Rhpn2/Enah/Pacsin1/Arhgef18/Scin/Arhgef10l/Cd2ap/Abl1/Pdlim4/Cttn/Myo6/Ppm1e/Cdc42ep1/Gas2/Fer/Rnd3/Bcar1/Sdc4/Inppl1/Slit2/Tpm1/F2rl1/Tjp1/Carmil1/Mical3/Arhgef2/Washc5/Synpo/Myo1e/Msrb2/Sh3pxd2b/Met/Crhr2/Mir129-2/Sptb/Ssh1/Arhgap12/Myh10/Baiap2l2	57
GO:0048705	skeletal system morphogenesis	40/1366	266/28891	9.72747e-11	5.12436e-09	3.43021e-09	Gas1/Pthlh/Nle1/Tbx4/Pax5/Prrx1/Msx1/Alpl/Six4/Hoxc4/Osr2/Nppc/Hoxd3/Col2a1/Fmn1/Bmp7/Hoxb9/Wnt9b/Ryk/Hoxb7/Neurog1/Scube2/Alx4/Hoxb4/Alx3/Twist2/Fgfr3/Lama5/T/Acvr2b/Inppl1/Foxc2/Cyp26b1/Schip1/Twist1/Sh3pxd2b/Tulp3/Eya1/Bmp6/Csgalnact1	40
GO:0030177	positive regulation of Wnt signaling pathway	28/1366	142/28891	1.13182e-10	5.90662e-09	3.95385e-09	Fgf2/Nle1/Sfrp2/Kank1/Sulf2/Bmal1/Dixdc1/Reck/Wnk2/Adgra2/Nkd1/Macf1/Cdh3/Dkk2/Abl1/Atp6v1c2/Gpc3/Fgfr3/Ptk7/Dact1/Gpc5/Trpm4/Dab2/Ttc21b/Sox4/Fzd9/Csnk1d/Tmem198	28
GO:1902414	protein localization to cell junction	27/1366	133/28891	1.20974e-10	6.25481e-09	4.18693e-09	Nbea/Rab27b/Cgnl1/Cacng7/Zdhhc2/Kif3a/Pclo/Grip1/Iqsec2/Nectin1/C1ql3/Arhgef18/Mapt/Hspb1/Kalrn/Nrxn2/Kif5c/Afdn/Nptxr/Tjp1/Git1/Erbb4/Dag1/Clstn1/Grin1/Stx3/Tjp2	27
GO:0048864	stem cell development	23/1366	98/28891	1.33535e-10	6.84091e-09	4.57926e-09	Fgf2/Aldh1a2/Phox2b/Gdnf/Sox8/Sema6d/Fgf15/Sema4c/Bmp7/Bmpr1a/Sema3f/Cdh2/Lama5/Pitx2/Foxc2/Gbx2/Radil/Acvr1/Twist1/Erbb4/Cyp26a1/Ret/Sema5b	23
GO:0048663	neuron fate commitment	22/1366	90/28891	1.43591e-10	7.20646e-09	4.82396e-09	Ascl1/Fezf2/Gsx1/Prrx1/Sox2/Isl2/Lhx3/Casz1/Bhlhe22/Esrp1/Dmrt3/Nkx2-1/Dmrta2/Tlx3/Chrd/Pax7/Gbx1/Smad4/Gsx2/Eya1/Dll1/Nfib	22
GO:0072028	nephron morphogenesis	22/1366	90/28891	1.43591e-10	7.20646e-09	4.82396e-09	Fgf2/Pax2/Six4/Foxd1/Gdnf/Sox8/Fmn1/Hs3st3a1/Bmp7/Lif/Wnt9b/Hoxb7/Npnt/Wnt2b/Gpc3/Lama5/Greb1l/Fat4/Erbb4/Smad4/Eya1/Hey1	22
GO:0003018	vascular process in circulatory system	38/1366	247/28891	1.44542e-10	7.20646e-09	4.82396e-09	Adra2c/Kcnma1/Adrb1/Abr/Htr7/Rbfox2/Ace/Htr1d/Nppc/Ptk2/Kdr/Adra1d/Drd1/Cldn5/Casr/Ocln/Adra2a/Adora2a/Npr3/Abl1/Ptprm/Fgfbp3/Esr2/Slit2/Foxc2/F2rl1/Tjp1/Ddah1/Slc5a1/Chga/Trpm4/Adrb3/Slc27a1/Wdr35/Ptp4a3/Bmp6/Apln/Tjp2	38
GO:0030510	regulation of BMP signaling pathway	24/1366	107/28891	1.46535e-10	7.24118e-09	4.8472e-09	Gata4/Sfrp2/Ark2c/Tbx20/Neo1/Msx1/Rgma/Foxd1/Kdr/Bmper/Fbn1/Abl1/Htra1/Zfp423/Fzd1/Pparg/Gpc3/Chrd/Itga3/Tmprss6/Tfap2b/Smad4/Fstl1/Nbl1	24
GO:0099565	chemical synaptic transmission, postsynaptic	25/1366	117/28891	1.84925e-10	9.05809e-09	6.06343e-09	Adrb1/Gabrb3/Insyn1/Cux2/Ngfr/Anks1b/Shank3/Pclo/Mapk8ip2/Igsf9b/Tmem108/Slc17a7/Rims2/Celf4/Adora2a/Rims1/Afdn/Ckap5/Sez6/Met/Grin1/Unc13b/Ssh1/Rab3gap1/Begain	25
GO:0048638	regulation of developmental growth	51/1366	405/28891	2.14122e-10	1.0397e-08	6.9597e-09	Fgf2/Adrb1/Map1b/Syt2/Hmga2/Tbx5/Gata4/Stc2/Igf2/Tbx20/Cacng7/Fgfr1/Six4/Cdh1/Rgma/Nppc/Ntn1/Sav1/Wwc1/Ptk2/Syt17/Sema6d/Cxcl12/Ppara/Sema4c/Nkd1/Macf1/Ar/Ryk/Rims2/Cpne5/Bmpr1a/Mapt/Abl1/Sema3f/Cttn/Ghr/Fgfr3/Efna5/Rims1/Afdn/Slit2/Foxc2/Acacb/Sh3pxd2b/Erbb4/Adrb3/Sema5b/Plxna4/Dll1/Lgmn	51
GO:0007156	homophilic cell adhesion via plasma membrane adhesion molecules	24/1366	109/28891	2.20608e-10	1.06196e-08	7.10869e-09	Prtg/Cadm1/Palld/Cdh22/Celsr1/Cdh1/Cadm3/Tenm3/Igsf9b/Nectin1/Fat3/Cdh3/Cadm4/Ptprm/Nectin2/Nrcam/Cdh2/Robo2/Pcdh1/Fat4/Igsf9/Clstn1/Ret/Cdh11	24
GO:0001503	ossification	57/1366	484/28891	2.57334e-10	1.22816e-08	8.22126e-09	Fgf2/Id3/Pthlh/Mtss1/Cd276/Ffar4/Sfrp2/Glis1/Igf2/Sox2/Fgfr1/Alpl/Wwtr1/Osr2/Nppc/Creb3l1/Col2a1/Ptk2/Sox8/Tph1/Bmp7/Rorb/Fndc3b/Casr/Bmpr1a/Scube2/Twist2/Npnt/Fzd1/Pparg/Gpc3/Fgfr3/Mn1/Adar/Lox/Acvr2b/Chrd/Inppl1/Pkdcc/Foxc2/Git1/Prickle1/Fat4/Acvr1/Trpm4/Thrb/Twist1/Sh3pxd2b/Smad4/Bmp8b/Map3k7/Runx3/Epha2/Fzd9/Hey1/Bmp6/Csgalnact1	57
GO:0099173	postsynapse organization	38/1366	252/28891	2.62148e-10	1.24054e-08	8.30409e-09	Ephb2/Ngef/Cadm1/Srcin1/Dnm3/Cux2/Farp1/Dock7/Zdhhc2/Zfp365/Gdnf/Shank3/Tanc2/Tmem108/Arhgap22/C1ql3/Sema3f/Cttn/Fyn/Nrcam/Cdh2/Kalrn/Nrxn2/Lama5/Afdn/Nptxr/Ckap5/Lzts3/Dact1/Itga3/Adgrl3/Opa1/Grin1/Abhd17c/Fzd9/Ssh1/Myh10/Lgmn	38
GO:0002064	epithelial cell development	37/1366	242/28891	3.01386e-10	1.41424e-08	9.4668e-09	Kcnma1/Insm1/Pgr/Palld/Onecut2/Bmal1/Frzb/Tigar/Sox3/Cdh1/Sox8/Six3/Kdr/Cldn5/Onecut1/Ar/Ntrk1/Hapln2/Cgn/Cdh2/Fgfr3/Pard3/Esr2/Cldn3/Afdn/Foxc2/F2rl1/Tjp1/Myo1e/Met/Esr1/Epha2/Dll1/Bmp6/Hoxb13/S1pr3/Tjp2	37
GO:0030336	negative regulation of cell migration	43/1366	313/28891	3.70478e-10	1.72396e-08	1.15401e-08	Fgf2/Abr/Ptprg/Tmeff2/Tbx5/Sfrp2/Kank1/Ngfr/Cdh1/Reck/Ptk2/Sema6d/Dusp22/Cxcl12/Drd1/Evl/Cldn5/Klf4/Ccn3/Cx3cr1/Bmpr1a/Vash1/Nexmif/Ptprm/Nkx2-1/Ndrg4/Pparg/Acvr1c/Cldn3/Ppargc1a/Afdn/Chrd/Mctp1/Slit2/Tpm1/Podn/Cyp1b1/Gm266/Nisch/Dag1/Dab2ip/Cdh11/Nbl1	43
GO:2000146	negative regulation of cell motility	44/1366	326/28891	4.11503e-10	1.89903e-08	1.2712e-08	Fgf2/Abr/Ptprg/Tmeff2/Frmd5/Tbx5/Sfrp2/Kank1/Ngfr/Cdh1/Reck/Ptk2/Sema6d/Dusp22/Cxcl12/Drd1/Evl/Cldn5/Klf4/Ccn3/Cx3cr1/Bmpr1a/Vash1/Nexmif/Ptprm/Nkx2-1/Ndrg4/Pparg/Acvr1c/Cldn3/Ppargc1a/Afdn/Chrd/Mctp1/Slit2/Tpm1/Podn/Cyp1b1/Gm266/Nisch/Dag1/Dab2ip/Cdh11/Nbl1	44
GO:0033674	positive regulation of kinase activity	52/1366	426/28891	4.3995e-10	2.01367e-08	1.34794e-08	Fgf2/Vldlr/Adra2c/Gas6/Ttbk1/Mapre3/Hmga2/Gab1/Srcin1/Ror1/Ace/Fgfr1/Tigar/Ptk2/Kdr/Mertk/Adcy8/Flt1/Flt4/Rasgrp1/Ryk/Fgd4/Adra2a/Fzd4/Fbn1/Dok7/Pdgfa/Abl1/Atg14/Ntrk1/Rptor/Tead1/Slc1a1/Cops8/Ghr/Fgfr3/Stox1/Sdc4/Cdk5r2/Fgd2/Erbb4/Dag1/Met/Fgfr4/Fzd8/Map3k7/Sash1/Ret/Dab2ip/Pdgfc/Epha2/Akap13	52
GO:0060560	developmental growth involved in morphogenesis	41/1366	292/28891	4.85668e-10	2.20485e-08	1.47592e-08	Map1b/Syt2/Cobl/Cadm1/Pthlh/Sfrp2/Cacng7/Six4/Cdh1/Rgma/Ntn1/Syt17/Bcan/Sema6d/Cxcl12/Fmn1/Sema4c/Tmem108/Nkd1/Macf1/Ryk/Rims2/Cpne5/Mapt/Spag6/Abl1/Sema3f/Cttn/Ptk7/Efna5/Rims1/Afdn/Mesp1/Slit2/Prickle1/Trim28/Esr1/Sema5b/Plxna4/Nrn1/Flrt3	41
GO:0061448	connective tissue development	43/1366	316/28891	5.01468e-10	2.25822e-08	1.51164e-08	Fgf2/Pthlh/Hmga2/Sfrp2/Prrx1/Sulf2/Msx1/Frzb/Fgfr1/Large1/Hoxc4/Osr2/Foxd1/Nppc/Hoxd3/Col2a1/Sox8/Bmp7/Pitx1/Ccn3/Parp1/Bmpr1a/Scube2/Mboat2/Creb5/Hand1/Pparg/Fgfr3/Lox/Ppargc1a/Pkdcc/Foxc2/Lpl/Trpm4/Thrb/Pax7/Ddrgk1/Sh3pxd2b/Bmp8b/Runx3/Bmp6/Csgalnact1/Nfib	43
GO:0003007	heart morphogenesis	41/1366	294/28891	5.98713e-10	2.67457e-08	1.79034e-08	Aldh1a2/Rbm20/Tbx5/Smarcd3/Gata4/Sfrp2/Tbx20/Msx1/Tbx3/Kif3a/Col2a1/Sav1/Bmp7/Bmpr1a/Tead1/Sox17/Fzd1/Hand1/Pitx2/Fzd2/T/Mesp1/Slit2/Tpm1/Foxc2/Robo2/Prickle1/Fat4/Acvr1/Wnt16/Twist1/Smad4/Rnls/Dag1/Sox4/Ryr2/Eya1/Zmiz1/Dll1/Zic3/Hey1	41
GO:1902903	regulation of supramolecular fiber organization	49/1366	393/28891	6.79008e-10	3.00919e-08	2.01433e-08	Stmn2/Map1b/Tmeff2/Fhod3/Mapre3/Mtss1/Lima1/Kank1/Lpar1/Cgnl1/Arhgef10/Sptbn1/Shank3/Bin1/Fmn1/Evl/Hdgfl3/Rhpn2/Arhgef18/Scin/Mapt/Arhgef10l/Abl1/Pdlim4/Cttn/Tbcd/Ppm1e/Pde4dip/Cdc42ep1/Fer/Sdc4/Slit2/Tpm1/Ckap5/F2rl1/Tjp1/Git1/Carmil1/Arhgef2/Washc5/Synpo/Tnxb/Sh3pxd2b/Smad4/Met/Sptb/Akap13/Ssh1/Baiap2l2	49
GO:0060071	Wnt signaling pathway, planar cell polarity pathway	14/1366	38/28891	8.68253e-10	3.81758e-08	2.55546e-08	Sfrp2/Celsr1/Wnt9b/Nkd1/Ryk/Abl1/Fzd1/Gpc3/Ptk7/Fzd2/Dact1/Prickle1/Dab2/Fzd3	14
GO:0098727	maintenance of cell number	34/1366	218/28891	9.19966e-10	4.01335e-08	2.68651e-08	Pax2/Tead4/Hmga2/Prrx1/Sox2/Fgfr1/Tbx3/Sav1/Bmp7/Igf2bp1/Lif/Wnt9b/Klf4/Med27/Bmpr1a/Esrrb/Dis3l2/Tead1/Mecom/Cdh2/Tcf7l1/Fgfr3/Dpf2/Smarca2/Hesx1/Sox4/Tead3/Zfp706/Fzd7/Dll1/Zic3/Bcl7a/Prdm14/Nfib	34
GO:0035270	endocrine system development	27/1366	145/28891	9.27179e-10	4.01346e-08	2.68659e-08	Fgf2/Ascl1/Insm1/Hmga2/Gsx1/Onecut2/Bmal1/Otp/Sox2/Sox3/Hoxd3/Rap1gap/Lhx3/Six3/Foxe1/Onecut1/Pitx1/Bmpr1a/Nkx2-1/Cdh2/Pitx2/Hesx1/Pde3b/Nr5a1/Sox4/Dll1/Bmp6	27
GO:0060675	ureteric bud morphogenesis	19/1366	74/28891	1.04166e-09	4.47431e-08	2.99508e-08	Fgf2/Pax2/Six4/Foxd1/Gdnf/Sox8/Fmn1/Hs3st3a1/Wnt9b/Hoxb7/Npnt/Wnt2b/Gpc3/Lama5/Greb1l/Fat4/Smad4/Eya1/Hey1	19
GO:0021915	neural tube development	32/1366	198/28891	1.14715e-09	4.88982e-08	3.27321e-08	Aldh1a2/Gas1/Cobl/Pax2/Sfrp2/Plxna2/Celsr1/Rgma/Kif3a/Sema4c/Bmp7/Enah/Luzp1/Abl1/Sox17/Fzd1/Ptk7/Fzd2/T/Sdc4/Gbx2/Rala/Dact1/Prickle1/Pax7/Twist1/Tulp3/Opa1/Fzd3/Map3k7/Epha2/Spint1	32
GO:0061333	renal tubule morphogenesis	21/1366	92/28891	1.45293e-09	6.14632e-08	4.11431e-08	Fgf2/Pax2/Mtss1/Six4/Foxd1/Gdnf/Sox8/Fmn1/Hs3st3a1/Wnt9b/Hoxb7/Npnt/Wnt2b/Gpc3/Lama5/Greb1l/Col4a1/Fat4/Smad4/Eya1/Hey1	21
GO:0003205	cardiac chamber development	32/1366	200/28891	1.48522e-09	6.23569e-08	4.17413e-08	Pcsk5/Tbx5/Smarcd3/Gata4/Sfrp2/Tbx20/Ank2/Tbx3/Sav1/Bmp7/Bmpr1a/Luzp1/Fzd1/Scn5a/Hand1/Kif7/Ptk7/Pitx2/Greb1l/Fzd2/Mesp1/Slit2/Tpm1/Foxc2/Robo2/Acvr1/Smad4/Rnls/Sox4/Ryr2/Hey1/Myh10	32
GO:0098742	cell-cell adhesion via plasma-membrane adhesion molecules	33/1366	211/28891	1.50512e-09	6.2721e-08	4.19851e-08	Mdga2/Prtg/Cadm1/Palld/Cdh22/Celsr1/Cdh1/Cadm3/Tenm3/Mdga1/Igsf9b/Nectin1/Klf4/Fat3/Cdh3/Cadm4/Ptprm/Nectin2/Nrcam/Cdh2/Efna5/Cldn3/Robo2/Pcdh1/Itga3/Fat4/Acvr1/Igsf9/Adgrl3/Clstn1/Ret/Cdh11/Flrt3	33
GO:0030178	negative regulation of Wnt signaling pathway	29/1366	169/28891	1.64663e-09	6.81094e-08	4.5592e-08	Hmga2/Tpbgl/Sfrp2/Shisa3/Frzb/Sox2/Shisa2/Fermt1/Wwtr1/Cdh1/Sox13/Six3/Apcdd1/Nkd1/Dkk2/Tsku/Sox17/Cdh2/Fzd1/Gpc3/Mesp1/Dact1/Prickle1/Tbx18/Dab2/Trabd2b/Wnt5b/Dab2ip/Tpbg	29
GO:0021987	cerebral cortex development	24/1366	120/28891	1.76164e-09	7.21823e-08	4.83184e-08	Ascl1/Nr2f1/Pax5/Pou3f3/Sox2/Fgfr1/Dixdc1/Htr6/Tubb2b/Mdga1/Bhlhe22/Nkx2-1/Cdh2/Dmrta2/Afdn/Cdk5r2/Slit2/Fat4/Nsun5/Syne2/Grin1/Btbd3/Dab2ip/Zmiz1	24
GO:1901888	regulation of cell junction assembly	36/1366	246/28891	1.77095e-09	7.21823e-08	4.83184e-08	Ephb2/Mdga2/Srcin1/Tbx5/Cux2/Farp1/Ace/Six4/Ntn1/Elavl2/Ptk2/Dusp22/Kdr/Mdga1/Fmn1/Cldn5/Nectin1/Macf1/Slitrk5/Ube2v2/Abl1/Ntrk1/Fzd1/Efna5/Cldn3/Sdc4/Adgrb2/Slit2/Tjp1/Lzts3/Adgrl3/Clstn1/Grin1/Epha2/Tpbg/Flrt3	36
GO:0043491	phosphatidylinositol 3-kinase/protein kinase B signal transduction	42/1366	317/28891	1.80438e-09	7.3012e-08	4.88738e-08	Fgf2/Gas6/Pax2/Gata4/Meis3/Ror1/Ngfr/Igf2/Fgfr1/Phlpp1/Ptk2/Cxcl12/Kdr/Ppara/Lingo1/Mertk/Flt1/Unc5b/Rasgrp1/Klf4/Cx3cr1/Pdgfa/Atg14/Ntrk1/Stox1/Fer/Lox/Inpp4b/Phlda3/F2rl1/Wnt16/Vav2/Twist1/Erbb4/Dag1/Pde3b/Ret/Dab2ip/C1qbp/Pdgfc/Epha2/Tpbg	42
GO:0034446	substrate adhesion-dependent cell spreading	22/1366	102/28891	1.86927e-09	7.50935e-08	5.02671e-08	Antxr1/St6gal1/Srcin1/Kank1/Ptk2/Mertk/Fndc3b/Lamc3/Fzd4/Spry4/Abl1/Cspg5/Lama5/Efna5/Fer/Bcar1/Radil/Carmil1/Dock1/Dab2/C1qbp/Fzd7	22
GO:0019827	stem cell population maintenance	33/1366	213/28891	1.92514e-09	7.67854e-08	5.13997e-08	Pax2/Tead4/Hmga2/Prrx1/Sox2/Fgfr1/Tbx3/Sav1/Bmp7/Igf2bp1/Lif/Wnt9b/Klf4/Med27/Bmpr1a/Esrrb/Dis3l2/Tead1/Cdh2/Tcf7l1/Fgfr3/Dpf2/Smarca2/Hesx1/Sox4/Tead3/Zfp706/Fzd7/Dll1/Zic3/Bcl7a/Prdm14/Nfib	33
GO:0048167	regulation of synaptic plasticity	48/1366	393/28891	2.01221e-09	7.94991e-08	5.32162e-08	Cplx2/Ephb2/Adrb1/Tshz3/Kcnn2/Htr7/Ace/Large1/Zdhhc2/Cpeb3/Htr6/Shank3/Mir9-1/Kdr/Grip1/Adcy8/Drd1/Iqsec2/Gnal/Rims2/Cx3cr1/Adora2a/Mapt/Abl1/Neurod2/Slc1a1/Myo6/Slc18a3/Rasgrf1/Kcnq2/Rims1/Chrd/Mir9-3/Ckap5/Htt/Synpo/Mir106a/Dag1/Grin1/Stx3/Crhr2/Unc13b/Mir129-2/Ssh1/Rab3gap1/Shisa8/Lgmn/Cpeb1	48
GO:0002065	columnar/cuboidal epithelial cell differentiation	27/1366	150/28891	2.02165e-09	7.94991e-08	5.32162e-08	Fgf2/Kcnma1/Ascl1/Map1b/Insm1/Gata4/Pgr/Bmal1/Otp/Tigar/Cdh1/Lhx3/Sav1/Bmp7/Onecut1/Klf4/Abl1/Rptor/Cdh2/Fgfr3/Afdn/Vax1/Sox4/Eya1/Dll1/Bmp6/Nfib	27
GO:0045765	regulation of angiogenesis	41/1366	307/28891	2.21471e-09	8.64823e-08	5.78907e-08	Fgf2/Hmga2/Gab1/Gata4/Sfrp2/Ngfr/Igf2/Reck/Creb3l1/Kdr/Adgra2/Flt1/Cldn5/Fbln5/Lif/Bmper/Klf4/Epn2/Cx3cr1/Tspan18/Hspb1/Vash1/Abl1/Ntrk1/Ptprm/Pparg/Adgrb2/Foxc2/Tjp1/Ddah1/Cyp1b1/Plcg1/Cd34/Pde3b/Crhr2/Ism1/Sash1/Dab2ip/Epha2/Dll1/Vash2	41
GO:0001755	neural crest cell migration	17/1366	62/28891	2.61688e-09	1.01477e-07	6.79279e-08	Phox2b/Gdnf/Sox8/Sema6d/Fgf15/Sema4c/Bmp7/Sema3f/Lama5/Pitx2/Gbx2/Radil/Acvr1/Twist1/Erbb4/Ret/Sema5b	17
GO:0072171	mesonephric tubule morphogenesis	19/1366	78/28891	2.72606e-09	1.04982e-07	7.0274e-08	Fgf2/Pax2/Six4/Foxd1/Gdnf/Sox8/Fmn1/Hs3st3a1/Wnt9b/Hoxb7/Npnt/Wnt2b/Gpc3/Lama5/Greb1l/Fat4/Smad4/Eya1/Hey1	19
GO:0008544	epidermis development	48/1366	397/28891	2.81023e-09	1.07482e-07	7.19477e-08	Fgf2/Kcnma1/Tmem132e/Tnfrsf19/Gab1/Etv4/Palld/Ngfr/Fgfr1/Fermt1/Celsr1/Macroh2a2/Cdh1/Cd109/Kif3a/Sav1/Ppara/Foxe1/Apcdd1/Klf4/Trpc4ap/Esrp1/Cdh3/Mycl/Pou3f1/Whrn/Pdgfa/Alx4/Myo6/Hoxc13/Fgfr3/Lama5/Ap3b1/Mafb/Krt72/Cyp26b1/Kazn/Nom1/Wnt16/Smad4/Met/Fzd3/Slc4a7/Runx3/Epha2/Dll1/Hey1/Spint1	48
GO:0007498	mesoderm development	24/1366	123/28891	2.96608e-09	1.12671e-07	7.54209e-08	Pax2/Hmga2/Sfrp2/Fgfr1/Tbx3/Dll3/Bmp7/Macf1/Bmpr1a/Tead1/Tcf7l1/Hand1/T/Acvr2b/Chrd/Mesp1/Foxc2/Htt/Acvr1/Smad4/Eya1/Epha2/Zic3/Pus7	24
GO:0034765	regulation of monoatomic ion transmembrane transport	55/1366	490/28891	3.04647e-09	1.14943e-07	7.69419e-08	Grm6/Ephb2/Kcnh3/Kcnma1/Adrb1/Cacnb4/Kcnn2/Fxyd6/Fgf12/Kcnip3/Cacng7/Cacna1h/Kcna2/Ank2/Stk39/Shank3/Cacng4/Bin1/Clic6/Wnk2/Adcyap1r1/Grip1/Drd1/Scn4b/Ahnak/Kcnj4/Cacna1b/Kcnk13/Abl1/Camk2d/Fyn/Cnksr3/Scn5a/Hecw2/Kcnq2/Kcnh2/Kcnc1/Hap1/Htt/Plcg1/Kcnk3/Stac2/Tmem109/Slc36a2/Ms4a2/Grin1/Gpr89/Kcnj12/Map3k7/Rgs9/Scn8a/Kcnk4/Ryr2/Slc6a9/Ywhaq	55
GO:0003231	cardiac ventricle development	27/1366	153/28891	3.17099e-09	1.18838e-07	7.95492e-08	Tbx5/Smarcd3/Gata4/Sfrp2/Tbx20/Tbx3/Sav1/Bmpr1a/Luzp1/Fzd1/Scn5a/Hand1/Ptk7/Pitx2/Greb1l/Fzd2/Mesp1/Slit2/Tpm1/Foxc2/Robo2/Acvr1/Smad4/Rnls/Sox4/Ryr2/Hey1	27
GO:1901342	regulation of vasculature development	41/1366	311/28891	3.25522e-09	1.21181e-07	8.11178e-08	Fgf2/Hmga2/Gab1/Gata4/Sfrp2/Ngfr/Igf2/Reck/Creb3l1/Kdr/Adgra2/Flt1/Cldn5/Fbln5/Lif/Bmper/Klf4/Epn2/Cx3cr1/Tspan18/Hspb1/Vash1/Abl1/Ntrk1/Ptprm/Pparg/Adgrb2/Foxc2/Tjp1/Ddah1/Cyp1b1/Plcg1/Cd34/Pde3b/Crhr2/Ism1/Sash1/Dab2ip/Epha2/Dll1/Vash2	41
GO:0018212	peptidyl-tyrosine modification	42/1366	324/28891	3.49389e-09	1.29205e-07	8.64888e-08	Ephb2/Ttbk1/Srcin1/Sfrp2/Igf2/Ace/Fgfr1/Zfyve28/Gdnf/Ptk2/Dusp22/Kdr/Flt1/Flt4/Lif/Adra2a/Ptprz1/Cadm4/Dok7/Pdgfa/Yes1/Abl1/Ntrk1/Fyn/Ghr/Fgfr3/Efna5/Fer/Lilrb4b/Gfra1/Pkdcc/Tspan9/Prmt2/Acvr1/Arhgef2/Erbb4/Fgfr4/Tpst1/Vps25/Pdgfc/Sh2d1b1/Bmp6	42
GO:0072088	nephron epithelium morphogenesis	20/1366	88/28891	3.85648e-09	1.41675e-07	9.48364e-08	Fgf2/Pax2/Six4/Foxd1/Gdnf/Sox8/Fmn1/Hs3st3a1/Lif/Wnt9b/Hoxb7/Npnt/Wnt2b/Gpc3/Lama5/Greb1l/Fat4/Smad4/Eya1/Hey1	20
GO:0007369	gastrulation	30/1366	186/28891	3.94715e-09	1.44058e-07	9.64315e-08	Pax2/Hmga2/Gata4/Sfrp2/Sox2/Fgfr1/Osr2/Dusp4/Bmp7/Macf1/Klf4/Bmpr1a/Sox17/Hand1/T/Acvr2b/Chrd/Mesp1/Foxc2/Htt/Dact1/Prickle1/Acvr1/Smad4/Dag1/Eya1/Fzd7/Epha2/Zic3/Apln	30
GO:0110110	positive regulation of animal organ morphogenesis	14/1366	42/28891	3.97305e-09	1.44062e-07	9.6434e-08	Fgf2/Ngfr/Msx1/Fgfr1/Six4/Gdnf/Sox8/Ar/Wnt2b/Stox1/Mesp1/Robo2/Cd34/Fgfr4	14
GO:0022604	regulation of cell morphogenesis	38/1366	277/28891	4.01111e-09	1.44503e-07	9.67297e-08	Ephb2/Gas7/Syt2/Coch/Plxna2/Cux2/Kank1/Lpar1/Cacng7/Kif3a/Ptk2/Syt17/Kdr/Prag1/Grip1/Macf1/Rims2/Arhgef18/Cpne5/Fgd4/Fzd4/Fyn/Kalrn/Efna5/Cdc42ep1/Gas2/Cldn3/Rims1/Afdn/Fblim1/Strip2/Tpm1/Opa1/Met/Myo10/Plxna4/Wtip/Myh10	38
GO:0060348	bone development	35/1366	242/28891	4.06329e-09	1.45445e-07	9.73601e-08	Cadm1/Pthlh/Ttc9/Sulf2/Msx1/Alpl/Large1/Osr2/Nppc/Col2a1/Timp3/Kdr/Fbln5/Neurog1/Fbn1/Pdgfa/Scube2/Hoxb4/Fgfr3/Pitx2/Lox/T/Inppl1/Cyp26b1/Papss2/Fat4/Twist1/Sh3pxd2b/Tulp3/Map3k7/Pdgfc/Akap13/Bmp6/Csgalnact1/Tjp2	35
GO:0035137	hindlimb morphogenesis	15/1366	49/28891	4.21984e-09	1.49625e-07	1.00158e-07	Tbx4/Msx1/Tbx3/Large1/Osr2/Fmn1/Pitx1/Bmpr1a/Alx4/Mecom/Alx3/Gpc3/Pitx2/Tfap2b/Twist1	15
GO:0032956	regulation of actin cytoskeleton organization	44/1366	351/28891	4.23366e-09	1.49625e-07	1.00158e-07	Tmeff2/Arhgef19/Fhod3/Mtss1/Lima1/Kank1/Lpar1/Cgnl1/Celsr1/Arhgef10/Dixdc1/Sptbn1/Shank3/Bin1/Fmn1/Evl/Rhpn2/Arhgef18/Scin/Arhgef10l/Cd2ap/Abl1/Pdlim4/Cttn/Ppm1e/Efna5/Cdc42ep1/Fer/Sdc4/Slit2/Tpm1/Rala/F2rl1/Tjp1/Carmil1/Washc5/Synpo/Sh3pxd2b/Smad4/Met/Sptb/Akap13/Ssh1/Baiap2l2	44
GO:0042692	muscle cell differentiation	53/1366	468/28891	4.32629e-09	1.51937e-07	1.01706e-07	Ptgfrn/Adrb1/Cacnb4/Tshz3/Fhod3/Tbx5/Smarcd3/Gata4/Pmp22/Igf2/Neo1/Msx1/Ank2/Six4/Tbx3/Large1/Prdm6/Sypl2/Bin1/Cxcl12/Ppara/Rora/Sema4c/Ccn3/Myof/Bmpr1a/Camk2d/Speg/Cdh2/Npnt/Pitx2/Lox/T/Smarca2/Mesp1/Tpm1/Cyp26b1/Prickle1/Tbx18/Megf10/Acvr1/Dock1/Prok2/Flnc/Smad4/Met/Fzd7/Akap13/Dll1/Bhlhe41/Hey1/Myh10/Syne1	53
GO:0051896	regulation of phosphatidylinositol 3-kinase/protein kinase B signal transduction	37/1366	266/28891	4.37358e-09	1.52638e-07	1.02175e-07	Fgf2/Gas6/Gata4/Meis3/Ror1/Ngfr/Igf2/Fgfr1/Phlpp1/Ptk2/Cxcl12/Kdr/Ppara/Flt1/Unc5b/Rasgrp1/Klf4/Cx3cr1/Pdgfa/Ntrk1/Stox1/Fer/Inpp4b/Phlda3/F2rl1/Wnt16/Vav2/Twist1/Erbb4/Dag1/Pde3b/Ret/Dab2ip/C1qbp/Pdgfc/Epha2/Tpbg	37
GO:0001736	establishment of planar polarity	17/1366	64/28891	4.4615e-09	1.54739e-07	1.03581e-07	Sfrp2/Foxf2/Celsr1/Wnt9b/Nkd1/Ryk/Abl1/Fzd1/Gpc3/Ptk7/Fzd2/Dact1/Prickle1/Fat4/Dab2/Erbb4/Fzd3	17
GO:0050920	regulation of chemotaxis	35/1366	243/28891	4.53481e-09	1.55619e-07	1.04171e-07	Fgf2/Gas6/St6gal1/Fezf2/Lpar1/Fgfr1/Stk39/Ptk2/Robo3/Sema6d/Cxcl12/Tubb2b/Kdr/Adgra2/Sema4c/Casr/Ccn3/Ryk/Cx3cr1/Hspb1/Sema3f/Cttn/Mtus1/Slit2/F2rl1/Robo2/Met/Stx3/Sema5b/C1qbp/Plxna4/Nbl1/Tpbg/Lgmn/Gpr183	35
GO:0048332	mesoderm morphogenesis	18/1366	72/28891	4.54261e-09	1.55619e-07	1.04171e-07	Pax2/Hmga2/Sfrp2/Fgfr1/Tbx3/Bmp7/Macf1/Bmpr1a/Tcf7l1/Hand1/T/Chrd/Mesp1/Foxc2/Htt/Acvr1/Eya1/Epha2	18
GO:0090288	negative regulation of cellular response to growth factor stimulus	22/1366	107/28891	4.83074e-09	1.64481e-07	1.10102e-07	Sfrp2/Ngfr/Sulf2/Shisa2/Creb3l1/Adgra2/Bmper/Epn2/Cadm4/Spry4/Fbn1/Abl1/Htra1/Fzd1/Pparg/Chrd/Slit2/Tmprss6/Dab2ip/Nbl1/Prdm14/Apln	22
GO:0031503	protein-containing complex localization	35/1366	244/28891	5.05756e-09	1.7116e-07	1.14573e-07	Nbea/Dnm3/Lpar1/Cacng7/Anks1b/Zfp365/Cacng4/Ift22/Grip1/Iqsec2/Iqsec1/Pacsin1/C1ql3/Ift46/Slc1a1/Myo6/Kalrn/Gsg1l/Cep112/Lca5l/Kif5c/Hap1/Nptxr/Rala/Git1/Tspan9/Washc5/Erbb4/Dag1/Birc5/Clstn1/Stx3/Ttc21b/Wdr35/Vac14	35
GO:0046578	regulation of Ras protein signal transduction	31/1366	199/28891	5.15974e-09	1.73566e-07	1.16184e-07	Ephb2/Kank1/Ngfr/Lpar1/Syde1/Prag1/Iqsec2/Iqsec1/Rasgrp1/Arhgef18/Tns3/Cadm4/Spry4/Abl1/Ntrk1/Camk2d/Cdh2/P2ry10b/Rasgrf1/Cyth2/Arhgef28/F2rl1/Eps8l1/Git1/Itga3/Arhgef2/Rasgef1a/Trim67/Met/Dab2ip/Akap13	31
GO:0090175	regulation of establishment of planar polarity	14/1366	43/28891	5.63499e-09	1.88418e-07	1.26126e-07	Sfrp2/Celsr1/Wnt9b/Nkd1/Ryk/Abl1/Fzd1/Gpc3/Ptk7/Fzd2/Dact1/Prickle1/Dab2/Fzd3	14
GO:0048511	rhythmic process	41/1366	317/28891	5.71708e-09	1.88635e-07	1.26271e-07	Kcnma1/Enox1/Adrb1/Fbxl21/Id3/Htr7/Gabrb3/Pgr/Ngfr/Nos2/Bmal1/Hlf/Kcna2/Nppc/Phlpp1/Six3/Ppara/Rora/Drd1/Rorb/Prkaa2/Parp1/Fzd4/Adora2a/Ntrk1/Nkx2-1/Npas2/Pparg/Mybbp1a/Gas2/Esr2/Ppargc1a/Schip1/Prok2/Twist1/Prokr2/Nr5a1/Grin1/Esr1/Bhlhe41/Csnk1d	41
GO:0042886	amide transport	50/1366	432/28891	5.75748e-09	1.88635e-07	1.26271e-07	Plekha8/Camk2n1/Pltp/Hmga2/Ffar4/Pou3f3/Slc1a2/Nos2/Bmal1/Myrip/Htr6/Pclo/Adcy8/Ano1/Casr/Lif/Gnaq/Slc17a7/Ccn3/Rims2/Adra2a/Fbn1/Adora2a/Rptor/Slc1a1/Myo6/Pparg/Gpr27/Kalrn/Efna5/Acvr1c/Acvr2b/F2rl1/Htt/Stxbp5l/Chga/Trpm4/Tfap2b/Pde3b/Birc5/Slc27a1/Crhr2/Sox4/Abcb9/Aqp3/Syt9/Rab3gap1/Pde4c/Slc46a1/Apln	50
GO:1905330	regulation of morphogenesis of an epithelium	18/1366	73/28891	5.76423e-09	1.88635e-07	1.26271e-07	Fgf2/Pax2/Fgfr1/Six4/Cdh1/Gdnf/Sox8/Bmp7/Lif/Nkd1/Ar/Hoxb7/Pdgfa/Abl1/Wnt2b/Stox1/Met/Esr1	18
GO:0007164	establishment of tissue polarity	17/1366	65/28891	5.77661e-09	1.88635e-07	1.26271e-07	Sfrp2/Foxf2/Celsr1/Wnt9b/Nkd1/Ryk/Abl1/Fzd1/Gpc3/Ptk7/Fzd2/Dact1/Prickle1/Fat4/Dab2/Erbb4/Fzd3	17
GO:0045446	endothelial cell differentiation	23/1366	118/28891	6.43255e-09	2.08834e-07	1.39792e-07	Kdr/Cldn5/Fzd4/Hapln2/Sox17/Fzd1/Fzd2/Cldn3/Acvr2b/Afdn/Mesp1/F2rl1/Tjp1/Acvr1/Prok2/Smad4/Fstl1/Met/Dll1/Hey1/Bmp6/S1pr3/Tjp2	23
GO:0007517	muscle organ development	46/1366	382/28891	6.79825e-09	2.1943e-07	1.46885e-07	Id3/Mtss1/Gata4/Pax5/Pmp22/Phox2b/Igf2/Tbx20/Bmal1/Msx1/Hlf/Six4/Large1/Sox8/Lif/Boc/Pitx1/Etv1/Bmpr1a/Neurog1/Alx4/Fzd1/Hand1/Dmrta2/Lama5/Pitx2/Lox/Fzd2/Tpm1/Foxc2/Cyp26b1/Megf10/Eid2/Vax1/Jph1/Pax7/Twist1/Hivep3/Smad4/Dag1/Met/Crhr2/Scn8a/Ryr2/Dll1/Hey1	46
GO:0090263	positive regulation of canonical Wnt signaling pathway	22/1366	109/28891	6.94266e-09	2.22803e-07	1.49143e-07	Fgf2/Nle1/Sfrp2/Kank1/Sulf2/Bmal1/Reck/Wnk2/Adgra2/Cdh3/Dkk2/Gpc3/Fgfr3/Ptk7/Dact1/Gpc5/Trpm4/Ttc21b/Sox4/Fzd9/Csnk1d/Tmem198	22
GO:0060021	roof of mouth development	21/1366	101/28891	8.70992e-09	2.77921e-07	1.86039e-07	Ephb2/Gas1/Gabrb3/Prrx1/Msx1/Foxf2/Tbx3/Osr2/Col2a1/Foxe1/Wnt9b/Bmpr1a/Alx4/Fzd1/Fzd2/Acvr2b/Pkdcc/Schip1/Vax1/Smad4/Mmp25	21
GO:0018108	peptidyl-tyrosine phosphorylation	41/1366	322/28891	9.02448e-09	2.86322e-07	1.91662e-07	Ephb2/Ttbk1/Srcin1/Sfrp2/Igf2/Ace/Fgfr1/Zfyve28/Gdnf/Ptk2/Dusp22/Kdr/Flt1/Flt4/Lif/Adra2a/Ptprz1/Cadm4/Dok7/Pdgfa/Yes1/Abl1/Ntrk1/Fyn/Ghr/Fgfr3/Efna5/Fer/Lilrb4b/Gfra1/Pkdcc/Tspan9/Prmt2/Acvr1/Arhgef2/Erbb4/Fgfr4/Vps25/Pdgfc/Sh2d1b1/Bmp6	41
GO:0060078	regulation of postsynaptic membrane potential	24/1366	130/28891	9.35782e-09	2.95221e-07	1.97619e-07	Adrb1/Gabrb3/Insyn1/Cux2/Ngfr/Shank3/Pclo/Mapk8ip2/Igsf9b/Tmem108/Slc17a7/Rims2/Celf4/Adora2a/Rims1/Afdn/Ckap5/Sez6/Met/Grin1/Unc13b/Ssh1/Rab3gap1/Begain	24
GO:0001658	branching involved in ureteric bud morphogenesis	17/1366	67/28891	9.5318e-09	2.9902e-07	2.00162e-07	Fgf2/Pax2/Six4/Foxd1/Gdnf/Sox8/Hs3st3a1/Wnt9b/Hoxb7/Npnt/Wnt2b/Gpc3/Lama5/Greb1l/Fat4/Smad4/Eya1	17
GO:0048857	neural nucleus development	11/1366	26/28891	1.01636e-08	3.17058e-07	2.12237e-07	Fgf2/Ascl1/Phox2b/Large1/Nkx2-1/Fgfr3/Pitx2/Aldh1a3/Cdk5r2/Slc4a7/Nfib	11
GO:0007179	transforming growth factor beta receptor signaling pathway	31/1366	205/28891	1.06343e-08	3.299e-07	2.20833e-07	Onecut2/Fermt1/Cd109/Gdnf/Ptk2/Dusp22/Pmepa1/Ppara/Itgb5/Cldn5/Onecut1/Nrep/Zfyve9/Parp1/Bmpr1a/Fbn1/Nkx2-1/Htra1/Npnt/Pparg/Acvr1c/Lox/Itga3/Acvr1/Eid2/Dab2/Smad4/Bmp8b/Map3k7/Zmiz1/Snx6	31
GO:1902905	positive regulation of supramolecular fiber organization	29/1366	183/28891	1.07506e-08	3.31666e-07	2.22015e-07	Stmn2/Map1b/Mtss1/Lpar1/Arhgef10/Bin1/Fmn1/Evl/Scin/Mapt/Arhgef10l/Abl1/Pdlim4/Cttn/Ppm1e/Pde4dip/Cdc42ep1/Fer/Sdc4/Tpm1/Ckap5/F2rl1/Git1/Carmil1/Synpo/Tnxb/Sh3pxd2b/Met/Baiap2l2	29
GO:0021536	diencephalon development	18/1366	76/28891	1.14762e-08	3.52104e-07	2.35697e-07	Fgf2/Hmga2/Gsx1/Otp/Sox2/Sox3/Lhx3/Six3/Pitx1/Bmpr1a/Nkx2-1/Pitx2/Hap1/Hesx1/Gbx2/Prdm13/Ptchd1/Rab3gap1	18
GO:0071559	response to transforming growth factor beta	35/1366	252/28891	1.18182e-08	3.60616e-07	2.41394e-07	Onecut2/Fermt1/Cd109/Gdnf/Ptk2/Dusp22/Pmepa1/Ppara/Itgb5/Cldn5/Onecut1/Nrep/Zfyve9/Parp1/Bmpr1a/Fbn1/Yes1/Fyn/Nkx2-1/Htra1/Npnt/Pparg/Acvr1c/Lox/Ppargc1a/Itga3/Acvr1/Eid2/Dab2/Smad4/Bmp8b/Map3k7/Runx3/Zmiz1/Snx6	35
GO:0014706	striated muscle tissue development	39/1366	301/28891	1.27178e-08	3.85956e-07	2.58357e-07	Fgf2/Adrb1/Aldh1a2/Fhod3/Tbx5/Gata4/Tbx20/Fgfr1/Tbx3/Large1/Sav1/Ppara/Bmp7/Boc/Bmpr1a/Camk2d/Speg/Hand1/Pitx2/Lox/T/Mesp1/Tpm1/Foxc2/Prickle1/Tbx18/Acvr1/Twist1/Erbb4/Smad4/Met/Ryr2/Eya1/Fzd7/Akap13/Dll1/Zic3/Hey1/Myh10	39
GO:0021983	pituitary gland development	13/1366	39/28891	1.43229e-08	4.32318e-07	2.89391e-07	Fgf2/Hmga2/Gsx1/Otp/Sox2/Sox3/Lhx3/Six3/Pitx1/Bmpr1a/Nkx2-1/Pitx2/Hesx1	13
GO:0060390	regulation of SMAD protein signal transduction	14/1366	46/28891	1.5094e-08	4.53144e-07	3.03332e-07	Tbx20/Wwtr1/Sptbn1/Pmepa1/Bmp7/Ccn3/Parp1/Bmpr1a/Pparg/Acvr1/Eid2/Dab2/Smad4/Bmp6	14
GO:0072078	nephron tubule morphogenesis	19/1366	86/28891	1.54669e-08	4.61856e-07	3.09164e-07	Fgf2/Pax2/Six4/Foxd1/Gdnf/Sox8/Fmn1/Hs3st3a1/Wnt9b/Hoxb7/Npnt/Wnt2b/Gpc3/Lama5/Greb1l/Fat4/Smad4/Eya1/Hey1	19
GO:0030326	embryonic limb morphogenesis	25/1366	144/28891	1.69096e-08	4.99595e-07	3.34426e-07	Aldh1a2/Gas1/Tbx4/Tbx5/Sfrp2/Prrx1/Msx1/Fgfr1/Tbx3/Osr2/Reck/Bmp7/Gnaq/Pitx1/Bmpr1a/Alx4/Mecom/Alx3/Gpc3/Pitx2/Cyp26b1/Prickle1/Twist1/Tulp3/Smad4	25
GO:0035113	embryonic appendage morphogenesis	25/1366	144/28891	1.69096e-08	4.99595e-07	3.34426e-07	Aldh1a2/Gas1/Tbx4/Tbx5/Sfrp2/Prrx1/Msx1/Fgfr1/Tbx3/Osr2/Reck/Bmp7/Gnaq/Pitx1/Bmpr1a/Alx4/Mecom/Alx3/Gpc3/Pitx2/Cyp26b1/Prickle1/Twist1/Tulp3/Smad4	25
GO:0007265	Ras protein signal transduction	42/1366	342/28891	1.72823e-08	5.07918e-07	3.39997e-07	Ephb2/Adrb1/Kank1/Ngfr/Lpar1/Celsr1/Ntn1/Ksr2/Syde1/Rras2/Prag1/Iqsec2/Iqsec1/Rasgrp1/Arhgef18/Tns3/Cadm4/Spry4/Abl1/Ntrk1/Camk2d/Cdh2/P2ry10b/Rasgrf1/Cdc42ep1/Cyth2/Arhgef28/Rala/F2rl1/Eps8l1/Git1/Itga3/Gm266/Dhcr24/Arhgef2/Rasgef1a/Nisch/Trim67/Met/Dab2ip/Rab4a/Akap13	42
GO:0021510	spinal cord development	21/1366	105/28891	1.80105e-08	5.26547e-07	3.52467e-07	Vldlr/Ascl1/Gsx1/Tbx20/Isl2/Lhx3/Gdnf/Sox13/Rfx4/Dmrt3/Chrd/Drgx/Pax7/Ighmbp2/Gbx1/Tulp3/Sox4/Gigyf2/Gsx2/Dll1/Lhx4	21
GO:0042490	mechanoreceptor differentiation	20/1366	96/28891	1.8903e-08	5.49762e-07	3.68007e-07	Fgf2/Kcnma1/Tmem132e/Gabrb3/Fgfr1/Kif3a/Esrp1/Mycl/Whrn/Tsku/Ntrk1/Myo6/Fgfr3/Fzd2/Sdc4/Fat4/Atp8b1/Slc4a7/Dll1/Hey1	20
GO:0006887	exocytosis	46/1366	395/28891	1.9235e-08	5.5652e-07	3.72531e-07	Cplx2/Cacnb4/Clnk/Abr/Syt2/Srcin1/Prss12/Rab27b/Cacna1h/Htr1d/Nppc/Pclo/Pld2/Syt17/Syde1/Tph1/Rasgrp1/Cadps2/Cacna1b/Rims2/Adra2a/Tspan18/Sdc1/Cspg5/Kcnq2/Fer/Stx17/Rims1/Sdc4/Hap1/Cdk5r2/Rala/F2rl1/Git1/Stxbp5l/Chga/Mical3/Washc5/Syt6/Ms4a2/Stx3/Scamp5/Unc13b/Syt9/Rab3gap1/Myh10	46
GO:0045600	positive regulation of fat cell differentiation	17/1366	70/28891	1.94705e-08	5.6043e-07	3.75149e-07	Ffar4/Sfrp2/Frzb/Sav1/Sox13/Tph1/Bmp7/Fndc3b/Mecom/Zbtb7c/Pparg/Cds1/Lpl/Dact1/Trpm4/Sh3pxd2b/Wnt5b	17
GO:0060041	retina development in camera-type eye	29/1366	188/28891	1.99793e-08	5.72126e-07	3.82978e-07	Grm6/Pax2/Smarcd3/Sox2/Fjx1/Large1/Sox8/Six3/Casz1/Mertk/Bhlhe22/Rorb/Lamc3/Lif/Nectin1/Fat3/Celf4/Fzd4/Ptprm/Slc1a1/Acvr2b/Col4a1/Vsx2/Cyp1b1/Thrb/Slc4a7/Dll1/Myh10/Nfib	29
GO:0060563	neuroepithelial cell differentiation	14/1366	47/28891	2.05638e-08	5.85858e-07	3.9217e-07	Fgf2/Ascl1/Map1b/Insm1/Otp/Lhx3/Abl1/Rptor/Cdh2/Fgfr3/Afdn/Vax1/Sox4/Dll1	14
GO:0050679	positive regulation of epithelial cell proliferation	33/1366	235/28891	2.33574e-08	6.6207e-07	4.43186e-07	Fgf2/Gas1/Pax2/St8sia1/Hmga2/Igf2/Fgfr1/Osr2/Kif3a/Cxcl12/Kdr/Flt4/Ar/Esrp1/Cdh3/Bmpr1a/Rptor/Twist2/Htra1/Scn5a/Fgfr3/Plcg1/Egr3/Tbx18/Twist1/Erbb4/Esr1/Eya1/Fzd7/Bmp6/Apln/Hmx2/Vash2	33
GO:0071560	cellular response to transforming growth factor beta stimulus	34/1366	248/28891	2.64142e-08	7.44934e-07	4.98654e-07	Onecut2/Fermt1/Cd109/Gdnf/Ptk2/Dusp22/Pmepa1/Ppara/Itgb5/Cldn5/Onecut1/Nrep/Zfyve9/Parp1/Bmpr1a/Fbn1/Yes1/Fyn/Nkx2-1/Htra1/Npnt/Pparg/Acvr1c/Lox/Ppargc1a/Itga3/Acvr1/Eid2/Dab2/Smad4/Bmp8b/Map3k7/Zmiz1/Snx6	34
GO:0003158	endothelium development	24/1366	137/28891	2.71288e-08	7.57436e-07	5.07023e-07	Kdr/Cldn5/Fzd4/Hapln2/Sox17/Fzd1/Fzd2/Cldn3/Acvr2b/Afdn/Mesp1/Foxc2/F2rl1/Tjp1/Acvr1/Prok2/Smad4/Fstl1/Met/Dll1/Hey1/Bmp6/S1pr3/Tjp2	24
GO:2000177	regulation of neural precursor cell proliferation	24/1366	137/28891	2.71288e-08	7.57436e-07	5.07023e-07	Fgf2/Ascl1/Insm1/Smarcd3/Ngfr/Pitx3/Otp/Sox2/Bcan/Six3/Cx3cr1/Ptprz1/Hapln2/Zfp423/Cdh2/Fgfr3/Dmrta2/Afdn/Vsx2/Rassf10/Vax1/Fzd3/Fzd9/Spint1	24
GO:0021954	central nervous system neuron development	20/1366	98/28891	2.73385e-08	7.59494e-07	5.08401e-07	Ephb2/Ascl1/Fezf2/Phox2b/Fgfr1/Ptk2/Lingo1/Drd1/Bhlhe22/Gnaq/Dclk2/Tsku/B4galt6/Arhgef28/Slit2/Gbx2/Cdh11/Zmiz1/Plxna4/Nfib	20
GO:0022037	metencephalon development	23/1366	127/28891	2.75979e-08	7.62906e-07	5.10684e-07	Ascl1/Gas1/Gabrb3/Dixdc1/Zfp365/Rora/Sema4c/Faim2/Slc25a46/Fzd4/Whrn/Abl1/Neurod2/Hap1/Cdk5r2/Gbx2/Sez6/Grin1/Ttc21b/Slc4a7/Dll1/Myh10/Pdss2	23
GO:0043523	regulation of neuron apoptotic process	39/1366	310/28891	2.8735e-08	7.90424e-07	5.29105e-07	Kcnma1/Ascl1/Kcnip3/Ngfr/Trim2/Pitx3/Six4/Barhl1/Nppc/Sncb/Gdnf/Kdr/Unc5b/Faim2/Parp1/Cx3cr1/Ube2v2/Ptprz1/Adora2a/Abl1/Ntrk1/Nrbp2/Slc1a1/Hrk/Fyn/Fzd1/Fgfr3/Esr2/Ppargc1a/Htt/Tfap2b/Birc5/Sarm1/Grin1/Esr1/Chl1/Snx6/Fzd9/Lgmn	39
GO:0048706	embryonic skeletal system development	25/1366	148/28891	2.98082e-08	8.15926e-07	5.46176e-07	Hoxc6/Gas1/Pcsk5/Pax5/Prrx1/Sulf2/Six4/Hoxc4/Osr2/Hoxd3/Col2a1/Bmp7/Hoxb9/Wnt9b/Hoxb7/Alx4/Hoxb4/Alx3/Twist2/T/Foxc2/Pax7/Twist1/Tulp3/Eya1	25
GO:0001704	formation of primary germ layer	21/1366	108/28891	3.02938e-08	8.25173e-07	5.52366e-07	Pax2/Hmga2/Gata4/Sfrp2/Sox2/Fgfr1/Dusp4/Bmp7/Macf1/Bmpr1a/Sox17/Hand1/T/Chrd/Mesp1/Foxc2/Htt/Acvr1/Eya1/Fzd7/Epha2	21
GO:0045598	regulation of fat cell differentiation	25/1366	149/28891	3.42284e-08	9.27823e-07	6.21079e-07	Trib2/Ffar4/Trio/Sfrp2/Bmal1/Frzb/Wwtr1/Sav1/Sox13/Tph1/Rora/Dlk2/Bmp7/Fndc3b/Fbn1/Mecom/Zbtb7c/Pparg/Cds1/C1ql4/Lpl/Dact1/Trpm4/Sh3pxd2b/Wnt5b	25
GO:0046879	hormone secretion	46/1366	403/28891	3.54672e-08	9.54207e-07	6.3874e-07	Camk2n1/Hmga2/Ffar4/Nos2/Bmal1/Myrip/Fgfr1/Tbx3/Foxd1/Pclo/Adcy8/Ano1/Casr/Lif/Gnaq/Ccn3/Rims2/Adra2a/Fzd4/Fbn1/Rptor/Niban2/Pparg/Gpr27/Kalrn/Efna5/Rab11fip3/Acvr1c/Acvr2b/F2rl1/Htt/Stxbp5l/Chga/Trpm4/Tfap2b/Dab2/Smad4/Pde3b/Birc5/Fgfr4/Crhr2/Sox4/Syt9/Bmp6/Pde4c/Apln	46
GO:0045926	negative regulation of growth	35/1366	263/28891	3.55435e-08	9.54207e-07	6.3874e-07	Adrb1/Gas1/Tbx5/Sfrp2/Stc2/Msx1/Frzb/Cdh1/Rgma/Ntn1/Sav1/Wwc1/Ptk2/Sema6d/Ppara/Sema4c/Nkd1/Ccn3/Ryk/Sema3f/Sox17/Pparg/Gpc3/Fgfr3/Smarca2/Slit2/Sh3bp4/Eaf2/Dab2/Smad4/Adrb3/Dab2ip/Sema5b/Gng4/Lgmn	35
GO:0010469	regulation of signaling receptor activity	24/1366	139/28891	3.62525e-08	9.68585e-07	6.48365e-07	Ephb2/Adra2c/Cacng7/Zfyve28/Shank3/Cacng4/Dlgap3/Ppara/Grip1/Mapk8ip2/Slc24a4/Adra2a/Dlgap4/Rasgrf1/Pparg/Nrxn2/Lilrb4b/Gsg1l/Ppargc1a/Rgs9/Vps25/Shisa8/Begain/Slc6a9	24
GO:0014020	primary neural tube formation	22/1366	119/28891	3.73595e-08	9.85044e-07	6.59382e-07	Cobl/Pax2/Sfrp2/Celsr1/Rgma/Sema4c/Bmp7/Enah/Luzp1/Abl1/Fzd1/Ptk7/Fzd2/T/Sdc4/Rala/Prickle1/Twist1/Tulp3/Opa1/Fzd3/Spint1	22
GO:0003279	cardiac septum development	23/1366	129/28891	3.73978e-08	9.85044e-07	6.59382e-07	Pcsk5/Tbx5/Gata4/Tbx20/Ank2/Tbx3/Sav1/Bmp7/Bmpr1a/Luzp1/Fzd1/Hand1/Kif7/Ptk7/Pitx2/Fzd2/Slit2/Robo2/Acvr1/Smad4/Sox4/Hey1/Myh10	23
GO:0048565	digestive tract development	23/1366	129/28891	3.73978e-08	9.85044e-07	6.59382e-07	Ascl1/Aldh1a2/Cobl/Pcsk5/Gata4/Sfrp2/Foxf2/Tigar/Cdh1/Sav1/Nkx2-3/Pdgfa/Alx4/Sox17/Fgfr3/Pitx2/Acvr2b/Pkdcc/Dact1/Fat4/Clmp/Pdgfc/Zic3	23
GO:0035418	protein localization to synapse	20/1366	100/28891	3.91322e-08	1.02589e-06	6.86723e-07	Nbea/Rab27b/Cacng7/Zdhhc2/Pclo/Grip1/Iqsec2/C1ql3/Mapt/Hspb1/Kalrn/Nrxn2/Kif5c/Nptxr/Git1/Erbb4/Dag1/Clstn1/Grin1/Stx3	20
GO:0030048	actin filament-based movement	23/1366	130/28891	4.34251e-08	1.13311e-06	7.58497e-07	Adrb1/Kcnn2/Gata4/Cacna1h/Myrip/Ank2/Bin1/Myo1b/Evl/Scn4b/Wipf1/Camk2d/Myo6/Scn5a/Pard3/Kcnh2/Nup155/Tpm1/Trpm4/Myo1e/Syne2/Ryr2/Myh10	23
GO:0021761	limbic system development	22/1366	120/28891	4.37238e-08	1.1356e-06	7.60163e-07	Fezf2/Gsx1/Otp/Fgfr1/Sox3/Tbx3/Large1/Kif3a/Bcan/Drd1/Tmem108/Dclk2/Tsku/Nkx2-1/Pitx2/Kcnq2/Hap1/Aldh1a3/Cdk5r2/Prdm13/Zic3/Rab3gap1	22
GO:0090100	positive regulation of transmembrane receptor protein serine/threonine kinase signaling pathway	20/1366	101/28891	4.66439e-08	1.20583e-06	8.07175e-07	Gata4/Ark2c/Tbx20/Neo1/Msx1/Fermt1/Foxd1/Kdr/Bmp7/Parp1/Bmpr1a/Zfp423/Npnt/Pparg/Gpc3/Acvr2b/Acvr1/Dab2/Smad4/Bmp6	20
GO:0048588	developmental cell growth	37/1366	291/28891	4.89789e-08	1.26036e-06	8.43677e-07	Adrb1/Map1b/Syt2/Cobl/Gata4/Cacng7/Cdh1/Rgma/Ntn1/Syt17/Bcan/Sema6d/Cxcl12/Ppara/Sema4c/Tmem108/Macf1/Ryk/Rims2/Cpne5/Mapt/Spag6/Abl1/Sema3f/Camk2d/Cttn/Efna5/Rims1/Afdn/Slit2/Prickle1/Prmt2/Sema5b/Akap13/Plxna4/Nrn1/Flrt3	37
GO:0010453	regulation of cell fate commitment	13/1366	43/28891	5.40449e-08	1.38434e-06	9.26671e-07	Fgf2/Sfrp2/Glis1/Fgfr1/Casz1/Ar/Esrp1/Bmpr1a/Sox17/Mesp1/Pax7/Tbx21/Fzd7	13
GO:0070372	regulation of ERK1 and ERK2 cascade	41/1366	343/28891	5.45048e-08	1.38975e-06	9.30288e-07	Fgf2/Ephb2/Gas6/Ffar4/Gata4/Phlpp1/Timp3/Cxcl12/Dusp4/Wnk2/Kdr/Fgf15/Flt4/Casr/Rasgrp1/Lif/Bmper/Klf4/Pdgfa/Abl1/Camk2d/Npnt/Cnksr3/Ndrg4/Fgfr3/Fgfbp3/Esr2/F2rl1/C1ql4/Dab2/Erbb4/Smad4/Fgfr4/Crhr2/Dab2ip/Esr1/Havcr2/Pdgfc/Epha2/Tpbg/Gpr183	41
GO:0055123	digestive system development	24/1366	142/28891	5.53841e-08	1.40575e-06	9.41001e-07	Ascl1/Aldh1a2/Cobl/Pcsk5/Gata4/Sfrp2/Igf2/Foxf2/Tigar/Cdh1/Sav1/Nkx2-3/Pdgfa/Alx4/Sox17/Fgfr3/Pitx2/Acvr2b/Pkdcc/Dact1/Fat4/Clmp/Pdgfc/Zic3	24
GO:0110053	regulation of actin filament organization	36/1366	280/28891	5.56537e-08	1.4062e-06	9.41301e-07	Tmeff2/Fhod3/Mtss1/Lima1/Kank1/Lpar1/Cgnl1/Arhgef10/Sptbn1/Shank3/Bin1/Fmn1/Evl/Rhpn2/Arhgef18/Scin/Arhgef10l/Abl1/Pdlim4/Cttn/Ppm1e/Cdc42ep1/Fer/Sdc4/Slit2/Tpm1/F2rl1/Tjp1/Carmil1/Washc5/Synpo/Sh3pxd2b/Met/Sptb/Ssh1/Baiap2l2	36
GO:0048485	sympathetic nervous system development	10/1366	24/28891	5.76964e-08	1.45125e-06	9.71455e-07	Ascl1/Insm1/Phox2b/Gdnf/Ntrk1/Sema3f/Tfap2b/Fzd3/Sox4/Plxna4	10
GO:0001841	neural tube formation	23/1366	132/28891	5.82655e-08	1.45899e-06	9.76637e-07	Cobl/Pax2/Sfrp2/Celsr1/Rgma/Sema4c/Bmp7/Enah/Luzp1/Abl1/Fzd1/Ptk7/Fzd2/T/Sdc4/Rala/Prickle1/Twist1/Tulp3/Opa1/Fzd3/Map3k7/Spint1	23
GO:0008593	regulation of Notch signaling pathway	19/1366	93/28891	5.94211e-08	1.48128e-06	9.91562e-07	Ascl1/Sox2/Dll3/Reck/Prag1/Dlk2/Bmp7/Ccn3/Bend6/Epn2/Rfng/Gas2/Mesp1/Robo2/Gsx2/Eya1/Zmiz1/Dll1/Hey1	19
GO:0090130	tissue migration	40/1366	332/28891	6.35987e-08	1.57631e-06	1.05517e-06	Fgf2/Ptprg/Kank1/Igf2/Fgfr1/Fermt1/Ptk2/Cxcl12/Kdr/Adgra2/Evl/Flt4/Iqsec1/Bmper/Macf1/Klf4/Ccn3/Tns3/Hspb1/Vash1/Abl1/Ptprm/Pparg/Bcar1/T/Slit2/Foxc2/Cyp1b1/Plcg1/Egr3/Itga3/Dock1/Smad4/Fstl1/Met/Sash1/Dab2ip/Epha2/Ptp4a3/Lgmn	40
GO:0009914	hormone transport	46/1366	411/28891	6.40791e-08	1.57631e-06	1.05517e-06	Camk2n1/Hmga2/Ffar4/Nos2/Bmal1/Myrip/Fgfr1/Tbx3/Foxd1/Pclo/Adcy8/Ano1/Casr/Lif/Gnaq/Ccn3/Rims2/Adra2a/Fzd4/Fbn1/Rptor/Niban2/Pparg/Gpr27/Kalrn/Efna5/Rab11fip3/Acvr1c/Acvr2b/F2rl1/Htt/Stxbp5l/Chga/Trpm4/Tfap2b/Dab2/Smad4/Pde3b/Birc5/Fgfr4/Crhr2/Sox4/Syt9/Bmp6/Pde4c/Apln	46
GO:0043087	regulation of GTPase activity	41/1366	345/28891	6.408e-08	1.57631e-06	1.05517e-06	Adrb1/Ngef/Abr/Arhgef19/Gpr137b/Plxna2/Tbc1d9/Dock7/Arhgef10/Rgma/Chn1/Rap1gap/Bin1/Chn2/Asap2/Tiam2/Rasgrp1/Arhgap22/Tns3/Sgsm3/Ntrk1/Rasgrf1/Kalrn/Efna5/F2rl1/Sh3bp4/Tbc1d14/Rgs10/Rasgef1a/Vav2/Bcar3/Met/Tbc1d12/Rgs9/Dab2ip/Gapvd1/Epha2/Plxna4/Arhgap12/Rab3gap1/Rap1gap2	41
GO:0099072	regulation of postsynaptic membrane neurotransmitter receptor levels	23/1366	133/28891	6.73303e-08	1.649e-06	1.10383e-06	Nbea/Dnm3/Lpar1/Cacng7/Cacng4/Grip1/Iqsec2/Iqsec1/Pacsin1/C1ql3/Myo6/Kalrn/Gsg1l/Hap1/Nptxr/Rala/Git1/Erbb4/Dag1/Clstn1/Stx3/Snx6/Vac14	23
GO:0045444	fat cell differentiation	35/1366	270/28891	6.90288e-08	1.68322e-06	1.12674e-06	Adrb1/Trib2/Hmga2/Ffar4/Trio/Sfrp2/Glis1/Bmal1/Frzb/Wwtr1/Sav1/Sox8/Sox13/Tph1/Rora/Dlk2/Bmp7/Fndc3b/Klf4/Fbn1/Mecom/Creb5/Zfp423/Zbtb7c/Fabp3/Pparg/Cds1/C1ql4/Lpl/Dact1/Trpm4/Tfap2b/Sh3pxd2b/Adrb3/Wnt5b	35
GO:0051963	regulation of synapse assembly	24/1366	144/28891	7.29439e-08	1.77095e-06	1.18546e-06	Ephb2/Mdga2/Srcin1/Cux2/Farp1/Six4/Ntn1/Elavl2/Ptk2/Mdga1/Nectin1/Slitrk5/Ube2v2/Ntrk1/Fzd1/Efna5/Adgrb2/Slit2/Lzts3/Adgrl3/Clstn1/Grin1/Tpbg/Flrt3	24
GO:0051216	cartilage development	31/1366	223/28891	7.78454e-08	1.88177e-06	1.25964e-06	Fgf2/Pthlh/Hmga2/Sfrp2/Prrx1/Sulf2/Msx1/Frzb/Fgfr1/Hoxc4/Osr2/Nppc/Hoxd3/Col2a1/Bmp7/Pitx1/Ccn3/Bmpr1a/Scube2/Mboat2/Hand1/Fgfr3/Pkdcc/Thrb/Pax7/Ddrgk1/Bmp8b/Runx3/Bmp6/Csgalnact1/Nfib	31
GO:0001707	mesoderm formation	16/1366	68/28891	8.18795e-08	1.9623e-06	1.31355e-06	Pax2/Hmga2/Sfrp2/Fgfr1/Bmp7/Macf1/Bmpr1a/Hand1/T/Chrd/Mesp1/Foxc2/Htt/Acvr1/Eya1/Epha2	16
GO:0099601	regulation of neurotransmitter receptor activity	16/1366	68/28891	8.18795e-08	1.9623e-06	1.31355e-06	Ephb2/Cacng7/Shank3/Cacng4/Dlgap3/Grip1/Mapk8ip2/Dlgap4/Rasgrf1/Nrxn2/Gsg1l/Ppargc1a/Rgs9/Shisa8/Begain/Slc6a9	16
GO:0060079	excitatory postsynaptic potential	19/1366	95/28891	8.50849e-08	2.02176e-06	1.35335e-06	Cux2/Ngfr/Shank3/Pclo/Mapk8ip2/Tmem108/Slc17a7/Rims2/Celf4/Adora2a/Rims1/Afdn/Ckap5/Sez6/Met/Grin1/Ssh1/Rab3gap1/Begain	19
GO:0060395	SMAD protein signal transduction	19/1366	95/28891	8.50849e-08	2.02176e-06	1.35335e-06	Gata4/Tbx20/Wwtr1/Sptbn1/Pmepa1/Bmp7/Bmper/Ccn3/Parp1/Bmpr1a/Pparg/T/Abtb3/Acvr1/Eid2/Dab2/Smad4/Zmiz1/Bmp6	19
GO:0010721	negative regulation of cell development	39/1366	323/28891	8.7364e-08	2.06712e-06	1.38372e-06	Ephb2/Tmem178/Prtg/Pthlh/Hmga2/Gpr137b/Pitx3/Frzb/Cdh1/Rgma/Dll3/Nppc/Ntn1/Dpysl5/Ptk2/Sema6d/Lingo1/Casz1/Sema4c/Bmp7/Tsc22d1/Ryk/Bmpr1a/Fbn1/Hspb1/Sema3f/Fgfr3/Lilrb4b/Mafb/Inpp4b/Slit2/Vsx2/Vax1/Arhgef2/Tbx21/Runx3/Sema5b/S1pr3/Tjp2	39
GO:0031644	regulation of nervous system process	26/1366	167/28891	8.78959e-08	2.07093e-06	1.38627e-06	Fgf12/Cux2/Ngfr/Shank3/Cacng4/Pclo/Dlgap3/Igsf9b/Tmem108/Myrf/Fabp5/Ccn3/Rims2/Celf4/Dlgap4/Nrxn2/Pard3/Fgfbp3/Rims1/Afdn/Dag1/Ctsc/Grin1/Unc13b/Ssh1/Begain	26
GO:0090090	negative regulation of canonical Wnt signaling pathway	23/1366	135/28891	8.94941e-08	2.09973e-06	1.40554e-06	Tpbgl/Sfrp2/Shisa3/Frzb/Sox2/Fermt1/Wwtr1/Cdh1/Sox13/Nkd1/Dkk2/Sox17/Cdh2/Fzd1/Gpc3/Mesp1/Dact1/Prickle1/Tbx18/Dab2/Wnt5b/Dab2ip/Tpbg	23
GO:0001508	action potential	25/1366	158/28891	1.12112e-07	2.61938e-06	1.7534e-06	Kcnma1/Cacnb4/Kcnn2/Fgf12/Pmp22/Cacna1h/Kcna2/Ank2/Bin1/Gpr88/Drd1/Scn4b/Gnaq/Camk2d/Nrcam/Dcdc2a/Scn5a/Kcnq2/Kcnh2/Nup155/Tbx18/Trpm4/Scn8a/Ryr2/Gna14	25
GO:0036293	response to decreased oxygen levels	34/1366	264/28891	1.23868e-07	2.88201e-06	1.9292e-06	Vldlr/Kcnma1/Nos2/Sox2/Tigar/Nppc/Pld2/Kdr/Ppara/Ado/Flt1/Rora/Drd1/Lif/Fzd4/Slc11a2/Rptor/Camk2d/Slc1a1/Arnt2/Pparg/Stox1/Ak4/Ddah1/Kcnk3/Prmt2/Ireb2/Mir106a/Twist1/Smad4/Ryr2/Aqp3/Wtip/Cpeb1	34
GO:0070371	ERK1 and ERK2 cascade	42/1366	367/28891	1.2824e-07	2.97021e-06	1.98824e-06	Fgf2/Ephb2/Gas6/Ffar4/Gata4/Phlpp1/Timp3/Cxcl12/Dusp4/Wnk2/Kdr/Fgf15/Flt4/Casr/Rasgrp1/Lif/Bmper/Klf4/Pdgfa/Abl1/Camk2d/Npnt/Cnksr3/Ndrg4/Fgfr3/Fgfbp3/Esr2/Hesx1/F2rl1/C1ql4/Dab2/Erbb4/Smad4/Fgfr4/Crhr2/Dab2ip/Esr1/Havcr2/Pdgfc/Epha2/Tpbg/Gpr183	42
GO:0006935	chemotaxis	49/1366	462/28891	1.28723e-07	2.97021e-06	1.98824e-06	Fgf2/Gas6/St6gal1/Gab1/Fezf2/Lpar1/Fgfr1/Itga9/Stk39/Ntn1/Ptk2/Robo3/Sema6d/Cxcl12/Tubb2b/Kdr/Adgra2/Flt1/Sema4c/Casr/Hoxb9/Ccn3/Ryk/Cx3cr1/Pdgfa/Hspb1/Sema3f/Cttn/Mtus1/Fer/Lox/Bcar1/Slit2/F2rl1/Robo2/Egr3/Chga/Trpm4/Prok2/Met/Stx3/Sema5b/C1qbp/Epha2/Plxna4/Nbl1/Tpbg/Lgmn/Gpr183	49
GO:0010631	epithelial cell migration	39/1366	328/28891	1.31421e-07	3.01998e-06	2.02155e-06	Fgf2/Ptprg/Kank1/Igf2/Fgfr1/Fermt1/Ptk2/Cxcl12/Kdr/Adgra2/Evl/Flt4/Iqsec1/Bmper/Macf1/Klf4/Ccn3/Tns3/Hspb1/Vash1/Abl1/Ptprm/Pparg/Bcar1/Slit2/Foxc2/Cyp1b1/Plcg1/Egr3/Itga3/Dock1/Smad4/Fstl1/Met/Sash1/Dab2ip/Epha2/Ptp4a3/Lgmn	39
GO:0007405	neuroblast proliferation	19/1366	98/28891	1.42998e-07	3.27255e-06	2.19062e-06	Fgf2/Ascl1/Smarcd3/Dock7/Otp/Sox2/Fgfr1/Bcan/Six3/Cx3cr1/Hapln2/Fgfr3/Dmrta2/Vsx2/Vax1/Arhgef2/Fzd3/Tead3/Fzd9	19
GO:0042330	taxis	49/1366	464/28891	1.46851e-07	3.34701e-06	2.24046e-06	Fgf2/Gas6/St6gal1/Gab1/Fezf2/Lpar1/Fgfr1/Itga9/Stk39/Ntn1/Ptk2/Robo3/Sema6d/Cxcl12/Tubb2b/Kdr/Adgra2/Flt1/Sema4c/Casr/Hoxb9/Ccn3/Ryk/Cx3cr1/Pdgfa/Hspb1/Sema3f/Cttn/Mtus1/Fer/Lox/Bcar1/Slit2/F2rl1/Robo2/Egr3/Chga/Trpm4/Prok2/Met/Stx3/Sema5b/C1qbp/Epha2/Plxna4/Nbl1/Tpbg/Lgmn/Gpr183	49
GO:1902074	response to salt	40/1366	343/28891	1.5366e-07	3.48796e-06	2.33482e-06	Kcnma1/Syt2/Pgr/Slc1a2/Fgfr1/Alpl/Cdh1/Large1/Stk39/Cacng4/Syt17/Adcy8/Drd1/Casr/Gnaq/Prkaa2/Parp1/Cpne5/Nefh/Neurod2/Slc1a1/Fyn/Scn5a/Pparg/Fgfr3/Kcnq2/Htt/Ireb2/Ppp1r1b/Trpm4/Rgs10/Lrp11/Syt6/Rnls/Adgrl3/Grin1/Ryr2/Syt9/Ssh1/Lgmn	40
GO:0090132	epithelium migration	39/1366	330/28891	1.54293e-07	3.48814e-06	2.33494e-06	Fgf2/Ptprg/Kank1/Igf2/Fgfr1/Fermt1/Ptk2/Cxcl12/Kdr/Adgra2/Evl/Flt4/Iqsec1/Bmper/Macf1/Klf4/Ccn3/Tns3/Hspb1/Vash1/Abl1/Ptprm/Pparg/Bcar1/Slit2/Foxc2/Cyp1b1/Plcg1/Egr3/Itga3/Dock1/Smad4/Fstl1/Met/Sash1/Dab2ip/Epha2/Ptp4a3/Lgmn	39
GO:0060113	inner ear receptor cell differentiation	18/1366	89/28891	1.54918e-07	3.48814e-06	2.33494e-06	Fgf2/Kcnma1/Gabrb3/Fgfr1/Kif3a/Esrp1/Mycl/Whrn/Tsku/Myo6/Fgfr3/Fzd2/Sdc4/Fat4/Atp8b1/Slc4a7/Dll1/Hey1	18
GO:0031032	actomyosin structure organization	30/1366	218/28891	1.57263e-07	3.52674e-06	2.36078e-06	Cnn3/Tmeff2/Fhod3/Epb41l4a/Frmd5/Lpar1/Cgnl1/Epb41l1/Six4/Arhgef10/Cdc42bpb/Itgb5/Evl/Rhpn2/Arhgef18/Arhgef10l/Abl1/Pdlim4/Ppm1e/Sdc4/Tpm1/Tjp1/Carmil1/Synpo/Flnc/Sh3pxd2b/Smad4/Met/Akap13/Myh10	30
GO:0099504	synaptic vesicle cycle	31/1366	230/28891	1.58157e-07	3.53259e-06	2.36469e-06	Cplx2/Cacnb4/Syt2/Dnm3/Rab27b/Lpar1/Htr1d/Sncb/Bin1/Pclo/Syde1/Cadps2/Slc17a7/Cacna1b/Pacsin1/Rims2/Slc10a4/Pld1/Slc18a3/Cdh2/Cspg5/Rims1/Git1/Stxbp5l/Synj2/Atp6v1h/Stx3/Scamp5/Unc13b/Syt9/Rab3gap1	31
GO:0045055	regulated exocytosis	34/1366	267/28891	1.62803e-07	3.62187e-06	2.42446e-06	Cplx2/Cacnb4/Clnk/Abr/Syt2/Cacna1h/Htr1d/Nppc/Pclo/Pld2/Syt17/Syde1/Tph1/Rasgrp1/Cadps2/Cacna1b/Rims2/Adra2a/Tspan18/Cspg5/Fer/Rims1/Cdk5r2/F2rl1/Git1/Stxbp5l/Chga/Syt6/Ms4a2/Stx3/Scamp5/Unc13b/Syt9/Rab3gap1	34
GO:0051495	positive regulation of cytoskeleton organization	28/1366	195/28891	1.64708e-07	3.64973e-06	2.4431e-06	Stmn2/Map1b/Mtss1/Lpar1/Arhgef10/Bin1/Fmn1/Evl/Scin/Mapt/Arhgef10l/Abl1/Pdlim4/Cttn/Ppm1e/Pde4dip/Cdc42ep1/Fer/Sdc4/Tpm1/Ckap5/F2rl1/Git1/Carmil1/Synpo/Sh3pxd2b/Met/Baiap2l2	28
GO:0048738	cardiac muscle tissue development	35/1366	280/28891	1.70128e-07	3.75493e-06	2.51353e-06	Fgf2/Adrb1/Aldh1a2/Fhod3/Tbx5/Gata4/Tbx20/Fgfr1/Tbx3/Large1/Sav1/Ppara/Bmp7/Bmpr1a/Camk2d/Speg/Hand1/Pitx2/T/Mesp1/Tpm1/Foxc2/Prickle1/Tbx18/Acvr1/Erbb4/Smad4/Met/Ryr2/Fzd7/Akap13/Dll1/Zic3/Hey1/Myh10	35
GO:0035282	segmentation	21/1366	119/28891	1.73503e-07	3.81434e-06	2.5533e-06	Aldh1a2/Cobl/Nle1/Sfrp2/Plxna2/Tbx3/Dll3/Bmpr1a/Neurog1/Sema3f/Tcf7l1/Lama5/T/Chrd/Mesp1/Mafb/Foxc2/Tbx18/Smad4/Dll1/Zic3	21
GO:0035136	forelimb morphogenesis	13/1366	47/28891	1.74202e-07	3.81468e-06	2.55352e-06	Aldh1a2/Tbx5/Ark2c/Msx1/Tbx3/Osr2/Reck/Fmn1/Alx4/Mecom/Alx3/Tfap2b/Twist1	13
GO:0045667	regulation of osteoblast differentiation	25/1366	162/28891	1.8409e-07	4.01547e-06	2.68793e-06	Fgf2/Id3/Cd276/Ffar4/Sfrp2/Sox2/Fgfr1/Wwtr1/Nppc/Ptk2/Bmp7/Rorb/Fndc3b/Bmpr1a/Scube2/Twist2/Npnt/Pparg/Acvr2b/Chrd/Acvr1/Trpm4/Twist1/Hey1/Bmp6	25
GO:0001738	morphogenesis of a polarized epithelium	18/1366	90/28891	1.85154e-07	4.02295e-06	2.69294e-06	Sfrp2/Foxf2/Celsr1/Wnt9b/Nkd1/Ryk/Abl1/Fzd1/Gpc3/Ptk7/Lama5/Fzd2/Dact1/Prickle1/Fat4/Dab2/Erbb4/Fzd3	18
GO:0008045	motor neuron axon guidance	11/1366	33/28891	1.87473e-07	4.05756e-06	2.7161e-06	Etv4/Ark2c/Chn1/Ntn1/Lhx3/Cxcl12/Sema3f/Kif5c/Slit2/Plxna4/Lhx4	11
GO:0001505	regulation of neurotransmitter levels	30/1366	220/28891	1.92629e-07	4.15305e-06	2.78003e-06	Cplx2/Cacnb4/Syt2/Slc1a2/Slc22a3/Htr1d/Gdnf/Htr6/Pclo/Syde1/Cadps2/Slc17a7/Cacna1b/Slc29a4/Rims2/Grm8/Adora2a/Slc18a3/Cspg5/Nrxn2/Rims1/Mctp1/Git1/Stxbp5l/Pde1b/Stx3/Unc13b/Syt9/Rab3gap1/Slc6a9	30
GO:0051017	actin filament bundle assembly	26/1366	174/28891	2.02971e-07	4.35919e-06	2.91801e-06	Gas7/Tmeff2/Mtss1/Lima1/Lpar1/Cgnl1/Arhgef10/Shank3/Myo1b/Itgb5/Evl/Rhpn2/Arhgef18/Arhgef10l/Abl1/Pdlim4/Ppm1e/Sdc4/Tpm1/Tjp1/Carmil1/Synpo/Sh3pxd2b/Met/Myh10/Baiap2l2	26
GO:0048704	embryonic skeletal system morphogenesis	20/1366	110/28891	2.04449e-07	4.37412e-06	2.92801e-06	Gas1/Pax5/Prrx1/Six4/Hoxc4/Osr2/Hoxd3/Col2a1/Bmp7/Hoxb9/Wnt9b/Hoxb7/Alx4/Hoxb4/Alx3/Twist2/Foxc2/Twist1/Tulp3/Eya1	20
GO:0003206	cardiac chamber morphogenesis	24/1366	152/28891	2.08076e-07	4.43472e-06	2.96857e-06	Tbx5/Smarcd3/Gata4/Sfrp2/Tbx20/Tbx3/Sav1/Bmp7/Bmpr1a/Fzd1/Hand1/Pitx2/Fzd2/Mesp1/Slit2/Tpm1/Foxc2/Robo2/Acvr1/Smad4/Rnls/Sox4/Ryr2/Hey1	24
GO:0014812	muscle cell migration	22/1366	131/28891	2.19907e-07	4.66906e-06	3.12544e-06	Pcsk5/Pgr/Lpar1/Ace/Dock7/Six4/Ptk2/Sema6d/Ccn3/Bmpr1a/Pdgfa/Camk2d/Ndrg4/Pparg/Ppargc1a/Slit2/Tpm1/Cyp1b1/Megf10/Met/Map3k7/Ssh1	22
GO:0050806	positive regulation of synaptic transmission	40/1366	348/28891	2.2593e-07	4.77877e-06	3.19888e-06	Ephb2/Adrb1/Tshz3/Htr7/Ngfr/Cacng7/Large1/Zdhhc2/Cpeb3/Htr6/Shank3/Cacng4/Ptk2/Syde1/Mir9-1/Adcy8/Drd1/Iqsec2/Cacna1b/Rims2/Cx3cr1/Adora2a/Abl1/Ntrk1/Slc1a1/Slc18a3/Rims1/Hap1/Chrd/Mir9-3/Ckap5/Mir106a/Erbb4/Clstn1/Grin1/Stx3/Crhr2/Mir129-2/Rab3gap1/Lgmn	40
GO:0030198	extracellular matrix organization	38/1366	322/28891	2.2997e-07	4.84586e-06	3.24379e-06	Antxr1/Mmp15/Sfrp2/Pmp22/Sulf2/Foxf2/Fermt1/Loxl1/Large1/Reck/Creb3l1/Adamts20/Spock2/Col2a1/Ptk2/Papln/Fbln5/Apbb2/Abl1/Hapln2/Npnt/Gas2/Lox/Col4a1/Foxc2/Apbb1/Cyp1b1/Prickle1/Adamts14/Adamts17/Myo1e/Tnxb/Sh3pxd2b/Dag1/Fgfr4/Csgalnact1/Mmp25/Spint1	38
GO:0021700	developmental maturation	43/1366	389/28891	2.41191e-07	5.0618e-06	3.38834e-06	Kcnma1/Ascl1/Aldh1a2/Pax2/Pgr/Pmp22/Fgfr1/Fermt1/Nppc/Reck/Sox8/Bcan/Six3/Kdr/Slc24a4/Gnaq/Slc17a7/Trpc4ap/Cx3cr1/Cdh3/Neurod2/Nrcam/B4galt6/Pparg/Fgfr3/Kcnq2/Esr2/Cdk5r2/Sez6/Nom1/Fat4/Washc5/Erbb4/Dag1/Opa1/Clstn1/Atp6v1h/Grin1/Ret/Unc13b/Dab2ip/Runx3/Hoxb13	43
GO:0007219	Notch signaling pathway	27/1366	187/28891	2.42937e-07	5.0618e-06	3.38834e-06	Ascl1/Nle1/Sox2/Dll3/Hoxd3/Reck/Prag1/Dlk2/Bmp7/Onecut1/Ccn3/Bend6/Epn2/Rfng/Zfp423/Gas2/Mesp1/Foxc2/Robo2/Fat4/Gsx2/Eya1/Zmiz1/Dll1/Ptp4a3/Hey1/S1pr3	27
GO:0035150	regulation of tube size	27/1366	187/28891	2.42937e-07	5.0618e-06	3.38834e-06	Adra2c/Kcnma1/Adrb1/Htr7/Rbfox2/Ace/Htr1d/Nppc/Ptk2/Kdr/Adra1d/Drd1/Casr/Wnt9b/Adra2a/Adora2a/Npr3/Abl1/Ptprm/Esr2/Foxc2/F2rl1/Chga/Trpm4/Adrb3/Wdr35/Apln	27
GO:0045229	external encapsulating structure organization	38/1366	323/28891	2.48984e-07	5.1685e-06	3.45976e-06	Antxr1/Mmp15/Sfrp2/Pmp22/Sulf2/Foxf2/Fermt1/Loxl1/Large1/Reck/Creb3l1/Adamts20/Spock2/Col2a1/Ptk2/Papln/Fbln5/Apbb2/Abl1/Hapln2/Npnt/Gas2/Lox/Col4a1/Foxc2/Apbb1/Cyp1b1/Prickle1/Adamts14/Adamts17/Myo1e/Tnxb/Sh3pxd2b/Dag1/Fgfr4/Csgalnact1/Mmp25/Spint1	38
GO:0043062	extracellular structure organization	38/1366	324/28891	2.6946e-07	5.57283e-06	3.73042e-06	Antxr1/Mmp15/Sfrp2/Pmp22/Sulf2/Foxf2/Fermt1/Loxl1/Large1/Reck/Creb3l1/Adamts20/Spock2/Col2a1/Ptk2/Papln/Fbln5/Apbb2/Abl1/Hapln2/Npnt/Gas2/Lox/Col4a1/Foxc2/Apbb1/Cyp1b1/Prickle1/Adamts14/Adamts17/Myo1e/Tnxb/Sh3pxd2b/Dag1/Fgfr4/Csgalnact1/Mmp25/Spint1	38
GO:0001843	neural tube closure	20/1366	112/28891	2.77457e-07	5.71705e-06	3.82696e-06	Cobl/Pax2/Sfrp2/Celsr1/Rgma/Sema4c/Enah/Abl1/Fzd1/Ptk7/Fzd2/T/Sdc4/Rala/Prickle1/Twist1/Tulp3/Opa1/Fzd3/Spint1	20
GO:0003012	muscle system process	47/1366	446/28891	2.78944e-07	5.72655e-06	3.83332e-06	Adra2c/Kcnma1/Adrb1/Tshz3/Kcnn2/Htr7/Gata4/Tbx20/Sulf2/Cacna1h/Htr1d/Ank2/Tbx3/Large1/Nppc/Gdnf/Bin1/Ptk2/Ppara/Flt1/Drd1/Scn4b/Ar/Klf4/Apbb2/Parp1/Adra2a/Neurog1/Camk2d/Cttn/Tead1/Npnt/Scn5a/Pparg/Kcnh2/Nup155/Tpm1/Apbb1/Chga/Synm/Trpm4/Prok2/Stac2/Smad4/Met/Ryr2/Akap13	47
GO:0061572	actin filament bundle organization	26/1366	177/28891	2.86139e-07	5.85275e-06	3.91779e-06	Gas7/Tmeff2/Mtss1/Lima1/Lpar1/Cgnl1/Arhgef10/Shank3/Myo1b/Itgb5/Evl/Rhpn2/Arhgef18/Arhgef10l/Abl1/Pdlim4/Ppm1e/Sdc4/Tpm1/Tjp1/Carmil1/Synpo/Sh3pxd2b/Met/Myh10/Baiap2l2	26
GO:0021545	cranial nerve development	14/1366	57/28891	2.97236e-07	6.05754e-06	4.05488e-06	Ephb2/Pax2/Phox2b/Kcna2/Six4/Hoxd3/Slc24a4/Slc25a46/Neurog1/Sema3f/Mafb/Drgx/Atp8b1/Plxna4	14
GO:0021549	cerebellum development	20/1366	113/28891	3.22288e-07	6.49695e-06	4.34902e-06	Gas1/Gabrb3/Dixdc1/Zfp365/Rora/Sema4c/Faim2/Slc25a46/Fzd4/Whrn/Abl1/Neurod2/Hap1/Cdk5r2/Gbx2/Sez6/Ttc21b/Dll1/Myh10/Pdss2	20
GO:0060606	tube closure	20/1366	113/28891	3.22288e-07	6.49695e-06	4.34902e-06	Cobl/Pax2/Sfrp2/Celsr1/Rgma/Sema4c/Enah/Abl1/Fzd1/Ptk7/Fzd2/T/Sdc4/Rala/Prickle1/Twist1/Tulp3/Opa1/Fzd3/Spint1	20
GO:0110020	regulation of actomyosin structure organization	20/1366	113/28891	3.22288e-07	6.49695e-06	4.34902e-06	Tmeff2/Lpar1/Cgnl1/Arhgef10/Evl/Rhpn2/Arhgef18/Arhgef10l/Abl1/Pdlim4/Ppm1e/Sdc4/Tpm1/Tjp1/Carmil1/Synpo/Sh3pxd2b/Smad4/Met/Akap13	20
GO:0043588	skin development	39/1366	340/28891	3.36064e-07	6.75029e-06	4.5186e-06	Tnfrsf19/Etv4/Palld/Ngfr/Fermt1/Celsr1/Macroh2a2/Cdh1/Cd109/Sav1/Foxe1/Apcdd1/Klf4/Slitrk5/Trpc4ap/Cdh3/Pou3f1/Pdgfa/Alx4/Hoxc13/Tcf7l1/Lama5/Ap3b1/Mafb/Krt72/Cyp26b1/Kazn/Nom1/Itga3/Dhcr24/Tfap2b/Wnt16/Smad4/Met/Fzd3/Gpr89/Runx3/Epha2/Dll1	39
GO:0017157	regulation of exocytosis	30/1366	226/28891	3.48084e-07	6.96666e-06	4.66344e-06	Cacnb4/Abr/Syt2/Rab27b/Cacna1h/Htr1d/Nppc/Pclo/Pld2/Syt17/Cadps2/Rims2/Adra2a/Sdc1/Cspg5/Fer/Rims1/Sdc4/Hap1/Cdk5r2/Rala/F2rl1/Git1/Stxbp5l/Syt6/Ms4a2/Scamp5/Unc13b/Syt9/Rab3gap1	30
GO:0035116	embryonic hindlimb morphogenesis	11/1366	35/28891	3.70365e-07	7.38613e-06	4.94423e-06	Tbx4/Msx1/Tbx3/Osr2/Pitx1/Alx4/Mecom/Alx3/Gpc3/Pitx2/Twist1	11
GO:0030534	adult behavior	27/1366	191/28891	3.74655e-07	7.4451e-06	4.9837e-06	Kcnma1/Cacnb4/Fgf12/Pax5/Pmp22/Slc1a2/Shank3/Cxcl12/Ppara/Drd1/Slitrk5/Parp1/Slc10a4/Mapt/Slc1a1/Dmrt3/Kalrn/Nrxn2/Fgfbp3/Sez6/Ppp1r1b/Gbx1/Met/Grin1/Scn8a/Gigyf2/Chl1	27
GO:0048483	autonomic nervous system development	13/1366	50/28891	3.84946e-07	7.62247e-06	5.10244e-06	Ascl1/Insm1/Phox2b/Gdnf/Sox8/Ntrk1/Sema3f/Gbx2/Tfap2b/Fzd3/Sox4/Ret/Plxna4	13
GO:0051402	neuron apoptotic process	41/1366	369/28891	3.97925e-07	7.85163e-06	5.25583e-06	Kcnma1/Ascl1/Kcnip3/Ngfr/Trim2/Pitx3/Six4/Barhl1/Nppc/Sncb/Gdnf/Kdr/Unc5b/Faim2/Parp1/Cx3cr1/Ube2v2/Ptprz1/Adora2a/Abl1/Ntrk1/Nrbp2/Slc1a1/Hrk/Fyn/Fzd1/Fgfr3/Kcnq2/Esr2/Ppargc1a/Htt/Thrb/Tfap2b/Birc5/Sarm1/Grin1/Esr1/Chl1/Snx6/Fzd9/Lgmn	41
GO:0060411	cardiac septum morphogenesis	17/1366	85/28891	4.03308e-07	7.92984e-06	5.30818e-06	Tbx5/Gata4/Tbx20/Tbx3/Sav1/Bmp7/Bmpr1a/Fzd1/Hand1/Pitx2/Fzd2/Slit2/Robo2/Acvr1/Smad4/Sox4/Hey1	17
GO:0048608	reproductive structure development	39/1366	343/28891	4.213e-07	8.21608e-06	5.49979e-06	Hmga2/Gata4/Pgr/Sfrp2/Ace/Sox2/Foxf2/Six4/Sox3/Tbx3/Cdh1/Serpinb6a/Nppc/Sox8/Six3/Kdr/Mertk/Bmp7/Wnt9b/Ar/Fzd4/Neurog1/Nefh/Ntrk1/Nkx2-1/Gas2/Greb1l/Esr2/Spo11/Hesx1/Schip1/Dhcr24/Bik/Eaf2/Smad4/Nr5a1/Esr1/Bmp6/Hoxb13	39
GO:0010810	regulation of cell-substrate adhesion	30/1366	228/28891	4.21672e-07	8.21608e-06	5.49979e-06	St6gal1/Pcsk5/Kank1/Onecut2/Fermt1/Spock2/Ptk2/Dusp22/Kdr/Fmn1/Onecut1/Macf1/Ptprz1/Fzd4/Spry4/Abl1/Nexmif/Npnt/Cspg5/Efna5/Bcar1/Sdc4/Carmil1/Itga3/Dock1/Dab2/Dag1/Edil3/C1qbp/Fzd7	30
GO:0048645	animal organ formation	16/1366	76/28891	4.22281e-07	8.21608e-06	5.49979e-06	Fgf2/Pax2/Rbm20/Tbx5/Smarcd3/Fgfr1/Gdnf/Bmp7/Tlx1/Ar/Bmpr1a/Wnt2b/Mesp1/Robo2/Fgfr4/Eya1	16
GO:0042060	wound healing	41/1366	370/28891	4.27498e-07	8.28871e-06	5.54841e-06	Fgf2/Ephb2/Adra2c/Gas6/Tmeff2/Arhgef19/Gata4/Kank1/Fermt1/Celsr1/Cd109/Ptk2/Kdr/Ppara/Mertk/Hps6/Evl/Ahnak/Dst/Gnaq/Macf1/Myof/Adra2a/Cadm4/Pdgfa/Tsku/Pparg/Ptk7/Pard3/Ap3b1/Pros1/Cldn3/Sdc4/Tpm1/Foxc2/Bloc1s4/F2rl1/Papss2/Tspan9/Fzd7/Myh10	41
GO:0032231	regulation of actin filament bundle assembly	20/1366	115/28891	4.32422e-07	8.35518e-06	5.5929e-06	Tmeff2/Mtss1/Lpar1/Cgnl1/Arhgef10/Shank3/Evl/Rhpn2/Arhgef18/Arhgef10l/Abl1/Pdlim4/Ppm1e/Sdc4/Tpm1/Tjp1/Carmil1/Synpo/Sh3pxd2b/Met	20
GO:0031128	developmental induction	12/1366	43/28891	4.66286e-07	8.97842e-06	6.0101e-06	Fgf2/Sox2/Fgfr1/Gdnf/Sox8/Six3/Ar/Nkx2-1/Wnt2b/Mesp1/Robo2/Fgfr4	12
GO:0007188	adenylate cyclase-modulating G protein-coupled receptor signaling pathway	31/1366	242/28891	4.94385e-07	9.48675e-06	6.35037e-06	Grm6/Adra2c/Adrb1/Pthlh/Htr7/Lpar1/Htr1d/Adcyap1r1/Adra1d/Adcy8/Pde10a/Drd1/Casr/Gnaq/Ptgfr/Gnal/Rims2/Adra2a/Grm8/Adora2a/Npr3/Vipr1/Adgrb2/Grm4/Chga/Adrb3/Adgrl3/Crhr2/Akap13/Gna14/S1pr3	31
GO:0006836	neurotransmitter transport	30/1366	230/28891	5.09474e-07	9.74281e-06	6.52178e-06	Cplx2/Cacnb4/Syt2/Slc1a2/Slc22a3/Htr1d/Gdnf/Htr6/Pclo/Syde1/Cadps2/Slc17a7/Cacna1b/Slc29a4/Rims2/Slc10a4/Grm8/Adora2a/Slc18a3/Cspg5/Nrxn2/Rims1/Mctp1/Git1/Stxbp5l/Stx3/Unc13b/Syt9/Rab3gap1/Slc6a9	30
GO:0097154	GABAergic neuron differentiation	9/1366	23/28891	5.14796e-07	9.811e-06	6.56742e-06	Ascl1/Fezf2/Shank3/Drd1/Bhlhe22/Nkx2-1/Tlx3/Prdm13/Gsx2	9
GO:1903522	regulation of blood circulation	33/1366	268/28891	5.36174e-07	1.01837e-05	6.81688e-06	Adra2c/Adrb1/Kcnn2/Htr7/Rbfox2/Tbx5/Gata4/Ace/Cacna1h/Ank2/Bin1/Adra1d/Drd1/Scn4b/Casr/Cacna1b/Adra2a/Abl1/Slc1a1/Scn5a/Gjd3/Kcnh2/Nup155/Tpm1/Tbx18/Chga/Trpm4/Thrb/Rnls/Crhr2/Ryr2/Wdr35/Apln	33
GO:0043542	endothelial cell migration	30/1366	231/28891	5.59465e-07	1.059e-05	7.08888e-06	Fgf2/Igf2/Fgfr1/Ptk2/Cxcl12/Kdr/Adgra2/Flt4/Bmper/Klf4/Ccn3/Tns3/Hspb1/Vash1/Abl1/Ptprm/Pparg/Bcar1/Slit2/Foxc2/Cyp1b1/Plcg1/Egr3/Fstl1/Met/Sash1/Dab2ip/Epha2/Ptp4a3/Lgmn	30
GO:0061458	reproductive system development	39/1366	347/28891	5.66541e-07	1.06877e-05	7.1543e-06	Hmga2/Gata4/Pgr/Sfrp2/Ace/Sox2/Foxf2/Six4/Sox3/Tbx3/Cdh1/Serpinb6a/Nppc/Sox8/Six3/Kdr/Mertk/Bmp7/Wnt9b/Ar/Fzd4/Neurog1/Nefh/Ntrk1/Nkx2-1/Gas2/Greb1l/Esr2/Spo11/Hesx1/Schip1/Dhcr24/Bik/Eaf2/Smad4/Nr5a1/Esr1/Bmp6/Hoxb13	39
GO:0051258	protein polymerization	34/1366	282/28891	5.94768e-07	1.11824e-05	7.48545e-06	Stmn2/Gas7/Map1b/Cobl/Fhod3/Ttbk1/Mapre3/Mtss1/Kank1/Sptbn1/Bin1/Fmn1/Evl/Hdgfl3/Scin/Mapt/Abl1/Cttn/Tbcd/Pde4dip/Cdc42ep1/Fer/Slit2/Tpm1/Ckap5/Git1/Carmil1/Washc5/Msrb2/Met/Sptb/Ssh1/Baiap2l2/Csnk1d	34
GO:0007548	sex differentiation	38/1366	335/28891	6.26068e-07	1.17314e-05	7.85294e-06	Hmga2/Gata4/Pgr/Sfrp2/Ace/Sox2/Foxf2/Six4/Sox3/Tbx3/Serpinb6a/Nppc/Sox8/Six3/Kdr/Mertk/Wnt9b/Ar/Fzd4/Bmpr1a/Neurog1/Nefh/Ntrk1/Dmrt3/Nkx2-1/Dmrta2/Gas2/Greb1l/Esr2/Spo11/Hesx1/Schip1/Dhcr24/Bik/Smad4/Nr5a1/Esr1/Bmp6	38
GO:0001558	regulation of cell growth	47/1366	459/28891	6.38657e-07	1.19273e-05	7.98405e-06	Adrb1/Map1b/Syt2/Gas1/Sfrp2/Cacng7/Msx1/Frzb/Cdh1/Rgma/Ntn1/Ptk2/Syt17/Sema6d/Cxcl12/Ppara/Sema4c/Flt4/Macf1/Ccn3/Ryk/Rims2/Cpne5/Mapt/Abl1/Rptor/Sema3f/Cttn/Tead1/Sox17/Igfbpl1/Pparg/Efna5/Rims1/Smarca2/Afdn/Slit2/Sh3bp4/Eaf2/Dab2/Smad4/Clstn1/Dab2ip/Sema5b/Gng4/Plxna4/Exosc2	47
GO:0030856	regulation of epithelial cell differentiation	25/1366	173/28891	6.5849e-07	1.22567e-05	8.20456e-06	Fgf2/Ascl1/Pax2/Etv4/Frzb/Sox2/Macroh2a2/Wwtr1/Tbx3/Cd109/Gdnf/Cldn5/Bmp7/Lif/Wnt9b/Esrp1/Mycl/Rptor/Fgfr3/Mesp1/Fat4/Dll1/Hey1/Bmp6/S1pr3	25
GO:0045666	positive regulation of neuron differentiation	20/1366	118/28891	6.6306e-07	1.23008e-05	8.23405e-06	Fgf2/Adra2c/Ascl1/Map1b/Fezf2/Ngfr/Phox2b/Sox2/Fgfr1/Hoxd3/Cxcl12/Bmp7/Mir124a-3/Bend6/Neurog1/Neurod2/Arhgef2/Nbl1/Bmp6/Csnk1d	20
GO:1903532	positive regulation of secretion by cell	42/1366	390/28891	6.67378e-07	1.23399e-05	8.26023e-06	Camk2n1/Ffar4/Rab27b/Cacna1h/Myrip/Fgfr1/Nppc/Htr6/Pld2/Cxcl12/Adcy8/Ano1/Casr/Cadps2/Lif/Gnaq/Cacna1b/Adora2a/Cd2ap/Slc18a3/Sdc1/Frmd4a/Pparg/Gpr27/Sdc4/Cdk5r2/F2rl1/Apbb1/Trpm4/Dab2/Smad4/Ms4a2/Fgfr4/Crhr2/Scamp5/Sox4/Unc13b/Syt9/Rab3gap1/Bmp6/Myh10/Apln	42
GO:0003151	outflow tract morphogenesis	17/1366	88/28891	6.7717e-07	1.24796e-05	8.35376e-06	Gata4/Sfrp2/Tbx20/Tbx3/Bmp7/Bmpr1a/Sox17/Fzd1/Pitx2/Fzd2/Foxc2/Robo2/Prickle1/Twist1/Smad4/Eya1/Hey1	17
GO:0003171	atrioventricular valve development	10/1366	30/28891	6.81412e-07	1.25165e-05	8.37844e-06	Tbx5/Gata4/Tbx20/Bmpr1a/Pitx2/Acvr1/Twist1/Smad4/Sox4/Hey1	10
GO:0098773	skin epidermis development	24/1366	162/28891	6.91688e-07	1.26636e-05	8.4769e-06	Tnfrsf19/Ngfr/Fermt1/Celsr1/Cdh1/Cd109/Sav1/Foxe1/Apcdd1/Klf4/Trpc4ap/Cdh3/Pdgfa/Alx4/Hoxc13/Lama5/Ap3b1/Cyp26b1/Nom1/Smad4/Met/Fzd3/Runx3/Dll1	24
GO:0035249	synaptic transmission, glutamatergic	21/1366	129/28891	7.02e-07	1.28104e-05	8.57517e-06	Grm6/Cacnb4/Tshz3/Shc3/Ngfr/Cacng7/Shank3/Cacng4/Drd1/Mapk8ip2/Iqsec2/Slc17a7/Grm8/Adora2a/Ntrk1/Cdh2/Dcdc2a/Grm4/Grin1/Unc13b/Rab3gap1	21
GO:0046883	regulation of hormone secretion	38/1366	337/28891	7.26119e-07	1.32073e-05	8.8409e-06	Camk2n1/Hmga2/Ffar4/Nos2/Bmal1/Myrip/Fgfr1/Adcy8/Ano1/Casr/Lif/Gnaq/Ccn3/Adra2a/Fbn1/Rptor/Pparg/Gpr27/Kalrn/Efna5/Rab11fip3/Acvr1c/F2rl1/Stxbp5l/Chga/Trpm4/Tfap2b/Dab2/Smad4/Pde3b/Birc5/Fgfr4/Crhr2/Sox4/Syt9/Bmp6/Pde4c/Apln	38
GO:0006936	muscle contraction	37/1366	324/28891	7.43232e-07	1.34747e-05	9.01987e-06	Adra2c/Kcnma1/Adrb1/Tshz3/Kcnn2/Htr7/Gata4/Tbx20/Sulf2/Cacna1h/Htr1d/Ank2/Tbx3/Large1/Gdnf/Bin1/Flt1/Drd1/Scn4b/Apbb2/Adra2a/Neurog1/Camk2d/Cttn/Npnt/Scn5a/Kcnh2/Nup155/Tpm1/Apbb1/Chga/Synm/Trpm4/Prok2/Stac2/Met/Ryr2	37
GO:0035296	regulation of tube diameter	26/1366	186/28891	7.61987e-07	1.36815e-05	9.15829e-06	Adra2c/Kcnma1/Adrb1/Htr7/Rbfox2/Ace/Htr1d/Nppc/Ptk2/Kdr/Adra1d/Drd1/Casr/Adra2a/Adora2a/Npr3/Abl1/Ptprm/Esr2/Foxc2/F2rl1/Chga/Trpm4/Adrb3/Wdr35/Apln	26
GO:0050770	regulation of axonogenesis	26/1366	186/28891	7.61987e-07	1.36815e-05	9.15829e-06	Ephb2/Map1b/Plxna2/Dixdc1/Cdh1/Rgma/Chn1/Ntn1/Ptk2/Sema6d/Cxcl12/Map6/Sema4c/Tiam2/Macf1/Ryk/Mapt/Sema3f/Cdh2/Efna5/Slit2/Robo2/Grin1/Ret/Sema5b/Plxna4	26
GO:0097746	blood vessel diameter maintenance	26/1366	186/28891	7.61987e-07	1.36815e-05	9.15829e-06	Adra2c/Kcnma1/Adrb1/Htr7/Rbfox2/Ace/Htr1d/Nppc/Ptk2/Kdr/Adra1d/Drd1/Casr/Adra2a/Adora2a/Npr3/Abl1/Ptprm/Esr2/Foxc2/F2rl1/Chga/Trpm4/Adrb3/Wdr35/Apln	26
GO:0043524	negative regulation of neuron apoptotic process	28/1366	210/28891	7.72698e-07	1.38293e-05	9.25726e-06	Ngfr/Six4/Barhl1/Nppc/Sncb/Gdnf/Kdr/Unc5b/Faim2/Cx3cr1/Ube2v2/Ptprz1/Adora2a/Ntrk1/Nrbp2/Slc1a1/Fyn/Fzd1/Esr2/Ppargc1a/Tfap2b/Birc5/Grin1/Esr1/Chl1/Snx6/Fzd9/Lgmn	28
GO:0045747	positive regulation of Notch signaling pathway	12/1366	45/28891	8.00846e-07	1.42873e-05	9.56383e-06	Ascl1/Sox2/Reck/Ccn3/Epn2/Rfng/Mesp1/Robo2/Gsx2/Eya1/Zmiz1/Dll1	12
GO:0051492	regulation of stress fiber assembly	18/1366	99/28891	8.20753e-07	1.45958e-05	9.77034e-06	Tmeff2/Lpar1/Cgnl1/Arhgef10/Evl/Rhpn2/Arhgef18/Arhgef10l/Abl1/Pdlim4/Ppm1e/Sdc4/Tpm1/Tjp1/Carmil1/Synpo/Sh3pxd2b/Met	18
GO:1990138	neuron projection extension	28/1366	211/28891	8.5136e-07	1.50921e-05	1.01025e-05	Map1b/Syt2/Cacng7/Cdh1/Ntn1/Syt17/Bcan/Sema6d/Cxcl12/Sema4c/Tmem108/Macf1/Ryk/Rims2/Cpne5/Mapt/Spag6/Abl1/Sema3f/Cttn/Rims1/Afdn/Slit2/Prickle1/Sema5b/Plxna4/Nrn1/Flrt3	28
GO:0007613	memory	24/1366	164/28891	8.67967e-07	1.53377e-05	1.0267e-05	Adrb1/Camk2n1/Htr7/Gabrb3/Camk4/Cux2/Igf2/Large1/Cpeb3/Shank3/Adcy8/Drd1/Slc17a7/Cx3cr1/Mapt/Slc1a1/Kalrn/Kcnq2/Ptchd1/Itga3/Ppp1r1b/Trpm4/Grin1/Lgmn	24
GO:0072089	stem cell proliferation	22/1366	142/28891	9.19141e-07	1.61908e-05	1.0838e-05	Fgf2/Hmga2/Sfrp2/Prrx1/Ace/Fgfr1/Fermt1/Tbx3/Osr2/Cd109/Kdr/Tlx1/Tsc22d1/Hoxb4/Mecom/Sox17/Wnt2b/Cd34/Tbx18/Dab2/Hmx2/Nfib	22
GO:0043254	regulation of protein-containing complex assembly	45/1366	437/28891	9.41662e-07	1.65353e-05	1.10687e-05	Stmn2/Map1b/Insm1/Fhod3/Ttbk1/Mapre3/Pcsk5/Kank1/Fermt1/Sptbn1/Bin1/Fmn1/Evl/Scin/Sar1b/Mapt/Abl1/Cttn/Hrk/Tbcd/Pde4dip/Cdc42ep1/Fer/Rims1/Fblim1/Slit2/Tpm1/Ckap5/Foxc2/Git1/Carmil1/Dact1/Arhgef2/Bik/Trabd2b/Met/Cldn7/Map3k7/Unc13b/Dab2ip/Sptb/Ssh1/Rab3gap1/Baiap2l2/Zfp827	45
GO:0060795	cell fate commitment involved in formation of primary germ layer	10/1366	31/28891	9.63271e-07	1.68618e-05	1.12872e-05	Pax2/Sfrp2/Sox2/Fgfr1/Bmpr1a/Sox17/Mesp1/Foxc2/Eya1/Fzd7	10
GO:0042476	odontogenesis	21/1366	132/28891	1.03585e-06	1.80755e-05	1.20996e-05	Gas1/Id3/Ngfr/Msx1/Fgfr1/Osr2/Ppara/Apcdd1/Bmp7/Nkx2-3/Slc24a4/Nectin1/Bmpr1a/Dmrt3/Hand1/Lama5/Pitx2/Acvr2b/Cd34/Nfic/Dll1	21
GO:0045665	negative regulation of neuron differentiation	17/1366	91/28891	1.10989e-06	1.93072e-05	1.29241e-05	Ascl1/Zfp536/Fezf2/Phox2b/Sox2/Isl2/Dixdc1/Rap1gap/Sox8/Six3/Casz1/Bmp7/Fgfr3/Tlx3/Apbb1/Dll1/Hey1	17
GO:0090276	regulation of peptide hormone secretion	32/1366	264/28891	1.12233e-06	1.9463e-05	1.30284e-05	Camk2n1/Hmga2/Ffar4/Nos2/Bmal1/Myrip/Adcy8/Ano1/Casr/Lif/Gnaq/Ccn3/Adra2a/Fbn1/Rptor/Pparg/Gpr27/Kalrn/Efna5/Acvr1c/F2rl1/Stxbp5l/Chga/Trpm4/Tfap2b/Pde3b/Birc5/Crhr2/Sox4/Syt9/Pde4c/Apln	32
GO:0030705	cytoskeleton-dependent intracellular transport	28/1366	214/28891	1.13387e-06	1.96023e-05	1.31217e-05	Map1b/Rab27b/Myrip/Kif3a/Ift22/Map6/Myo1b/Tanc2/Dst/Rasgrp1/Tmem108/Ift46/Mapt/Nefh/Hspb1/Myo6/Ap3b1/Lca5l/Kif5c/Hap1/Bloc1s4/Htt/Prickle1/Myo1e/Syne2/Ttc21b/Myo10/Wdr35	28
GO:0008543	fibroblast growth factor receptor signaling pathway	16/1366	82/28891	1.24564e-06	2.14043e-05	1.43279e-05	Fgf2/Ngfr/Sulf2/Shisa2/Fgfr1/Creb3l1/Fgf15/Spry4/Fgfr3/Fgfbp3/Chrd/Fat4/Fgfr4/Prdm14/Apln/Flrt3	16
GO:0060491	regulation of cell projection assembly	28/1366	215/28891	1.24577e-06	2.14043e-05	1.43279e-05	Ephb2/Cobl/Podxl/Dnm3/Kank1/Lpar1/Rap1gap/Evl/Pld1/Ift46/Cttn/Dcdc2a/Cdc42ep1/Rab11fip3/Fer/Hap1/Slit2/Rala/F2rl1/Htt/Eps8l1/Cep135/Syne2/Atp8b1/Mir129-2/Myo10/Epha2/Syne1	28
GO:0050773	regulation of dendrite development	22/1366	145/28891	1.32018e-06	2.25682e-05	1.5107e-05	Ephb2/Vldlr/Cobl/Cux2/Dpysl5/Grip1/Bmp7/Pacsin1/Fat3/Ptprz1/Fzd4/Abl1/Hecw2/Kalrn/Cyth2/Afdn/Sez6/Opa1/Sarm1/Met/Grin1/Dab2ip	22
GO:0007623	circadian rhythm	29/1366	228/28891	1.3216e-06	2.25682e-05	1.5107e-05	Kcnma1/Adrb1/Fbxl21/Id3/Htr7/Gabrb3/Ngfr/Nos2/Bmal1/Kcna2/Phlpp1/Six3/Ppara/Rora/Drd1/Rorb/Prkaa2/Parp1/Adora2a/Ntrk1/Nkx2-1/Npas2/Pparg/Mybbp1a/Ppargc1a/Prok2/Prokr2/Bhlhe41/Csnk1d	29
GO:0071542	dopaminergic neuron differentiation	12/1366	47/28891	1.33283e-06	2.26907e-05	1.5189e-05	Pax2/Htr7/Pax5/Sfrp2/Phox2b/Pitx3/Otp/Cxcl12/Wnt9b/Ryk/Dmrta2/Csnk1d	12
GO:1900273	positive regulation of long-term synaptic potentiation	10/1366	32/28891	1.34178e-06	2.27735e-05	1.52444e-05	Ephb2/Adrb1/Zdhhc2/Cpeb3/Shank3/Adcy8/Drd1/Adora2a/Slc18a3/Lgmn	10
GO:1904888	cranial skeletal system development	16/1366	83/28891	1.4759e-06	2.48986e-05	1.66669e-05	Gas1/Pax5/Prrx1/Six4/Foxe1/Gnaq/Wnt9b/Neurog1/Twist2/Chrd/Foxc2/Twist1/Sh3pxd2b/Cep55/Tulp3/Zic3	16
GO:2000179	positive regulation of neural precursor cell proliferation	16/1366	83/28891	1.4759e-06	2.48986e-05	1.66669e-05	Fgf2/Ascl1/Insm1/Smarcd3/Ngfr/Pitx3/Otp/Sox2/Bcan/Cx3cr1/Hapln2/Zfp423/Dmrta2/Rassf10/Fzd3/Fzd9	16
GO:0050680	negative regulation of epithelial cell proliferation	24/1366	169/28891	1.50393e-06	2.5295e-05	1.69323e-05	Gas1/Mtss1/Etv4/Sfrp2/Ngfr/Phox2b/Sox2/Cdh1/Cd109/Rap1gap/Sav1/Flt1/Ar/Vash1/Ptprm/Pparg/Gpc3/Fgfr3/Esr2/Eaf2/Dab2/Dab2ip/Runx3/Nfib	24
GO:0051897	positive regulation of phosphatidylinositol 3-kinase/protein kinase B signal transduction	26/1366	193/28891	1.55443e-06	2.60658e-05	1.74483e-05	Fgf2/Gas6/Meis3/Ror1/Ngfr/Igf2/Fgfr1/Phlpp1/Ptk2/Cxcl12/Kdr/Flt1/Unc5b/Cx3cr1/Pdgfa/Ntrk1/Stox1/Fer/F2rl1/Wnt16/Vav2/Erbb4/Ret/C1qbp/Pdgfc/Tpbg	26
GO:0010463	mesenchymal cell proliferation	13/1366	56/28891	1.57378e-06	2.62328e-05	1.756e-05	Gas1/Prrx1/Msx1/Fgfr1/Kdr/Bmp7/Bmpr1a/Pdgfa/Gpc3/Chrd/Tbx18/Fat4/Nfib	13
GO:0072132	mesenchyme morphogenesis	13/1366	56/28891	1.57378e-06	2.62328e-05	1.756e-05	Tbx20/Msx1/Fgfr1/Tbx3/Bmp7/Bmpr1a/Foxc2/Htt/Robo2/Acvr1/Twist1/Smad4/Hey1	13
GO:0022612	gland morphogenesis	23/1366	158/28891	1.59949e-06	2.65223e-05	1.77539e-05	Pthlh/Etv4/Pgr/Sulf2/Fgfr1/Tbx3/Cdh1/Ntn1/Bmp7/Nkx2-3/Ar/Esrp1/Pdgfa/Lama5/Bsx/Esr2/Slit2/Dag1/Met/Esr1/Epha2/Hoxb13/Nfib	23
GO:0030072	peptide hormone secretion	36/1366	321/28891	1.60065e-06	2.65223e-05	1.77539e-05	Camk2n1/Hmga2/Ffar4/Nos2/Bmal1/Myrip/Pclo/Adcy8/Ano1/Casr/Lif/Gnaq/Ccn3/Rims2/Adra2a/Fbn1/Rptor/Pparg/Gpr27/Kalrn/Efna5/Acvr1c/Acvr2b/F2rl1/Htt/Stxbp5l/Chga/Trpm4/Tfap2b/Pde3b/Birc5/Crhr2/Sox4/Syt9/Pde4c/Apln	36
GO:0048665	neuron fate specification	11/1366	40/28891	1.65017e-06	2.71816e-05	1.81952e-05	Ascl1/Isl2/Lhx3/Esrp1/Dmrt3/Dmrta2/Tlx3/Gsx2/Eya1/Dll1/Nfib	11
GO:1905332	positive regulation of morphogenesis of an epithelium	11/1366	40/28891	1.65017e-06	2.71816e-05	1.81952e-05	Fgf2/Pax2/Six4/Gdnf/Sox8/Lif/Ar/Hoxb7/Abl1/Wnt2b/Stox1	11
GO:0032271	regulation of protein polymerization	27/1366	206/28891	1.69188e-06	2.77104e-05	1.85492e-05	Stmn2/Map1b/Fhod3/Ttbk1/Mapre3/Kank1/Sptbn1/Bin1/Fmn1/Evl/Scin/Mapt/Abl1/Cttn/Tbcd/Pde4dip/Cdc42ep1/Fer/Slit2/Tpm1/Ckap5/Git1/Carmil1/Met/Sptb/Ssh1/Baiap2l2	27
GO:0002791	regulation of peptide secretion	32/1366	269/28891	1.6922e-06	2.77104e-05	1.85492e-05	Camk2n1/Hmga2/Ffar4/Nos2/Bmal1/Myrip/Adcy8/Ano1/Casr/Lif/Gnaq/Ccn3/Adra2a/Fbn1/Rptor/Pparg/Gpr27/Kalrn/Efna5/Acvr1c/F2rl1/Stxbp5l/Chga/Trpm4/Tfap2b/Pde3b/Birc5/Crhr2/Sox4/Syt9/Pde4c/Apln	32
GO:0045216	cell-cell junction organization	29/1366	231/28891	1.7278e-06	2.82106e-05	1.8884e-05	Ephb2/Mtss1/Tbx5/Pmp22/Cdh22/Ace/Cdh1/Cldn5/Nectin1/Inava/Ocln/Cldn23/Cdh3/Whrn/Cgn/Tbcd/Cdh2/Gjb2/Gjd3/Pard3/Cldn3/Afdn/F2rl1/Tjp1/Cldn7/Cdh11/Epha2/Bmp6/Tjp2	29
GO:0035050	embryonic heart tube development	17/1366	94/28891	1.77884e-06	2.89594e-05	1.93852e-05	Aldh1a2/Gata4/Tbx20/Tbx3/Kif3a/Tead1/Sox17/Hand1/Pitx2/Chrd/Mesp1/Foxc2/Acvr1/Ryr2/Plxna4/Dll1/Zic3	17
GO:0072189	ureter development	8/1366	20/28891	1.85116e-06	3.00491e-05	2.01147e-05	Tshz3/Aldh1a2/Pax2/Sox8/Mecom/Sox17/Tbx18/Ret	8
GO:0051961	negative regulation of nervous system development	25/1366	183/28891	1.89409e-06	3.06569e-05	2.05215e-05	Ephb2/Prtg/Hmga2/Pitx3/Cdh1/Rgma/Dll3/Ntn1/Dpysl5/Ptk2/Sema6d/Lingo1/Casz1/Mdga1/Sema4c/Bmp7/Ryk/Bmpr1a/Sema3f/Fgfr3/Slit2/Vsx2/Vax1/Arhgef2/Sema5b	25
GO:0090087	regulation of peptide transport	32/1366	271/28891	1.98728e-06	3.20722e-05	2.1469e-05	Camk2n1/Hmga2/Ffar4/Nos2/Bmal1/Myrip/Adcy8/Ano1/Casr/Lif/Gnaq/Ccn3/Adra2a/Fbn1/Rptor/Pparg/Gpr27/Kalrn/Efna5/Acvr1c/F2rl1/Stxbp5l/Chga/Trpm4/Tfap2b/Pde3b/Birc5/Crhr2/Sox4/Syt9/Pde4c/Apln	32
GO:0014910	regulation of smooth muscle cell migration	18/1366	105/28891	1.99959e-06	3.21779e-05	2.15397e-05	Pcsk5/Pgr/Lpar1/Ace/Dock7/Ptk2/Sema6d/Bmpr1a/Pdgfa/Camk2d/Ndrg4/Pparg/Ppargc1a/Slit2/Tpm1/Cyp1b1/Map3k7/Ssh1	18
GO:0060688	regulation of morphogenesis of a branching structure	14/1366	66/28891	2.00794e-06	3.22194e-05	2.15675e-05	Pax2/Fgfr1/Six4/Cdh1/Gdnf/Sox8/Bmp7/Ar/Hoxb7/Pdgfa/Abl1/Wnt2b/Met/Esr1	14
GO:0035023	regulation of Rho protein signal transduction	16/1366	85/28891	2.05462e-06	3.28568e-05	2.19941e-05	Kank1/Ngfr/Lpar1/Prag1/Arhgef18/Tns3/Abl1/Cdh2/P2ry10b/Arhgef28/F2rl1/Eps8l1/Itga3/Arhgef2/Met/Akap13	16
GO:0001666	response to hypoxia	29/1366	233/28891	2.05943e-06	3.28568e-05	2.19941e-05	Vldlr/Kcnma1/Nos2/Tigar/Pld2/Kdr/Ppara/Ado/Flt1/Rora/Drd1/Lif/Fzd4/Slc11a2/Rptor/Camk2d/Arnt2/Pparg/Stox1/Ak4/Ddah1/Kcnk3/Prmt2/Twist1/Smad4/Ryr2/Aqp3/Wtip/Cpeb1	29
GO:0014909	smooth muscle cell migration	19/1366	116/28891	2.13352e-06	3.39418e-05	2.27205e-05	Pcsk5/Pgr/Lpar1/Ace/Dock7/Ptk2/Sema6d/Ccn3/Bmpr1a/Pdgfa/Camk2d/Ndrg4/Pparg/Ppargc1a/Slit2/Tpm1/Cyp1b1/Map3k7/Ssh1	19
GO:1903305	regulation of regulated secretory pathway	23/1366	161/28891	2.22519e-06	3.52996e-05	2.36293e-05	Cacnb4/Abr/Syt2/Cacna1h/Htr1d/Nppc/Pld2/Syt17/Rims2/Adra2a/Cspg5/Fer/Rims1/Cdk5r2/F2rl1/Git1/Stxbp5l/Syt6/Ms4a2/Scamp5/Unc13b/Syt9/Rab3gap1	23
GO:2000036	regulation of stem cell population maintenance	15/1366	76/28891	2.28898e-06	3.62012e-05	2.42328e-05	Pax2/Tead4/Hmga2/Sav1/Bmp7/Wnt9b/Esrrb/Tead1/Tcf7l1/Dpf2/Smarca2/Tead3/Zfp706/Bcl7a/Prdm14	15
GO:0008154	actin polymerization or depolymerization	26/1366	197/28891	2.29499e-06	3.62012e-05	2.42328e-05	Gas7/Cobl/Fhod3/Mtss1/Lima1/Kank1/Sptbn1/Bin1/Fmn1/Evl/Enah/Scin/Abl1/Cttn/Cdc42ep1/Fer/Slit2/Tpm1/F2rl1/Carmil1/Mical3/Washc5/Msrb2/Sptb/Ssh1/Baiap2l2	26
GO:0043954	cellular component maintenance	16/1366	86/28891	2.41437e-06	3.7977e-05	2.54216e-05	Cadm1/Mtss1/Inava/Rims2/Whrn/Cttn/Fyn/Cldn3/Afdn/Ckap5/F2rl1/Tjp1/Itga3/Adgrl3/Grin1/Plxna4	16
GO:1903539	protein localization to postsynaptic membrane	14/1366	67/28891	2.42859e-06	3.79882e-05	2.54291e-05	Nbea/Cacng7/Zdhhc2/Grip1/Iqsec2/C1ql3/Kalrn/Nptxr/Git1/Erbb4/Dag1/Clstn1/Grin1/Stx3	14
GO:0030038	contractile actin filament bundle assembly	19/1366	117/28891	2.43549e-06	3.79882e-05	2.54291e-05	Tmeff2/Lpar1/Cgnl1/Arhgef10/Itgb5/Evl/Rhpn2/Arhgef18/Arhgef10l/Abl1/Pdlim4/Ppm1e/Sdc4/Tpm1/Tjp1/Carmil1/Synpo/Sh3pxd2b/Met	19
GO:0043149	stress fiber assembly	19/1366	117/28891	2.43549e-06	3.79882e-05	2.54291e-05	Tmeff2/Lpar1/Cgnl1/Arhgef10/Itgb5/Evl/Rhpn2/Arhgef18/Arhgef10l/Abl1/Pdlim4/Ppm1e/Sdc4/Tpm1/Tjp1/Carmil1/Synpo/Sh3pxd2b/Met	19
GO:0021871	forebrain regionalization	9/1366	27/28891	2.48688e-06	3.85742e-05	2.58213e-05	Nr2f1/Fezf2/Six3/Bhlhe22/Nkx2-1/Wnt2b/Dmrta2/Ttc21b/Gsx2	9
GO:0086019	cell-cell signaling involved in cardiac conduction	9/1366	27/28891	2.48688e-06	3.85742e-05	2.58213e-05	Kcnn2/Tbx5/Ank2/Scn4b/Scn5a/Nup155/Tbx18/Trpm4/Ryr2	9
GO:0035051	cardiocyte differentiation	26/1366	198/28891	2.5249e-06	3.90555e-05	2.61435e-05	Adrb1/Fhod3/Tbx5/Gata4/Tbx3/Large1/Ppara/Bmp7/Bmpr1a/Camk2d/Speg/Sox17/Pitx2/T/Mesp1/Prickle1/Tbx18/Acvr1/Prok2/Twist1/Smad4/Met/Fzd7/Akap13/Dll1/Myh10	26
GO:0007269	neurotransmitter secretion	24/1366	174/28891	2.54349e-06	3.91264e-05	2.61909e-05	Cplx2/Cacnb4/Syt2/Htr1d/Htr6/Pclo/Syde1/Cadps2/Cacna1b/Rims2/Grm8/Adora2a/Slc18a3/Cspg5/Nrxn2/Rims1/Mctp1/Git1/Stxbp5l/Stx3/Unc13b/Syt9/Rab3gap1/Slc6a9	24
GO:0099643	signal release from synapse	24/1366	174/28891	2.54349e-06	3.91264e-05	2.61909e-05	Cplx2/Cacnb4/Syt2/Htr1d/Htr6/Pclo/Syde1/Cadps2/Cacna1b/Rims2/Grm8/Adora2a/Slc18a3/Cspg5/Nrxn2/Rims1/Mctp1/Git1/Stxbp5l/Stx3/Unc13b/Syt9/Rab3gap1/Slc6a9	24
GO:0032535	regulation of cellular component size	42/1366	411/28891	2.60876e-06	4.00201e-05	2.67892e-05	Kcnma1/Map1b/Fhod3/Lima1/Kank1/Cdh1/Rgma/Stk39/Sptbn1/Ntn1/Shank3/Bin1/Pclo/Sema6d/Cxcl12/Fmn1/Sema4c/Evl/Macf1/Ryk/Scin/Mapt/Abl1/Rptor/Sema3f/Cttn/Efna5/Cdc42ep1/Fer/Slit2/Tpm1/F2rl1/Carmil1/Washc5/Map3k7/Ret/Sptb/Sema5b/Plxna4/Ssh1/Baiap2l2/Rap1gap2	42
GO:0044344	cellular response to fibroblast growth factor stimulus	17/1366	97/28891	2.79222e-06	4.25468e-05	2.84806e-05	Fgf2/Ngfr/Sulf2/Shisa2/Fgfr1/Creb3l1/Fgf15/Spry4/Fgfr3/Fgfbp3/Chrd/Egr3/Fat4/Fgfr4/Prdm14/Apln/Flrt3	17
GO:0051968	positive regulation of synaptic transmission, glutamatergic	11/1366	42/28891	2.80062e-06	4.25468e-05	2.84806e-05	Tshz3/Ngfr/Cacng7/Shank3/Cacng4/Drd1/Iqsec2/Adora2a/Ntrk1/Grin1/Rab3gap1	11
GO:0048640	negative regulation of developmental growth	20/1366	129/28891	2.80395e-06	4.25468e-05	2.84806e-05	Adrb1/Tbx5/Stc2/Cdh1/Rgma/Ntn1/Sav1/Wwc1/Ptk2/Sema6d/Ppara/Sema4c/Nkd1/Ryk/Sema3f/Fgfr3/Slit2/Adrb3/Sema5b/Lgmn	20
GO:1901890	positive regulation of cell junction assembly	20/1366	129/28891	2.80395e-06	4.25468e-05	2.84806e-05	Ephb2/Tbx5/Cux2/Kdr/Fmn1/Cldn5/Slitrk5/Ube2v2/Abl1/Ntrk1/Efna5/Cldn3/Sdc4/Adgrb2/Slit2/Adgrl3/Clstn1/Epha2/Tpbg/Flrt3	20
GO:0050768	negative regulation of neurogenesis	24/1366	175/28891	2.81752e-06	4.26369e-05	2.85409e-05	Ephb2/Prtg/Hmga2/Pitx3/Cdh1/Rgma/Dll3/Ntn1/Dpysl5/Ptk2/Sema6d/Lingo1/Casz1/Sema4c/Bmp7/Ryk/Bmpr1a/Sema3f/Fgfr3/Slit2/Vsx2/Vax1/Arhgef2/Sema5b	24
GO:0097120	receptor localization to synapse	16/1366	87/28891	2.8297e-06	4.27056e-05	2.85869e-05	Nbea/Cacng7/Anks1b/Cacng4/Grip1/Iqsec2/C1ql3/Kalrn/Cep112/Kif5c/Nptxr/Git1/Erbb4/Dag1/Clstn1/Stx3	16
GO:0002790	peptide secretion	36/1366	329/28891	2.83793e-06	4.27142e-05	2.85926e-05	Camk2n1/Hmga2/Ffar4/Nos2/Bmal1/Myrip/Pclo/Adcy8/Ano1/Casr/Lif/Gnaq/Ccn3/Rims2/Adra2a/Fbn1/Rptor/Pparg/Gpr27/Kalrn/Efna5/Acvr1c/Acvr2b/F2rl1/Htt/Stxbp5l/Chga/Trpm4/Tfap2b/Pde3b/Birc5/Crhr2/Sox4/Syt9/Pde4c/Apln	36
GO:0015833	peptide transport	37/1366	343/28891	2.90701e-06	4.36364e-05	2.92099e-05	Camk2n1/Hmga2/Ffar4/Nos2/Bmal1/Myrip/Pclo/Adcy8/Ano1/Casr/Lif/Gnaq/Ccn3/Rims2/Adra2a/Fbn1/Rptor/Pparg/Gpr27/Kalrn/Efna5/Acvr1c/Acvr2b/F2rl1/Htt/Stxbp5l/Chga/Trpm4/Tfap2b/Pde3b/Birc5/Crhr2/Sox4/Abcb9/Syt9/Pde4c/Apln	37
GO:0022029	telencephalon cell migration	14/1366	68/28891	2.92601e-06	4.36868e-05	2.92437e-05	Pou3f3/Fezf2/Fgfr1/Dixdc1/Htr6/Cxcl12/Mdga1/Drd1/Nkx2-1/Cdk5r2/Slit2/Syne2/Dab2ip/Zmiz1	14
GO:0062237	protein localization to postsynapse	14/1366	68/28891	2.92601e-06	4.36868e-05	2.92437e-05	Nbea/Cacng7/Zdhhc2/Grip1/Iqsec2/C1ql3/Kalrn/Nptxr/Git1/Erbb4/Dag1/Clstn1/Grin1/Stx3	14
GO:0120032	regulation of plasma membrane bounded cell projection assembly	27/1366	212/28891	2.94959e-06	4.3745e-05	2.92826e-05	Ephb2/Cobl/Podxl/Dnm3/Kank1/Lpar1/Rap1gap/Evl/Pld1/Ift46/Dcdc2a/Cdc42ep1/Rab11fip3/Fer/Hap1/Slit2/Rala/F2rl1/Htt/Eps8l1/Cep135/Syne2/Atp8b1/Mir129-2/Myo10/Epha2/Syne1	27
GO:1905475	regulation of protein localization to membrane	27/1366	212/28891	2.94959e-06	4.3745e-05	2.92826e-05	Ephb2/Nbea/Cdh1/Zdhhc2/Sptbn1/Shank3/Grip1/Iqsec2/Ar/Ptpn9/Camk2d/Slc1a1/Fyn/Cdh2/Gpc3/Kalrn/Pkdcc/Gpc5/Itga3/Mtcl1/Dab2/Stac2/Dag1/Stx3/Epha2/Fzd9/Ssh1	27
GO:0021515	cell differentiation in spinal cord	13/1366	59/28891	2.95341e-06	4.3745e-05	2.92826e-05	Ascl1/Gsx1/Tbx20/Isl2/Lhx3/Sox13/Dmrt3/Pax7/Ighmbp2/Gbx1/Gigyf2/Gsx2/Lhx4	13
GO:0097061	dendritic spine organization	18/1366	108/28891	3.03851e-06	4.48863e-05	3.00466e-05	Ephb2/Ngef/Srcin1/Dnm3/Cux2/Zfp365/Shank3/Tanc2/Cttn/Fyn/Kalrn/Afdn/Ckap5/Lzts3/Itga3/Opa1/Grin1/Lgmn	18
GO:0051494	negative regulation of cytoskeleton organization	24/1366	176/28891	3.11826e-06	4.59429e-05	3.07539e-05	Stmn2/Map1b/Tmeff2/Fhod3/Lima1/Kank1/Cgnl1/Sptbn1/Shank3/Evl/Hdgfl3/Rhpn2/Arhgef18/Scin/Tbcd/Slit2/Tpm1/Tjp1/Carmil1/Arhgef2/Smad4/Met/Sptb/Ssh1	24
GO:0050708	regulation of protein secretion	36/1366	331/28891	3.26249e-06	4.79414e-05	3.20917e-05	Camk2n1/Srcin1/Neo1/Nos2/Bmal1/Myrip/Adcy8/Ano1/Casr/Gnaq/Ccn3/Adra2a/Fbn1/Adora2a/Cd2ap/Rptor/Frmd4a/Pparg/Gpr27/Efna5/Rab11fip3/Acvr1c/F2rl1/Apbb1/Stxbp5l/Chga/Trpm4/Tfap2b/Pde3b/Birc5/Crhr2/Sox4/Unc13b/Syt9/Pde4c/Myh10	36
GO:0003281	ventricular septum development	16/1366	88/28891	3.30805e-06	4.83564e-05	3.23694e-05	Tbx5/Gata4/Tbx3/Sav1/Bmpr1a/Luzp1/Fzd1/Ptk7/Pitx2/Fzd2/Slit2/Robo2/Acvr1/Smad4/Sox4/Hey1	16
GO:0051966	regulation of synaptic transmission, glutamatergic	16/1366	88/28891	3.30805e-06	4.83564e-05	3.23694e-05	Grm6/Tshz3/Ngfr/Cacng7/Shank3/Cacng4/Drd1/Mapk8ip2/Iqsec2/Grm8/Adora2a/Ntrk1/Cdh2/Grm4/Grin1/Rab3gap1	16
GO:0048010	vascular endothelial growth factor receptor signaling pathway	12/1366	51/28891	3.39866e-06	4.94222e-05	3.30829e-05	Kdr/Flt1/Flt4/Epn2/Myof/Fzd4/Cadm4/Hspb1/Bcar1/Foxc2/Dab2ip/Dll1	12
GO:0048806	genitalia development	12/1366	51/28891	3.39866e-06	4.94222e-05	3.30829e-05	Sox2/Foxf2/Tbx3/Mertk/Wnt9b/Ar/Neurog1/Greb1l/Esr2/Dhcr24/Esr1/Bmp6	12
GO:0003015	heart process	30/1366	252/28891	3.47487e-06	5.03992e-05	3.37369e-05	Adrb1/Kcnn2/Tbx5/Gata4/Ace/Cacna1h/Ank2/Wwtr1/Bin1/Adra1d/Scn4b/Cacna1b/Camk2d/Slc1a1/Fyn/Scn5a/Gjd3/Kcnh2/Nup155/Tpm1/Tbx18/Chga/Trpm4/Thrb/Rnls/Met/Crhr2/Ryr2/Akap13/Apln	30
GO:0003272	endocardial cushion formation	9/1366	28/28891	3.51113e-06	5.07931e-05	3.40006e-05	Tbx20/Msx1/Tbx3/Bmp7/Bmpr1a/Robo2/Acvr1/Smad4/Hey1	9
GO:0009410	response to xenobiotic stimulus	37/1366	346/28891	3.56278e-06	5.14071e-05	3.44116e-05	Gas6/Gabrb3/Gata4/Sfrp2/Igf2/Slc1a2/Nos2/Tigar/Kdr/Rora/Drd1/Slitrk5/Prkaa2/Slc10a4/Ahrr/Slc22a12/Ntrk1/Rptor/Ptprm/Slc1a1/Arnt2/Myo6/Fzd1/Ppm1e/Npas2/Kcnq2/Kcnh2/Cyp26b1/Cyp1b1/Prickle1/Kcnk3/Dgcr2/Cyp26a1/Grin1/Srp68/Blmh/Cyp1a1	37
GO:0043547	positive regulation of GTPase activity	30/1366	253/28891	3.7672e-06	5.42166e-05	3.62922e-05	Adrb1/Ngef/Abr/Arhgef19/Tbc1d9/Dock7/Arhgef10/Rgma/Chn1/Rap1gap/Bin1/Chn2/Asap2/Tiam2/Rasgrp1/Arhgap22/Sgsm3/Ntrk1/Rasgrf1/Kalrn/F2rl1/Tbc1d14/Rgs10/Rasgef1a/Bcar3/Tbc1d12/Rgs9/Epha2/Rab3gap1/Rap1gap2	30
GO:1902904	negative regulation of supramolecular fiber organization	24/1366	178/28891	3.80936e-06	5.46825e-05	3.66041e-05	Stmn2/Map1b/Tmeff2/Fhod3/Lima1/Kank1/Cgnl1/Sptbn1/Shank3/Evl/Hdgfl3/Rhpn2/Arhgef18/Scin/Tbcd/Slit2/Tpm1/Tjp1/Carmil1/Arhgef2/Smad4/Met/Sptb/Ssh1	24
GO:0032409	regulation of transporter activity	34/1366	307/28891	4.07176e-06	5.82992e-05	3.90251e-05	Ephb2/Adrb1/Cacnb4/Fxyd6/Fgf12/Cacng7/Ank2/Stk39/Shank3/Cacng4/Wnk2/Grip1/Mapk8ip2/Cttnbp2nl/Scn4b/Ahnak/Camk2d/Cnksr3/Hecw2/Rasgrf1/Gsg1l/Kcnc1/Ppargc1a/Hap1/Htt/Slc5a1/Plcg1/Kcnk3/Stac2/Map3k7/Rgs9/Ryr2/Shisa8/Slc6a9	34
GO:0061548	ganglion development	7/1366	16/28891	4.08315e-06	5.83128e-05	3.90342e-05	Ascl1/Insm1/Phox2b/Six4/Sema3f/Tulp3/Fzd3	7
GO:0003197	endocardial cushion development	12/1366	52/28891	4.22905e-06	6.02424e-05	4.03259e-05	Tbx5/Gata4/Tbx20/Msx1/Tbx3/Bmp7/Bmpr1a/Robo2/Acvr1/Twist1/Smad4/Hey1	12
GO:0071774	response to fibroblast growth factor	17/1366	100/28891	4.29855e-06	6.10291e-05	4.08525e-05	Fgf2/Ngfr/Sulf2/Shisa2/Fgfr1/Creb3l1/Fgf15/Spry4/Fgfr3/Fgfbp3/Chrd/Egr3/Fat4/Fgfr4/Prdm14/Apln/Flrt3	17
GO:0072170	metanephric tubule development	8/1366	22/28891	4.31706e-06	6.10291e-05	4.08525e-05	Pax2/Mtss1/Pou3f3/Wwtr1/Sox8/Lif/Wnt9b/Fat4	8
GO:1900006	positive regulation of dendrite development	8/1366	22/28891	4.31706e-06	6.10291e-05	4.08525e-05	Vldlr/Cobl/Bmp7/Pacsin1/Ptprz1/Abl1/Opa1/Dab2ip	8
GO:0050905	neuromuscular process	26/1366	204/28891	4.40822e-06	6.21603e-05	4.16097e-05	Kcnma1/Ascl1/Abr/Tshz3/Rbfox2/Fgf12/Pmp22/Sox2/Large1/Shank3/Gpr88/Igdcc3/Camta1/Parp1/Neurog1/Adora2a/Abl1/Aldh1a3/Bloc1s4/Synm/Ighmbp2/Gbx1/Stac2/Grin1/Gigyf2/Myh10	26
GO:0035115	embryonic forelimb morphogenesis	10/1366	36/28891	4.44717e-06	6.25516e-05	4.18716e-05	Aldh1a2/Tbx5/Msx1/Tbx3/Osr2/Reck/Alx4/Mecom/Alx3/Twist1	10
GO:0007612	learning	25/1366	192/28891	4.55441e-06	6.3899e-05	4.27736e-05	Ephb2/Gabrb3/Htr6/Shank3/Gpr88/Drd1/Mapk8ip2/Neurod2/Slc1a1/Dcdc2a/Ndrg4/Kalrn/Nrxn2/Kcnq2/Chrd/Ckap5/Htt/Git1/Grm4/Ppp1r1b/Synpo/Pde1b/Grin1/Tpbg/Lgmn	25
GO:0042659	regulation of cell fate specification	9/1366	29/28891	4.87767e-06	6.82629e-05	4.56947e-05	Fgf2/Sfrp2/Fgfr1/Ar/Esrp1/Bmpr1a/Sox17/Mesp1/Fzd7	9
GO:0021885	forebrain cell migration	14/1366	71/28891	5.0062e-06	6.93987e-05	4.6455e-05	Pou3f3/Fezf2/Fgfr1/Dixdc1/Htr6/Cxcl12/Mdga1/Drd1/Nkx2-1/Cdk5r2/Slit2/Syne2/Dab2ip/Zmiz1	14
GO:0050885	neuromuscular process controlling balance	14/1366	71/28891	5.0062e-06	6.93987e-05	4.6455e-05	Kcnma1/Abr/Rbfox2/Sox2/Shank3/Gpr88/Igdcc3/Camta1/Neurog1/Abl1/Aldh1a3/Bloc1s4/Gigyf2/Myh10	14
GO:0060986	endocrine hormone secretion	14/1366	71/28891	5.0062e-06	6.93987e-05	4.6455e-05	Fgfr1/Tbx3/Foxd1/Lif/Fzd4/Niban2/Pparg/Rab11fip3/Dab2/Smad4/Fgfr4/Crhr2/Bmp6/Apln	14
GO:0032412	regulation of monoatomic ion transmembrane transporter activity	32/1366	283/28891	5.00854e-06	6.93987e-05	4.6455e-05	Ephb2/Adrb1/Cacnb4/Fxyd6/Fgf12/Cacng7/Ank2/Stk39/Shank3/Cacng4/Wnk2/Grip1/Mapk8ip2/Scn4b/Ahnak/Camk2d/Cnksr3/Hecw2/Rasgrf1/Gsg1l/Kcnc1/Ppargc1a/Hap1/Htt/Plcg1/Kcnk3/Stac2/Map3k7/Rgs9/Ryr2/Shisa8/Slc6a9	32
GO:0038127	ERBB signaling pathway	19/1366	123/28891	5.21262e-06	7.18698e-05	4.81092e-05	Cadm1/Gab1/Zfyve28/Ptk2/Abl1/Afap1l2/Fer/Bcar1/Esr2/Hap1/Rala/Plcg1/Prickle1/Erbb4/Bcar3/Vps25/Dab2ip/Esr1/Lgmn	19
GO:0051101	regulation of DNA binding	19/1366	123/28891	5.21262e-06	7.18698e-05	4.81092e-05	Hmga2/Msx1/Zfp593/Lif/Klf4/Parp1/Niban2/Twist2/Zbtb7c/Hand1/Pparg/Pitx2/Irf4/Pax7/Ddrgk1/Twist1/Trim28/Hey1/Nfib	19
GO:0060412	ventricular septum morphogenesis	12/1366	53/28891	5.23278e-06	7.197e-05	4.81763e-05	Tbx3/Sav1/Bmpr1a/Fzd1/Pitx2/Fzd2/Slit2/Robo2/Acvr1/Smad4/Sox4/Hey1	12
GO:0001569	branching involved in blood vessel morphogenesis	11/1366	45/28891	5.8285e-06	7.95755e-05	5.32673e-05	Sfrp2/Tbx20/Cxcl12/Kdr/Flt1/Abl1/Pitx2/Col4a1/Foxc2/Gbx2/Acvr1	11
GO:0021955	central nervous system neuron axonogenesis	11/1366	45/28891	5.8285e-06	7.95755e-05	5.32673e-05	Ephb2/Phox2b/Ptk2/Bhlhe22/Tsku/B4galt6/Arhgef28/Slit2/Cdh11/Plxna4/Nfib	11
GO:0099590	neurotransmitter receptor internalization	11/1366	45/28891	5.8285e-06	7.95755e-05	5.32673e-05	Dnm3/Lpar1/Cacng7/Cacng4/Iqsec1/Pacsin1/Myo6/Gsg1l/Hap1/Rala/Vac14	11
GO:0090278	negative regulation of peptide hormone secretion	14/1366	72/28891	5.9462e-06	8.09843e-05	5.42104e-05	Ffar4/Ccn3/Adra2a/Fbn1/Rptor/Pparg/Kalrn/Acvr1c/F2rl1/Stxbp5l/Chga/Pde3b/Crhr2/Pde4c	14
GO:0003208	cardiac ventricle morphogenesis	15/1366	82/28891	6.15576e-06	8.36344e-05	5.59844e-05	Tbx5/Smarcd3/Gata4/Sfrp2/Tbx20/Bmpr1a/Hand1/Mesp1/Tpm1/Foxc2/Smad4/Rnls/Sox4/Ryr2/Hey1	15
GO:0055007	cardiac muscle cell differentiation	22/1366	159/28891	6.23266e-06	8.44737e-05	5.65462e-05	Adrb1/Fhod3/Tbx5/Gata4/Tbx3/Large1/Ppara/Bmpr1a/Camk2d/Speg/Pitx2/T/Mesp1/Prickle1/Tbx18/Acvr1/Smad4/Met/Fzd7/Akap13/Dll1/Myh10	22
GO:0051058	negative regulation of small GTPase mediated signal transduction	13/1366	63/28891	6.40676e-06	8.66232e-05	5.7985e-05	Ephb2/Kank1/Cgnl1/Tns3/Spry4/Cd2ap/Slit2/Git1/Itga3/Trim67/Met/Dab2ip/Arhgap12	13
GO:0045860	positive regulation of protein kinase activity	38/1366	369/28891	6.42699e-06	8.66867e-05	5.80275e-05	Fgf2/Vldlr/Adra2c/Gas6/Ttbk1/Mapre3/Hmga2/Gab1/Srcin1/Ace/Fgfr1/Ptk2/Adcy8/Flt1/Rasgrp1/Fgd4/Adra2a/Fzd4/Fbn1/Dok7/Pdgfa/Abl1/Rptor/Tead1/Slc1a1/Cops8/Ghr/Stox1/Sdc4/Cdk5r2/Fgd2/Dag1/Fzd8/Map3k7/Sash1/Dab2ip/Pdgfc/Akap13	38
GO:0048639	positive regulation of developmental growth	27/1366	221/28891	6.48738e-06	8.72905e-05	5.84317e-05	Fgf2/Adrb1/Map1b/Syt2/Hmga2/Tbx5/Gata4/Igf2/Tbx20/Cacng7/Fgfr1/Ntn1/Syt17/Cxcl12/Macf1/Rims2/Cpne5/Bmpr1a/Mapt/Ghr/Efna5/Rims1/Afdn/Acacb/Sh3pxd2b/Erbb4/Dll1	27
GO:0071692	protein localization to extracellular region	43/1366	441/28891	6.6015e-06	8.86124e-05	5.93166e-05	Camk2n1/Srcin1/Neo1/Nos2/Bmal1/Myrip/Pclo/Adcy8/Ano1/Casr/Gnaq/Ccn3/Rims2/Adra2a/Fbn1/Adora2a/Cd2ap/Rptor/Cavin1/Frmd4a/Pparg/Gpr27/Efna5/Rab11fip3/Acvr1c/Acvr2b/F2rl1/Htt/Apbb1/Stxbp5l/Chga/Trpm4/Tfap2b/Pde3b/Birc5/Crhr2/Sox4/Unc13b/Lmf1/Syt9/Nbl1/Pde4c/Myh10	43
GO:0001818	negative regulation of cytokine production	34/1366	314/28891	6.65702e-06	8.8934e-05	5.95319e-05	Ephb2/Gas6/Trib2/Cd276/Ffar4/Fgfr1/Peli3/Laptm4b/Ppara/Mertk/Flt1/Cd83/Klf4/Parp1/Cx3cr1/Cdh3/Cd2ap/Tsku/Twist2/Pparg/Lilrb4b/F2rl1/Ddx56/Git1/Cd34/Twist1/Met/Tbx21/Fgfr4/Havcr2/C1qbp/Epha2/Dll1/Sh2d1b1	34
GO:0001710	mesodermal cell fate commitment	7/1366	17/28891	6.65731e-06	8.8934e-05	5.95319e-05	Pax2/Sfrp2/Fgfr1/Bmpr1a/Mesp1/Foxc2/Eya1	7
GO:0031214	biomineral tissue development	24/1366	184/28891	6.80447e-06	9.06829e-05	6.07026e-05	Gas6/Pthlh/Mtss1/Cd276/Fgfr1/Alpl/Osr2/Ppara/Otop1/Bmp7/Nectin1/Bmpr1a/Gpc3/Fgfr3/Lox/Acvr2b/Pkdcc/Prickle1/Acvr1/Trpm4/Twist1/Fzd9/Hey1/Bmp6	24
GO:0048168	regulation of neuronal synaptic plasticity	14/1366	73/28891	7.0395e-06	9.35919e-05	6.26498e-05	Ephb2/Kcnn2/Zdhhc2/Shank3/Kdr/Rasgrf1/Rims1/Chrd/Synpo/Grin1/Unc13b/Rab3gap1/Shisa8/Cpeb1	14
GO:0007422	peripheral nervous system development	15/1366	83/28891	7.18808e-06	9.53402e-05	6.38202e-05	Ascl1/Pmp22/Onecut2/Arhgef10/Gdnf/Sox8/Slc25a46/Nefh/Pou3f1/Hapln2/Pard3/Adgrb2/Egr3/Dag1/Plxna4	15
GO:0090101	negative regulation of transmembrane receptor protein serine/threonine kinase signaling pathway	21/1366	149/28891	7.50747e-06	9.93406e-05	6.64979e-05	Sfrp2/Tbx20/Onecut2/Cd109/Pmepa1/Ppara/Onecut1/Bmper/Ccn3/Fbn1/Abl1/Nkx2-1/Htra1/Fzd1/Pparg/Chrd/Acvr1/Eid2/Tmprss6/Snx6/Nbl1	21
GO:1990778	protein localization to cell periphery	40/1366	400/28891	7.53458e-06	9.94636e-05	6.65803e-05	Ephb2/Gas6/Nbea/Kcnip3/Cacng7/Ank2/Efr3b/Cdh1/Large1/Zdhhc2/Sptbn1/Grip1/Iqsec2/Pacsin1/Macf1/Ar/C1ql3/Ptpn9/Tspan18/Camk2d/Amn/Slc1a1/Cdh2/Kalrn/Lama5/Ank1/Afdn/Nptxr/Pkdcc/Git1/Itga3/Dab2/Stac2/Erbb4/Dag1/Clstn1/Grin1/Stx3/Epha2/Tpbg	40
GO:0055001	muscle cell development	28/1366	236/28891	7.74328e-06	0.000101978	6.82632e-05	Adrb1/Cacnb4/Fhod3/Tbx5/Gata4/Pmp22/Ank2/Six4/Tbx3/Large1/Sypl2/Bin1/Ppara/Myof/Bmpr1a/Camk2d/Speg/Pitx2/Lox/Tpm1/Prickle1/Tbx18/Megf10/Flnc/Smad4/Met/Akap13/Myh10	28
GO:0007501	mesodermal cell fate specification	6/1366	12/28891	7.98258e-06	0.000104147	6.9715e-05	Pax2/Sfrp2/Fgfr1/Bmpr1a/Mesp1/Eya1	6
GO:0045607	regulation of inner ear auditory receptor cell differentiation	6/1366	12/28891	7.98258e-06	0.000104147	6.9715e-05	Fgf2/Esrp1/Mycl/Fgfr3/Dll1/Hey1	6
GO:0045631	regulation of mechanoreceptor differentiation	6/1366	12/28891	7.98258e-06	0.000104147	6.9715e-05	Fgf2/Esrp1/Mycl/Fgfr3/Dll1/Hey1	6
GO:2000980	regulation of inner ear receptor cell differentiation	6/1366	12/28891	7.98258e-06	0.000104147	6.9715e-05	Fgf2/Esrp1/Mycl/Fgfr3/Dll1/Hey1	6
GO:0007266	Rho protein signal transduction	20/1366	138/28891	8.02449e-06	0.000104449	6.99177e-05	Adrb1/Kank1/Ngfr/Lpar1/Celsr1/Ntn1/Prag1/Arhgef18/Tns3/Abl1/Cdh2/P2ry10b/Cdc42ep1/Arhgef28/F2rl1/Eps8l1/Itga3/Arhgef2/Met/Akap13	20
GO:0050954	sensory perception of mechanical stimulus	34/1366	317/28891	8.17074e-06	0.000105859	7.08617e-05	Kcnma1/Tshz3/Coch/Htr7/Ror1/Sox2/Fgfr1/Barhl1/Cdh1/Large1/Serpinb6a/Col2a1/Cxcl12/Mir148a/Fzd4/Grm8/Whrn/Ntrk1/Fyn/Myo6/Sobp/Gjb2/Dcdc2a/Kcnq2/Ccdc50/Phf24/Tjp1/Tbx18/Drgx/Thrb/Atp8b1/Slc4a7/Scn8a/Kcnk4	34
GO:0071695	anatomical structure maturation	34/1366	317/28891	8.17074e-06	0.000105859	7.08617e-05	Kcnma1/Ascl1/Aldh1a2/Pax2/Pgr/Pmp22/Fgfr1/Fermt1/Nppc/Reck/Sox8/Six3/Kdr/Slc24a4/Gnaq/Trpc4ap/Cx3cr1/Cdh3/Nrcam/B4galt6/Pparg/Fgfr3/Kcnq2/Esr2/Cdk5r2/Nom1/Fat4/Washc5/Dag1/Opa1/Grin1/Ret/Runx3/Hoxb13	34
GO:0046661	male sex differentiation	24/1366	186/28891	8.2022e-06	0.000106021	7.09698e-05	Hmga2/Gata4/Sfrp2/Ace/Sox2/Six4/Sox3/Tbx3/Sox8/Kdr/Wnt9b/Ar/Bmpr1a/Ntrk1/Dmrt3/Nkx2-1/Greb1l/Esr2/Dhcr24/Bik/Smad4/Nr5a1/Esr1/Bmp6	24
GO:0002792	negative regulation of peptide secretion	14/1366	74/28891	8.30728e-06	0.000107131	7.1713e-05	Ffar4/Ccn3/Adra2a/Fbn1/Rptor/Pparg/Kalrn/Acvr1c/F2rl1/Stxbp5l/Chga/Pde3b/Crhr2/Pde4c	14
GO:0010632	regulation of epithelial cell migration	29/1366	250/28891	8.34439e-06	0.000107362	7.18674e-05	Fgf2/Ptprg/Igf2/Fgfr1/Ptk2/Kdr/Adgra2/Evl/Flt4/Iqsec1/Bmper/Macf1/Klf4/Hspb1/Vash1/Abl1/Ptprm/Pparg/Bcar1/Slit2/Foxc2/Plcg1/Itga3/Dock1/Met/Sash1/Dab2ip/Epha2/Lgmn	29
GO:0009880	embryonic pattern specification	15/1366	84/28891	8.37162e-06	0.000107465	7.19362e-05	Cobl/Meis3/Tbx3/Bmp7/Neurog1/Sema3f/Tcf7l1/Sim2/Lama5/Chrd/Mesp1/Erbb4/Smad4/Dll1/Zic3	15
GO:0009582	detection of abiotic stimulus	20/1366	139/28891	8.96205e-06	0.000114256	7.64822e-05	Grm6/Cacnb4/Htr7/Ngfr/Sox2/Cxcl12/Gpr88/Otop1/Ano1/Slc24a4/Grm8/Whrn/Ntrk1/Fyn/Phf24/Drgx/Prdm12/Pkdrej/Kcnk4/Sema5b	20
GO:0021782	glial cell development	20/1366	139/28891	8.96205e-06	0.000114256	7.64822e-05	Ascl1/Ror1/Pmp22/Arhgef10/Drd1/Ano1/Lamc3/Myrf/Slc25a46/Adora2a/Pou3f1/B4galt6/Cspg5/Fgfr3/Pard3/Ckap5/Nsun5/Dag1/Sox4/Dll1	20
GO:0032874	positive regulation of stress-activated MAPK cascade	20/1366	139/28891	8.96205e-06	0.000114256	7.64822e-05	Tnfrsf19/Dixdc1/Stk39/Dusp22/Fgf15/Sema4c/Mapk8ip2/Flt4/Rasgrp1/Inava/Fgd4/F2rl1/Wnt16/Dab2/Sh3rf3/Met/Crhr2/Map3k7/Sash1/Dab2ip	20
GO:0021602	cranial nerve morphogenesis	9/1366	31/28891	9.01311e-06	0.000114645	7.67427e-05	Ephb2/Pax2/Kcna2/Hoxd3/Neurog1/Sema3f/Mafb/Atp8b1/Plxna4	9
GO:0051656	establishment of organelle localization	46/1366	491/28891	9.11253e-06	0.000115254	7.71502e-05	Cplx2/Clnk/Map1b/Dnm3/Dock7/Myrip/Nppc/Ntn1/Ptk2/Pclo/Pld2/Map6/Myo1b/Tanc2/Rasgrp1/Clmn/Cdh3/Sar1b/Mapt/Nefh/Nectin2/Myo6/Sdc1/Pard3/Fer/Ap3b1/Kif5c/Sdc4/Hap1/Spo11/Arfgap3/Bloc1s4/Pard3b/Htt/Tspan9/Chga/Arhgef2/Myo1e/Ms4a2/Syne2/Birc5/Fam91a1/Eya1/Rab3gap1/Myh10/Syne1	46
GO:0048333	mesodermal cell differentiation	8/1366	24/28891	9.12288e-06	0.000115254	7.71502e-05	Pax2/Hmga2/Sfrp2/Fgfr1/Bmpr1a/Mesp1/Foxc2/Eya1	8
GO:0060080	inhibitory postsynaptic potential	8/1366	24/28891	9.12288e-06	0.000115254	7.71502e-05	Adrb1/Gabrb3/Insyn1/Igsf9b/Rims2/Adora2a/Rims1/Unc13b	8
GO:0001935	endothelial cell proliferation	23/1366	175/28891	9.24798e-06	0.00011657	7.80316e-05	Fgf2/Aldh1a2/Ngfr/Igf2/Fgfr1/Cxcl12/Kdr/Flt1/Flt4/Bmper/Vash1/Rptor/Ptprm/Pparg/Fgfr3/Plcg1/Cd34/Egr3/Prok2/Epha2/Bmp6/Apln/Vash2	23
GO:0051146	striated muscle cell differentiation	36/1366	347/28891	9.45689e-06	0.000118935	7.96145e-05	Ptgfrn/Adrb1/Fhod3/Tbx5/Gata4/Pmp22/Igf2/Neo1/Msx1/Six4/Tbx3/Large1/Cxcl12/Ppara/Ccn3/Bmpr1a/Camk2d/Speg/Cdh2/Pitx2/T/Mesp1/Tpm1/Cyp26b1/Prickle1/Tbx18/Acvr1/Dock1/Flnc/Smad4/Met/Fzd7/Akap13/Dll1/Bhlhe41/Myh10	36
GO:0072091	regulation of stem cell proliferation	17/1366	106/28891	9.65815e-06	0.000121194	8.11262e-05	Fgf2/Hmga2/Prrx1/Ace/Fgfr1/Fermt1/Tbx3/Osr2/Cd109/Kdr/Tlx1/Tsc22d1/Mecom/Sox17/Tbx18/Hmx2/Nfib	17
GO:0003203	endocardial cushion morphogenesis	10/1366	39/28891	9.77158e-06	0.000122342	8.18949e-05	Tbx20/Msx1/Tbx3/Bmp7/Bmpr1a/Robo2/Acvr1/Twist1/Smad4/Hey1	10
GO:0009581	detection of external stimulus	20/1366	140/28891	9.99721e-06	0.000124887	8.35985e-05	Grm6/Cacnb4/Htr7/Ngfr/Sox2/Cxcl12/Gpr88/Otop1/Ano1/Slc24a4/Grm8/Whrn/Ntrk1/Fyn/Phf24/Drgx/Prdm12/Pkdrej/Kcnk4/Sema5b	20
GO:0009306	protein secretion	42/1366	434/28891	1.0107e-05	0.000125977	8.43282e-05	Camk2n1/Srcin1/Neo1/Nos2/Bmal1/Myrip/Pclo/Adcy8/Ano1/Casr/Gnaq/Ccn3/Rims2/Adra2a/Fbn1/Adora2a/Cd2ap/Rptor/Cavin1/Frmd4a/Pparg/Gpr27/Efna5/Rab11fip3/Acvr1c/Acvr2b/F2rl1/Htt/Apbb1/Stxbp5l/Chga/Trpm4/Tfap2b/Pde3b/Birc5/Crhr2/Sox4/Unc13b/Lmf1/Syt9/Pde4c/Myh10	42
GO:0030073	insulin secretion	30/1366	266/28891	1.02785e-05	0.000127544	8.53773e-05	Camk2n1/Nos2/Bmal1/Myrip/Pclo/Adcy8/Ano1/Casr/Gnaq/Ccn3/Rims2/Adra2a/Fbn1/Rptor/Gpr27/Efna5/Acvr1c/Acvr2b/F2rl1/Htt/Stxbp5l/Chga/Trpm4/Tfap2b/Pde3b/Birc5/Crhr2/Sox4/Syt9/Pde4c	30
GO:0050730	regulation of peptidyl-tyrosine phosphorylation	30/1366	266/28891	1.02785e-05	0.000127544	8.53773e-05	Srcin1/Sfrp2/Igf2/Ace/Zfyve28/Gdnf/Dusp22/Lif/Adra2a/Ptprz1/Cadm4/Dok7/Pdgfa/Yes1/Abl1/Fyn/Ghr/Fgfr3/Efna5/Lilrb4b/Gfra1/Tspan9/Prmt2/Acvr1/Arhgef2/Erbb4/Vps25/Pdgfc/Sh2d1b1/Bmp6	30
GO:0035592	establishment of protein localization to extracellular region	42/1366	435/28891	1.06875e-05	0.000132326	8.85779e-05	Camk2n1/Srcin1/Neo1/Nos2/Bmal1/Myrip/Pclo/Adcy8/Ano1/Casr/Gnaq/Ccn3/Rims2/Adra2a/Fbn1/Adora2a/Cd2ap/Rptor/Cavin1/Frmd4a/Pparg/Gpr27/Efna5/Rab11fip3/Acvr1c/Acvr2b/F2rl1/Htt/Apbb1/Stxbp5l/Chga/Trpm4/Tfap2b/Pde3b/Birc5/Crhr2/Sox4/Unc13b/Lmf1/Syt9/Pde4c/Myh10	42
GO:0006939	smooth muscle contraction	18/1366	118/28891	1.09423e-05	0.000134624	9.01163e-05	Adra2c/Kcnma1/Adrb1/Tshz3/Htr7/Sulf2/Htr1d/Tbx3/Gdnf/Flt1/Drd1/Apbb2/Adra2a/Neurog1/Cttn/Npnt/Apbb1/Prok2	18
GO:0106027	neuron projection organization	18/1366	118/28891	1.09423e-05	0.000134624	9.01163e-05	Ephb2/Ngef/Srcin1/Dnm3/Cux2/Zfp365/Shank3/Tanc2/Cttn/Fyn/Kalrn/Afdn/Ckap5/Lzts3/Itga3/Opa1/Grin1/Lgmn	18
GO:0042311	vasodilation	13/1366	66/28891	1.09695e-05	0.000134624	9.01163e-05	Kcnma1/Adrb1/Ptk2/Kdr/Drd1/Casr/Adra2a/Adora2a/Npr3/Ptprm/Esr2/F2rl1/Adrb3	13
GO:1902692	regulation of neuroblast proliferation	13/1366	66/28891	1.09695e-05	0.000134624	9.01163e-05	Fgf2/Smarcd3/Otp/Sox2/Bcan/Six3/Cx3cr1/Hapln2/Fgfr3/Dmrta2/Vsx2/Vax1/Fzd3	13
GO:0022898	regulation of transmembrane transporter activity	32/1366	294/28891	1.10439e-05	0.00013524	9.05286e-05	Ephb2/Adrb1/Cacnb4/Fxyd6/Fgf12/Cacng7/Ank2/Stk39/Shank3/Cacng4/Wnk2/Grip1/Mapk8ip2/Scn4b/Ahnak/Camk2d/Cnksr3/Hecw2/Rasgrf1/Gsg1l/Kcnc1/Ppargc1a/Hap1/Htt/Plcg1/Kcnk3/Stac2/Map3k7/Rgs9/Ryr2/Shisa8/Slc6a9	32
GO:0070304	positive regulation of stress-activated protein kinase signaling cascade	20/1366	141/28891	1.11389e-05	0.000136104	9.11069e-05	Tnfrsf19/Dixdc1/Stk39/Dusp22/Fgf15/Sema4c/Mapk8ip2/Flt4/Rasgrp1/Inava/Fgd4/F2rl1/Wnt16/Dab2/Sh3rf3/Met/Crhr2/Map3k7/Sash1/Dab2ip	20
GO:0043114	regulation of vascular permeability	11/1366	48/28891	1.13882e-05	0.000138847	9.29432e-05	Abr/Cldn5/Ocln/Adora2a/Fgfbp3/Slit2/Tjp1/Ddah1/Ptp4a3/Bmp6/Tjp2	11
GO:0051047	positive regulation of secretion	42/1366	437/28891	1.19415e-05	0.000145276	9.72467e-05	Camk2n1/Ffar4/Rab27b/Cacna1h/Myrip/Fgfr1/Nppc/Htr6/Pld2/Cxcl12/Adcy8/Ano1/Casr/Cadps2/Lif/Gnaq/Cacna1b/Adora2a/Cd2ap/Slc18a3/Sdc1/Frmd4a/Pparg/Gpr27/Sdc4/Cdk5r2/F2rl1/Apbb1/Trpm4/Dab2/Smad4/Ms4a2/Fgfr4/Crhr2/Scamp5/Sox4/Unc13b/Syt9/Rab3gap1/Bmp6/Myh10/Apln	42
GO:0001942	hair follicle development	18/1366	119/28891	1.23295e-05	0.00014967	0.000100188	Tnfrsf19/Ngfr/Fermt1/Celsr1/Cd109/Sav1/Foxe1/Apcdd1/Trpc4ap/Cdh3/Pdgfa/Alx4/Hoxc13/Lama5/Nom1/Smad4/Fzd3/Runx3	18
GO:0030513	positive regulation of BMP signaling pathway	10/1366	40/28891	1.24787e-05	0.000150499	0.000100743	Gata4/Ark2c/Tbx20/Neo1/Msx1/Foxd1/Kdr/Zfp423/Gpc3/Smad4	10
GO:0035329	hippo signaling	10/1366	40/28891	1.24787e-05	0.000150499	0.000100743	Tead4/Wwtr1/Sav1/Wwc1/Tead1/Schip1/Fat4/Amotl2/Tead3/Wtip	10
GO:0086065	cell communication involved in cardiac conduction	10/1366	40/28891	1.24787e-05	0.000150499	0.000100743	Kcnn2/Tbx5/Ank2/Scn4b/Scn5a/Gjd3/Nup155/Tbx18/Trpm4/Ryr2	10
GO:0021854	hypothalamus development	8/1366	25/28891	1.28602e-05	0.000154433	0.000103376	Gsx1/Otp/Sox3/Nkx2-1/Pitx2/Hap1/Prdm13/Rab3gap1	8
GO:0072207	metanephric epithelium development	8/1366	25/28891	1.28602e-05	0.000154433	0.000103376	Pax2/Mtss1/Pou3f3/Wwtr1/Sox8/Lif/Wnt9b/Fat4	8
GO:0070482	response to oxygen levels	34/1366	324/28891	1.30087e-05	0.000155882	0.000104346	Vldlr/Kcnma1/Nos2/Sox2/Tigar/Nppc/Pld2/Kdr/Ppara/Ado/Flt1/Rora/Drd1/Lif/Fzd4/Slc11a2/Rptor/Camk2d/Slc1a1/Arnt2/Pparg/Stox1/Ak4/Ddah1/Kcnk3/Prmt2/Ireb2/Mir106a/Twist1/Smad4/Ryr2/Aqp3/Wtip/Cpeb1	34
GO:0002040	sprouting angiogenesis	19/1366	131/28891	1.32556e-05	0.0001585	0.000106099	Fgf2/Ngfr/Reck/Creb3l1/Kdr/Adgra2/Flt1/Flt4/Bmper/Klf4/Epn2/Tspan18/Abl1/Slit2/Foxc2/Tjp1/Egr3/Epha2/Dll1	19
GO:0017156	calcium-ion regulated exocytosis	14/1366	77/28891	1.34061e-05	0.000159615	0.000106845	Syt2/Cacna1h/Syt17/Cadps2/Rims2/Adra2a/Tspan18/Rims1/Cdk5r2/Syt6/Scamp5/Unc13b/Syt9/Rab3gap1	14
GO:0045669	positive regulation of osteoblast differentiation	14/1366	77/28891	1.34061e-05	0.000159615	0.000106845	Fgf2/Cd276/Ffar4/Sfrp2/Wwtr1/Nppc/Bmp7/Bmpr1a/Scube2/Npnt/Acvr2b/Acvr1/Hey1/Bmp6	14
GO:0014013	regulation of gliogenesis	20/1366	143/28891	1.37805e-05	0.00016303	0.000109131	Hmga2/Pitx3/Dll3/Ntn1/Zfp365/Bin1/Ptk2/Sox8/Lingo1/Casz1/Flt1/Lif/Zcchc24/Myrf/Ptprz1/Pparg/Fgfr3/Dag1/Gsx2/Spint1	20
GO:0042303	molting cycle	20/1366	143/28891	1.37805e-05	0.00016303	0.000109131	Tnfrsf19/Ngfr/Bmal1/Fermt1/Celsr1/Cd109/Sav1/Foxe1/Apcdd1/Trpc4ap/Cdh3/Pdgfa/Tsku/Alx4/Hoxc13/Lama5/Nom1/Smad4/Fzd3/Runx3	20
GO:0042633	hair cycle	20/1366	143/28891	1.37805e-05	0.00016303	0.000109131	Tnfrsf19/Ngfr/Bmal1/Fermt1/Celsr1/Cd109/Sav1/Foxe1/Apcdd1/Trpc4ap/Cdh3/Pdgfa/Tsku/Alx4/Hoxc13/Lama5/Nom1/Smad4/Fzd3/Runx3	20
GO:0030901	midbrain development	11/1366	49/28891	1.40607e-05	0.000165994	0.000111115	Fgf2/Sfrp2/Pitx3/Msx1/Fgfr1/Barhl1/Wnt9b/Ryk/Fgfr3/Fzd3/Csnk1d	11
GO:0009953	dorsal/ventral pattern formation	17/1366	109/28891	1.41268e-05	0.000166071	0.000111167	Ascl1/Gas1/Tbx20/Kif3a/Lhx3/Six3/Bmpr1a/Rfx4/Dmrt3/Nkx2-1/Chrd/Acvr1/Pax7/Tulp3/Ttc21b/Gsx2/Nbl1	17
GO:0016525	negative regulation of angiogenesis	17/1366	109/28891	1.41268e-05	0.000166071	0.000111167	Ngfr/Creb3l1/Flt1/Cldn5/Fbln5/Lif/Klf4/Epn2/Vash1/Ptprm/Pparg/Adgrb2/Pde3b/Crhr2/Ism1/Dab2ip/Epha2	17
GO:0071679	commissural neuron axon guidance	6/1366	13/28891	1.42296e-05	0.00016623	0.000111274	Ephb2/Gdnf/Ryk/Dag1/Fzd3/Nfib	6
GO:0086067	AV node cell to bundle of His cell communication	6/1366	13/28891	1.42296e-05	0.00016623	0.000111274	Ank2/Scn4b/Scn5a/Gjd3/Trpm4/Ryr2	6
GO:0140059	dendrite arborization	6/1366	13/28891	1.42296e-05	0.00016623	0.000111274	Zfp365/Grip1/Igf2bp1/Sult4a1/Afdn/Tpbg	6
GO:0007043	cell-cell junction assembly	22/1366	168/28891	1.52041e-05	0.000177244	0.000118646	Ephb2/Tbx5/Pmp22/Cdh22/Ace/Cdh1/Cldn5/Ocln/Cldn23/Cdh3/Cgn/Tbcd/Cdh2/Gjb2/Gjd3/Pard3/Cldn3/Afdn/Tjp1/Cldn7/Cdh11/Epha2	22
GO:0032233	positive regulation of actin filament bundle assembly	13/1366	68/28891	1.54129e-05	0.00017893	0.000119775	Mtss1/Lpar1/Arhgef10/Evl/Arhgef10l/Abl1/Pdlim4/Ppm1e/Sdc4/Tpm1/Carmil1/Synpo/Sh3pxd2b	13
GO:0048286	lung alveolus development	13/1366	68/28891	1.54129e-05	0.00017893	0.000119775	Pthlh/Pgr/Ace/Sox2/Kdr/Flt4/Lif/Tns3/Pdgfa/Nkx2-1/Fgfr3/Pkdcc/Fgfr4	13
GO:0043279	response to alkaloid	14/1366	78/28891	1.56341e-05	0.000181122	0.000121242	Pgr/Slc1a2/Cacng4/Adcy8/Drd1/Gnal/Prkaa2/Parp1/Adora2a/Slc1a1/Ppp1r1b/Adgrl3/Grin1/Ryr2	14
GO:0010092	specification of animal organ identity	10/1366	41/28891	1.58076e-05	0.000182309	0.000122037	Fgf2/Pax2/Smarcd3/Fgfr1/Gdnf/Ar/Wnt2b/Mesp1/Robo2/Fgfr4	10
GO:0003156	regulation of animal organ formation	9/1366	33/28891	1.58292e-05	0.000182309	0.000122037	Fgf2/Fgfr1/Gdnf/Bmp7/Ar/Wnt2b/Mesp1/Robo2/Fgfr4	9
GO:0046888	negative regulation of hormone secretion	16/1366	99/28891	1.58455e-05	0.000182309	0.000122037	Ffar4/Lif/Ccn3/Adra2a/Fbn1/Rptor/Pparg/Kalrn/Rab11fip3/Acvr1c/F2rl1/Stxbp5l/Chga/Pde3b/Crhr2/Pde4c	16
GO:0072087	renal vesicle development	7/1366	19/28891	1.58672e-05	0.000182309	0.000122037	Pax2/Gdnf/Sox8/Fmn1/Lif/Wnt9b/Hey1	7
GO:1900024	regulation of substrate adhesion-dependent cell spreading	12/1366	59/28891	1.6893e-05	0.0001933	0.000129394	St6gal1/Kank1/Ptk2/Spry4/Abl1/Cspg5/Efna5/Bcar1/Carmil1/Dock1/Dab2/C1qbp	12
GO:1900271	regulation of long-term synaptic potentiation	12/1366	59/28891	1.6893e-05	0.0001933	0.000129394	Ephb2/Adrb1/Zdhhc2/Cpeb3/Shank3/Adcy8/Drd1/Cx3cr1/Adora2a/Abl1/Slc18a3/Lgmn	12
GO:0090102	cochlea development	11/1366	50/28891	1.72607e-05	0.000197104	0.00013194	Pax2/Gabrb3/Frzb/Cdh1/Neurog1/Sobp/Fgfr3/Ptk7/Fzd2/Tbx18/Eya1	11
GO:0022404	molting cycle process	18/1366	122/28891	1.74848e-05	0.00019885	0.000133109	Tnfrsf19/Ngfr/Fermt1/Celsr1/Cd109/Sav1/Foxe1/Apcdd1/Trpc4ap/Cdh3/Pdgfa/Alx4/Hoxc13/Lama5/Nom1/Smad4/Fzd3/Runx3	18
GO:0022405	hair cycle process	18/1366	122/28891	1.74848e-05	0.00019885	0.000133109	Tnfrsf19/Ngfr/Fermt1/Celsr1/Cd109/Sav1/Foxe1/Apcdd1/Trpc4ap/Cdh3/Pdgfa/Alx4/Hoxc13/Lama5/Nom1/Smad4/Fzd3/Runx3	18
GO:0045766	positive regulation of angiogenesis	23/1366	182/28891	1.76709e-05	0.00020015	0.000133979	Fgf2/Hmga2/Gab1/Gata4/Sfrp2/Igf2/Kdr/Flt1/Bmper/Klf4/Cx3cr1/Hspb1/Abl1/Ntrk1/Foxc2/Tjp1/Ddah1/Cyp1b1/Plcg1/Cd34/Sash1/Dll1/Vash2	23
GO:1904018	positive regulation of vasculature development	23/1366	182/28891	1.76709e-05	0.00020015	0.000133979	Fgf2/Hmga2/Gab1/Gata4/Sfrp2/Igf2/Kdr/Flt1/Bmper/Klf4/Cx3cr1/Hspb1/Abl1/Ntrk1/Foxc2/Tjp1/Ddah1/Cyp1b1/Plcg1/Cd34/Sash1/Dll1/Vash2	23
GO:0003181	atrioventricular valve morphogenesis	8/1366	26/28891	1.78067e-05	0.000200874	0.000134464	Tbx5/Gata4/Bmpr1a/Acvr1/Twist1/Smad4/Sox4/Hey1	8
GO:0071880	adenylate cyclase-activating adrenergic receptor signaling pathway	8/1366	26/28891	1.78067e-05	0.000200874	0.000134464	Adra2c/Adrb1/Adra1d/Drd1/Adra2a/Chga/Adrb3/Akap13	8
GO:0090630	activation of GTPase activity	16/1366	100/28891	1.80449e-05	0.000202398	0.000135484	Ngef/Abr/Arhgef19/Tbc1d9/Dock7/Arhgef10/Rap1gap/Tiam2/Rasgrp1/Arhgap22/Sgsm3/Rasgrf1/Tbc1d14/Tbc1d12/Epha2/Rap1gap2	16
GO:0055013	cardiac muscle cell development	17/1366	111/28891	1.80506e-05	0.000202398	0.000135484	Adrb1/Fhod3/Tbx5/Gata4/Tbx3/Large1/Ppara/Bmpr1a/Camk2d/Speg/Pitx2/Prickle1/Tbx18/Smad4/Met/Akap13/Myh10	17
GO:2000181	negative regulation of blood vessel morphogenesis	17/1366	111/28891	1.80506e-05	0.000202398	0.000135484	Ngfr/Creb3l1/Flt1/Cldn5/Fbln5/Lif/Klf4/Epn2/Vash1/Ptprm/Pparg/Adgrb2/Pde3b/Crhr2/Ism1/Dab2ip/Epha2	17
GO:0010563	negative regulation of phosphorus metabolic process	41/1366	430/28891	1.81921e-05	0.00020317	0.000136001	Ephb2/Insm1/Cadm1/Camk2n1/Srcin1/Gfra2/Sfrp2/Tigar/Wwtr1/Cd109/Zfyve28/Dusp22/Drd1/Gnaq/Parp1/Ocln/Cadm4/Spry4/Adora2a/Mapt/Pdgfa/Hspb1/Abl1/Atg14/Ppp1r26/Ppm1e/Cnksr3/Pparg/Mlxipl/Adar/Pard3/Lilrb4b/Ppargc1a/Inppl1/Slit2/Ppp1r1b/Met/Slc27a1/Vps25/Dab2ip/Sh2d1b1	41
GO:0045936	negative regulation of phosphate metabolic process	41/1366	430/28891	1.81921e-05	0.00020317	0.000136001	Ephb2/Insm1/Cadm1/Camk2n1/Srcin1/Gfra2/Sfrp2/Tigar/Wwtr1/Cd109/Zfyve28/Dusp22/Drd1/Gnaq/Parp1/Ocln/Cadm4/Spry4/Adora2a/Mapt/Pdgfa/Hspb1/Abl1/Atg14/Ppp1r26/Ppm1e/Cnksr3/Pparg/Mlxipl/Adar/Pard3/Lilrb4b/Ppargc1a/Inppl1/Slit2/Ppp1r1b/Met/Slc27a1/Vps25/Dab2ip/Sh2d1b1	41
GO:0030041	actin filament polymerization	22/1366	170/28891	1.83511e-05	0.000204536	0.000136915	Gas7/Cobl/Fhod3/Mtss1/Kank1/Sptbn1/Bin1/Fmn1/Evl/Scin/Abl1/Cttn/Cdc42ep1/Fer/Slit2/Tpm1/Carmil1/Washc5/Msrb2/Sptb/Ssh1/Baiap2l2	22
GO:0050796	regulation of insulin secretion	26/1366	221/28891	1.87077e-05	0.000208095	0.000139297	Camk2n1/Nos2/Bmal1/Myrip/Adcy8/Ano1/Casr/Gnaq/Ccn3/Adra2a/Fbn1/Rptor/Gpr27/Efna5/Acvr1c/F2rl1/Stxbp5l/Chga/Trpm4/Tfap2b/Pde3b/Birc5/Crhr2/Sox4/Syt9/Pde4c	26
GO:0010639	negative regulation of organelle organization	38/1366	387/28891	1.89949e-05	0.00021087	0.000141155	Stmn2/Map1b/Tmeff2/Fhod3/Lima1/Mpv17l/Kank1/Lpar1/Cgnl1/Tigar/Sptbn1/Shank3/Evl/Bmp7/Hdgfl3/Lif/Rhpn2/Arhgef18/Parp1/Scin/Mapt/Tbcd/Pparg/Fgfr3/Ppargc1a/Slit2/Tpm1/Tjp1/Carmil1/Arhgef2/Usp44/Smad4/Opa1/Birc5/Met/Esr1/Sptb/Ssh1	38
GO:0010959	regulation of metal ion transport	43/1366	461/28891	1.95925e-05	0.000216767	0.000145103	Grm6/Adrb1/Cacnb4/Kcnn2/Fxyd6/Fgf12/Kcnip3/Stc2/Ace/Ank2/Stk39/Bin1/Cxcl12/Wnk2/Adcyap1r1/Grip1/Drd1/Scn4b/Ahnak/Casr/Gnaq/Cacna1b/Tspan18/Adora2a/Abl1/Camk2d/Fyn/Cnksr3/Scn5a/Hecw2/Kcnh2/Kcnc1/Hap1/Htt/Plcg1/Kcnk3/Stac2/Ms4a2/Grin1/Crhr2/Map3k7/Rgs9/Ryr2	43
GO:0051403	stress-activated MAPK cascade	28/1366	248/28891	1.96038e-05	0.000216767	0.000145103	Tnfrsf19/Fgf12/Sfrp2/Dixdc1/Stk39/Phlpp1/Ptk2/Dusp22/Fgf15/Sema4c/Mapk8ip2/Flt4/Casr/Rasgrp1/Inava/Fgd4/Mecom/Fgfr3/F2rl1/Dact1/Wnt16/Dab2/Sh3rf3/Met/Crhr2/Map3k7/Sash1/Dab2ip	28
GO:0031016	pancreas development	15/1366	90/28891	1.98495e-05	0.000218439	0.000146222	Aldh1a2/Insm1/Pax2/Igf2/Onecut2/Bmal1/Onecut1/Cdh2/Acvr2b/Pde3b/Met/Sox4/Dll1/Zic3/Bmp6	15
GO:0033627	cell adhesion mediated by integrin	15/1366	90/28891	1.98495e-05	0.000218439	0.000146222	Podxl/Fermt1/Itga9/Ptk2/Itgb5/Lif/Ccn3/Fbn1/Nexmif/Npnt/Foxc2/Cyp1b1/Itga3/Ret/Epha2	15
GO:0099563	modification of synaptic structure	10/1366	42/28891	1.98723e-05	0.000218439	0.000146222	Ptk2/Dlgap3/Drd1/Abl1/Camkv/Cttn/Kalrn/Synpo/Sptb/Myh10	10
GO:0035265	organ growth	26/1366	222/28891	2.0253e-05	0.000222186	0.00014873	Fgf2/Adrb1/Tbx5/Gata4/Igf2/Tbx20/Fgfr1/Nppc/Sav1/Wwc1/Ptk2/Kdr/Ppara/Fbln5/Ar/Bmpr1a/Camk2d/Acvr2b/Mesp1/Foxc2/Acacb/Erbb4/Esr1/Akap13/Dll1/Myh10	26
GO:1901343	negative regulation of vasculature development	17/1366	112/28891	2.03546e-05	0.000222863	0.000149183	Ngfr/Creb3l1/Flt1/Cldn5/Fbln5/Lif/Klf4/Epn2/Vash1/Ptprm/Pparg/Adgrb2/Pde3b/Crhr2/Ism1/Dab2ip/Epha2	17
GO:2000272	negative regulation of signaling receptor activity	9/1366	34/28891	2.06272e-05	0.000225406	0.000150885	Ephb2/Zfyve28/Ppara/Grip1/Pparg/Lilrb4b/Ppargc1a/Vps25/Slc6a9	9
GO:0061005	cell differentiation involved in kidney development	11/1366	51/28891	2.10727e-05	0.000229825	0.000153843	Tshz3/Pax2/Mtss1/Pou3f3/Wwtr1/Gdnf/Lif/Wnt9b/Foxc2/Fat4/Myo1e	11
GO:0003143	embryonic heart tube morphogenesis	13/1366	70/28891	2.13628e-05	0.000232534	0.000155657	Aldh1a2/Gata4/Tbx20/Tbx3/Kif3a/Tead1/Sox17/Hand1/Mesp1/Acvr1/Ryr2/Dll1/Zic3	13
GO:0008016	regulation of heart contraction	24/1366	197/28891	2.17048e-05	0.000235796	0.000157841	Adrb1/Kcnn2/Tbx5/Gata4/Cacna1h/Ank2/Bin1/Adra1d/Scn4b/Cacna1b/Slc1a1/Scn5a/Gjd3/Kcnh2/Nup155/Tpm1/Tbx18/Chga/Trpm4/Thrb/Rnls/Crhr2/Ryr2/Apln	24
GO:0043270	positive regulation of monoatomic ion transport	30/1366	277/28891	2.25686e-05	0.000244705	0.000163804	Grm6/Ephb2/Adrb1/Cacnb4/Kcnn2/Fgf12/Ank2/Stk39/Shank3/Cacng4/Cxcl12/Wnk2/Adcyap1r1/Drd1/Scn4b/Casr/Abl1/Cnksr3/Scn5a/Kcnh2/Kcnc1/Hap1/Htt/Plcg1/Kcnk3/Stac2/Grin1/Crhr2/Rgs9/Ryr2	30
GO:0050886	endocrine process	17/1366	113/28891	2.29166e-05	0.000247997	0.000166008	Ace/Fgfr1/Tbx3/Foxd1/Lif/Fzd4/Niban2/Nkx2-1/Pparg/Rab11fip3/F2rl1/Dab2/Smad4/Fgfr4/Crhr2/Bmp6/Apln	17
GO:0051098	regulation of binding	39/1366	405/28891	2.30904e-05	0.000249394	0.000166943	Ttbk1/Mapre3/Hmga2/Smarcd3/Ace/Msx1/Large1/Rgma/Rap1gap/Ppara/Zfp593/Cldn5/Lif/Klf4/Plcl1/Parp1/Tns3/Rfng/Abl1/Ephb6/Niban2/Twist2/Zbtb7c/Hand1/Pparg/Pitx2/Lox/Irf4/Lrpap1/Dact1/Pax7/Ddrgk1/Twist1/Dab2/Trim28/Smad4/Met/Hey1/Nfib	39
GO:0009798	axis specification	16/1366	102/28891	2.32717e-05	0.000250868	0.000167929	Cobl/Tbx3/Six3/Bmpr1a/Neurog1/Tcf7l1/Gpc3/Pitx2/Chrd/Mesp1/Prickle1/Tbx18/Smad4/Dll1/Zic3/Hey1	16
GO:0021516	dorsal spinal cord development	7/1366	20/28891	2.34143e-05	0.000251433	0.000168308	Ascl1/Gsx1/Lhx3/Gdnf/Drgx/Pax7/Gsx2	7
GO:0040037	negative regulation of fibroblast growth factor receptor signaling pathway	7/1366	20/28891	2.34143e-05	0.000251433	0.000168308	Ngfr/Sulf2/Shisa2/Creb3l1/Spry4/Prdm14/Apln	7
GO:0099171	presynaptic modulation of chemical synaptic transmission	12/1366	61/28891	2.409e-05	0.000258193	0.000172833	Htr7/Ngfr/Drd1/Adra2a/Grm8/Adora2a/Myo6/Chrd/Git1/Grm4/Unc13b/Nrn1	12
GO:0060391	positive regulation of SMAD protein signal transduction	8/1366	27/28891	2.42571e-05	0.000259486	0.000173699	Bmp7/Parp1/Bmpr1a/Pparg/Acvr1/Dab2/Smad4/Bmp6	8
GO:2000677	regulation of transcription regulatory region DNA binding	11/1366	52/28891	2.55918e-05	0.00027324	0.000182905	Msx1/Zfp593/Lif/Klf4/Parp1/Niban2/Zbtb7c/Hand1/Ddrgk1/Twist1/Hey1	11
GO:0050709	negative regulation of protein secretion	15/1366	92/28891	2.59942e-05	0.000277007	0.000185426	Srcin1/Neo1/Ccn3/Adra2a/Fbn1/Rptor/Frmd4a/Rab11fip3/Acvr1c/F2rl1/Stxbp5l/Chga/Pde3b/Crhr2/Pde4c	15
GO:0019226	transmission of nerve impulse	16/1366	103/28891	2.63565e-05	0.000280333	0.000187653	Kcnma1/Cacnb4/Fgf12/Pmp22/Cacng7/Cacna1h/Kcna2/Cacng4/Gpr88/Drd1/Dmrt3/Nrcam/Dcdc2a/Scn5a/Kcnq2/Scn8a	16
GO:0060047	heart contraction	27/1366	239/28891	2.70839e-05	0.000286977	0.0001921	Adrb1/Kcnn2/Tbx5/Gata4/Ace/Cacna1h/Ank2/Bin1/Adra1d/Scn4b/Cacna1b/Camk2d/Slc1a1/Scn5a/Gjd3/Kcnh2/Nup155/Tpm1/Tbx18/Chga/Trpm4/Thrb/Rnls/Met/Crhr2/Ryr2/Apln	27
GO:0070374	positive regulation of ERK1 and ERK2 cascade	27/1366	239/28891	2.70839e-05	0.000286977	0.0001921	Fgf2/Gas6/Ffar4/Gata4/Cxcl12/Kdr/Fgf15/Flt4/Casr/Rasgrp1/Bmper/Pdgfa/Abl1/Camk2d/Npnt/Ndrg4/Fgfr3/Fgfbp3/Esr2/F2rl1/Erbb4/Fgfr4/Esr1/Havcr2/Pdgfc/Tpbg/Gpr183	27
GO:0051588	regulation of neurotransmitter transport	18/1366	126/28891	2.73209e-05	0.00028894	0.000193414	Cplx2/Cacnb4/Htr1d/Gdnf/Htr6/Cacna1b/Rims2/Slc10a4/Grm8/Adora2a/Slc18a3/Cspg5/Rims1/Mctp1/Git1/Stxbp5l/Unc13b/Rab3gap1	18
GO:0016079	synaptic vesicle exocytosis	17/1366	115/28891	2.89154e-05	0.000305224	0.000204315	Cplx2/Cacnb4/Syt2/Htr1d/Pclo/Syde1/Cadps2/Cacna1b/Rims2/Cspg5/Rims1/Git1/Stxbp5l/Stx3/Unc13b/Syt9/Rab3gap1	17
GO:0086003	cardiac muscle cell contraction	13/1366	72/28891	2.92336e-05	0.000308001	0.000206174	Adrb1/Kcnn2/Gata4/Cacna1h/Ank2/Bin1/Scn4b/Camk2d/Scn5a/Kcnh2/Nup155/Trpm4/Ryr2	13
GO:0032273	positive regulation of protein polymerization	15/1366	93/28891	2.96532e-05	0.000311833	0.000208739	Map1b/Ttbk1/Bin1/Fmn1/Evl/Mapt/Cttn/Pde4dip/Cdc42ep1/Fer/Ckap5/Git1/Carmil1/Met/Baiap2l2	15
GO:0007173	epidermal growth factor receptor signaling pathway	16/1366	104/28891	2.97978e-05	0.000312764	0.000209363	Gab1/Zfyve28/Ptk2/Abl1/Afap1l2/Fer/Bcar1/Esr2/Hap1/Rala/Plcg1/Prickle1/Bcar3/Vps25/Dab2ip/Esr1	16
GO:0044331	cell-cell adhesion mediated by cadherin	10/1366	44/28891	3.07444e-05	0.000322095	0.000215609	Cdh22/Cdh1/Cdh3/Nexmif/Cdh2/Fer/Afdn/Tjp1/Cdh11/Bmp6	10
GO:0034331	cell junction maintenance	11/1366	53/28891	3.09239e-05	0.000323369	0.000216461	Cadm1/Mtss1/Inava/Rims2/Whrn/Cldn3/Afdn/F2rl1/Tjp1/Adgrl3/Plxna4	11
GO:0099175	regulation of postsynapse organization	19/1366	139/28891	3.10579e-05	0.000324163	0.000216992	Ephb2/Ngef/Srcin1/Dnm3/Cux2/Shank3/Tanc2/Arhgap22/Sema3f/Fyn/Nrcam/Cdh2/Kalrn/Afdn/Lzts3/Dact1/Opa1/Grin1/Abhd17c	19
GO:0034764	positive regulation of transmembrane transport	30/1366	282/28891	3.17045e-05	0.00032992	0.000220846	Grm6/Ephb2/Adrb1/Cacnb4/Slc1a2/Ank2/Stk39/Shank3/Cacng4/Wnk2/Adcyap1r1/Drd1/Fgf15/Ocln/Abl1/Cnksr3/Gpc3/Kcnh2/Kcnc1/Hap1/Htt/Plcg1/Kcnk3/Stac2/Slc36a2/Erbb4/Met/Grin1/Rgs9/Ryr2	30
GO:0045927	positive regulation of growth	33/1366	324/28891	3.17276e-05	0.00032992	0.000220846	Fgf2/Adrb1/Map1b/Syt2/Hmga2/Tbx5/Gata4/Sfrp2/Igf2/Tbx20/Cacng7/Fgfr1/Ntn1/Ptk2/Syt17/Cxcl12/Flt4/Macf1/Rims2/Cpne5/Bmpr1a/Mapt/Rptor/Tead1/Ghr/Efna5/Rims1/Afdn/Acacb/Sh3pxd2b/Erbb4/Dll1/Exosc2	33
GO:0009612	response to mechanical stimulus	23/1366	189/28891	3.24906e-05	0.000336649	0.00022535	Pax2/Htr7/Gata4/Sox2/Large1/Shank3/Cxcl12/Etv1/Neurog1/Grm8/Whrn/Ntrk1/Mir1895/Fyn/Nrxn2/Kcnq2/Phf24/Htt/Lrp11/Pkdrej/Dag1/Kcnk4/Ryr2	23
GO:0001759	organ induction	8/1366	28/28891	3.25556e-05	0.000336649	0.00022535	Fgf2/Fgfr1/Gdnf/Ar/Wnt2b/Mesp1/Robo2/Fgfr4	8
GO:0060445	branching involved in salivary gland morphogenesis	8/1366	28/28891	3.25556e-05	0.000336649	0.00022535	Fgfr1/Cdh1/Bmp7/Esrp1/Pdgfa/Lama5/Dag1/Met	8
GO:1902075	cellular response to salt	24/1366	202/28891	3.28322e-05	0.000338881	0.000226845	Syt2/Slc1a2/Cdh1/Large1/Stk39/Syt17/Adcy8/Gnaq/Prkaa2/Cpne5/Neurod2/Slc1a1/Fyn/Scn5a/Pparg/Kcnq2/Ireb2/Ppp1r1b/Trpm4/Rgs10/Syt6/Syt9/Ssh1/Lgmn	24
GO:0001837	epithelial to mesenchymal transition	21/1366	164/28891	3.30588e-05	0.000340591	0.00022799	Hmga2/Sfrp2/Tbx20/Msx1/Fgfr1/Wwtr1/Tbx3/Ptk2/Bmp7/Trim62/Nkx2-1/Chrd/Acvr1/Wnt16/Twist1/Dab2/Trim28/Smad4/Dag1/Dab2ip/Hey1	21
GO:0048708	astrocyte differentiation	15/1366	94/28891	3.37586e-05	0.00034716	0.000232387	Hmga2/Ror1/Large1/Dll3/Bin1/Sox8/Drd1/Lamc3/Lif/Adora2a/Abl1/Fgfr3/Vax1/Ttc21b/Dll1	15
GO:1902893	regulation of miRNA transcription	13/1366	73/28891	3.40424e-05	0.000349435	0.00023391	Ngfr/Ppara/Ar/Klf4/Bmpr1a/Tead1/Pparg/Lilrb4b/Twist1/Smad4/Esr1/Apln/Nfib	13
GO:0010594	regulation of endothelial cell migration	22/1366	177/28891	3.45186e-05	0.000353673	0.000236747	Fgf2/Igf2/Fgfr1/Kdr/Adgra2/Flt4/Bmper/Klf4/Hspb1/Vash1/Abl1/Ptprm/Pparg/Bcar1/Slit2/Foxc2/Plcg1/Met/Sash1/Dab2ip/Epha2/Lgmn	22
GO:0015844	monoamine transport	17/1366	117/28891	3.62683e-05	0.00037092	0.000248291	Syt2/Htr7/Slc22a3/Kcna2/Gdnf/Htr6/Syt17/Cxcl12/Drd1/Slc29a4/Adora2a/Slc18a3/Chga/Nisch/Syt6/Crhr2/Syt9	17
GO:0003179	heart valve morphogenesis	11/1366	54/28891	3.71873e-05	0.000378508	0.000253371	Tbx5/Gata4/Tbx20/Bmpr1a/Slit2/Robo2/Acvr1/Twist1/Smad4/Sox4/Hey1	11
GO:0021795	cerebral cortex cell migration	11/1366	54/28891	3.71873e-05	0.000378508	0.000253371	Pou3f3/Fgfr1/Dixdc1/Htr6/Mdga1/Nkx2-1/Cdk5r2/Slit2/Syne2/Dab2ip/Zmiz1	11
GO:0060042	retina morphogenesis in camera-type eye	14/1366	84/28891	3.72137e-05	0.000378508	0.000253371	Sox2/Fjx1/Large1/Sox8/Casz1/Bhlhe22/Rorb/Fat3/Ptprm/Slc1a1/Vsx2/Thrb/Slc4a7/Dll1	14
GO:0046928	regulation of neurotransmitter secretion	16/1366	106/28891	3.78921e-05	0.000383836	0.000256938	Cplx2/Cacnb4/Htr1d/Htr6/Cacna1b/Rims2/Grm8/Adora2a/Slc18a3/Cspg5/Rims1/Mctp1/Git1/Stxbp5l/Unc13b/Rab3gap1	16
GO:0010454	negative regulation of cell fate commitment	6/1366	15/28891	3.82417e-05	0.000383836	0.000256938	Sfrp2/Glis1/Casz1/Mesp1/Tbx21/Fzd7	6
GO:0086014	atrial cardiac muscle cell action potential	6/1366	15/28891	3.82417e-05	0.000383836	0.000256938	Kcnn2/Ank2/Scn5a/Nup155/Trpm4/Ryr2	6
GO:0086026	atrial cardiac muscle cell to AV node cell signaling	6/1366	15/28891	3.82417e-05	0.000383836	0.000256938	Kcnn2/Ank2/Scn5a/Nup155/Trpm4/Ryr2	6
GO:0086066	atrial cardiac muscle cell to AV node cell communication	6/1366	15/28891	3.82417e-05	0.000383836	0.000256938	Kcnn2/Ank2/Scn5a/Nup155/Trpm4/Ryr2	6
GO:0097475	motor neuron migration	6/1366	15/28891	3.82417e-05	0.000383836	0.000256938	Ascl1/Phox2b/Tbx20/Celsr1/Ntn1/Fzd3	6
GO:2000095	regulation of Wnt signaling pathway, planar cell polarity pathway	6/1366	15/28891	3.82417e-05	0.000383836	0.000256938	Sfrp2/Nkd1/Abl1/Gpc3/Dact1/Dab2	6
GO:0042475	odontogenesis of dentin-containing tooth	15/1366	95/28891	3.83561e-05	0.000383836	0.000256938	Ngfr/Msx1/Ppara/Apcdd1/Bmp7/Nkx2-3/Slc24a4/Nectin1/Bmpr1a/Dmrt3/Hand1/Lama5/Acvr2b/Nfic/Dll1	15
GO:0061053	somite development	15/1366	95/28891	3.83561e-05	0.000383836	0.000256938	Aldh1a2/Cobl/Nle1/Sfrp2/Plxna2/Frzb/Six4/Dll3/Bmpr1a/T/Mesp1/Foxc2/Tbx18/Smad4/Dll1	15
GO:0001933	negative regulation of protein phosphorylation	34/1366	342/28891	3.97581e-05	0.000397155	0.000265853	Ephb2/Insm1/Cadm1/Camk2n1/Srcin1/Gfra2/Sfrp2/Wwtr1/Cd109/Zfyve28/Dusp22/Drd1/Gnaq/Ocln/Cadm4/Spry4/Adora2a/Hspb1/Abl1/Atg14/Ppm1e/Cnksr3/Pparg/Mlxipl/Adar/Pard3/Lilrb4b/Ppargc1a/Inppl1/Slit2/Met/Vps25/Dab2ip/Sh2d1b1	34
GO:0035176	social behavior	12/1366	64/28891	3.9846e-05	0.000397322	0.000265965	Gabrb3/Shank3/Drd1/Mapk8ip2/Cx3cr1/Rptor/Kalrn/Nrxn2/Kcnq2/Htt/Ptchd1/Grin1	12
GO:0030522	intracellular receptor signaling pathway	33/1366	328/28891	4.05138e-05	0.000403261	0.00026994	Zfp536/Aldh1a2/Zcchc3/Hmga2/Rbfox2/Pgr/Bmal1/Peli3/Flt1/Rora/Ar/Fabp5/Inava/Parp1/Esrrb/Pparg/Mn1/Esr2/Aldh1a3/Cyp26b1/F2rl1/Prmt2/Thrb/Ddrgk1/Twist1/Dab2/Cyp26a1/Colec12/Gramd4/Esr1/Havcr2/C1qbp/Zmiz1	33
GO:0030308	negative regulation of cell growth	24/1366	205/28891	4.17531e-05	0.000414856	0.000277702	Gas1/Sfrp2/Msx1/Frzb/Cdh1/Rgma/Ntn1/Sema6d/Ppara/Sema4c/Ccn3/Ryk/Sema3f/Sox17/Pparg/Smarca2/Slit2/Sh3bp4/Eaf2/Dab2/Smad4/Dab2ip/Sema5b/Gng4	24
GO:0008360	regulation of cell shape	19/1366	142/28891	4.19343e-05	0.000415917	0.000278412	Gas7/Coch/Plxna2/Lpar1/Kif3a/Ptk2/Kdr/Prag1/Arhgef18/Fgd4/Fyn/Cdc42ep1/Gas2/Fblim1/Strip2/Tpm1/Myo10/Plxna4/Myh10	19
GO:0042326	negative regulation of phosphorylation	36/1366	372/28891	4.22327e-05	0.000418134	0.000279896	Ephb2/Insm1/Cadm1/Camk2n1/Srcin1/Gfra2/Sfrp2/Tigar/Wwtr1/Cd109/Zfyve28/Dusp22/Drd1/Gnaq/Ocln/Cadm4/Spry4/Adora2a/Mapt/Hspb1/Abl1/Atg14/Ppm1e/Cnksr3/Pparg/Mlxipl/Adar/Pard3/Lilrb4b/Ppargc1a/Inppl1/Slit2/Met/Vps25/Dab2ip/Sh2d1b1	36
GO:0007435	salivary gland morphogenesis	9/1366	37/28891	4.30432e-05	0.000424458	0.000284129	Fgfr1/Cdh1/Bmp7/Esrp1/Pdgfa/Lama5/Dag1/Met/Nfib	9
GO:0014821	phasic smooth muscle contraction	8/1366	29/28891	4.30995e-05	0.000424458	0.000284129	Kcnma1/Tshz3/Htr7/Htr1d/Tbx3/Gdnf/Drd1/Neurog1	8
GO:1905562	regulation of vascular endothelial cell proliferation	8/1366	29/28891	4.30995e-05	0.000424458	0.000284129	Fgf2/Aldh1a2/Igf2/Fgfr1/Flt1/Pparg/Plcg1/Apln	8
GO:0007162	negative regulation of cell adhesion	32/1366	315/28891	4.36623e-05	0.000429244	0.000287333	Ephb2/Cd276/Srcin1/Podxl/Plxna2/Kank1/Cdh1/Ptk2/Dusp22/Cxcl12/Ppara/Klf4/Ptprz1/Fzd4/Spry4/Adora2a/Hspb1/Abl1/Nexmif/Efna5/Lilrb4b/Bcar1/Sdc4/Cyp1b1/Pde3b/Tbx21/Cldn7/Runx3/Havcr2/Fzd7/Plxna4/Bmp6	32
GO:0032872	regulation of stress-activated MAPK cascade	24/1366	206/28891	4.5178e-05	0.000443364	0.000296785	Tnfrsf19/Sfrp2/Dixdc1/Stk39/Phlpp1/Dusp22/Fgf15/Sema4c/Mapk8ip2/Flt4/Rasgrp1/Inava/Fgd4/Mecom/F2rl1/Dact1/Wnt16/Dab2/Sh3rf3/Met/Crhr2/Map3k7/Sash1/Dab2ip	24
GO:0061614	miRNA transcription	13/1366	75/28891	4.57656e-05	0.000448342	0.000300118	Ngfr/Ppara/Ar/Klf4/Bmpr1a/Tead1/Pparg/Lilrb4b/Twist1/Smad4/Esr1/Apln/Nfib	13
GO:0003170	heart valve development	12/1366	65/28891	4.67838e-05	0.000457514	0.000306257	Tbx5/Gata4/Tbx20/Bmpr1a/Pitx2/Slit2/Robo2/Acvr1/Twist1/Smad4/Sox4/Hey1	12
GO:0001975	response to amphetamine	7/1366	22/28891	4.73949e-05	0.000460266	0.000308099	Drd1/Gnal/Adora2a/Slc1a1/Ppp1r1b/Pde1b/Grin1	7
GO:0030539	male genitalia development	7/1366	22/28891	4.73949e-05	0.000460266	0.000308099	Sox2/Tbx3/Wnt9b/Ar/Greb1l/Dhcr24/Bmp6	7
GO:0031290	retinal ganglion cell axon guidance	7/1366	22/28891	4.73949e-05	0.000460266	0.000308099	Ephb2/Isl2/Ptprm/Nrcam/Efna5/Slit2/Robo2	7
GO:0072202	cell differentiation involved in metanephros development	7/1366	22/28891	4.73949e-05	0.000460266	0.000308099	Pax2/Pou3f3/Wwtr1/Gdnf/Lif/Wnt9b/Fat4	7
GO:0060022	hard palate development	5/1366	10/28891	4.8421e-05	0.000469415	0.000314223	Gabrb3/Foxe1/Fzd1/Fzd2/Mmp25	5
GO:0051899	membrane depolarization	15/1366	97/28891	4.92297e-05	0.000475603	0.000318366	Rbfox2/Fgf12/Tbx5/Ngfr/Cacna1h/Kdr/Scn4b/Parp1/Adora2a/Camk2d/Scn5a/Kcnq2/Kcnh2/Trpm4/Scn8a	15
GO:0051937	catecholamine transport	15/1366	97/28891	4.92297e-05	0.000475603	0.000318366	Syt2/Slc22a3/Kcna2/Gdnf/Htr6/Syt17/Cxcl12/Drd1/Slc29a4/Adora2a/Chga/Nisch/Syt6/Crhr2/Syt9	15
GO:0031098	stress-activated protein kinase signaling cascade	28/1366	261/28891	4.93907e-05	0.000476334	0.000318855	Tnfrsf19/Fgf12/Sfrp2/Dixdc1/Stk39/Phlpp1/Ptk2/Dusp22/Fgf15/Sema4c/Mapk8ip2/Flt4/Casr/Rasgrp1/Inava/Fgd4/Mecom/Fgfr3/F2rl1/Dact1/Wnt16/Dab2/Sh3rf3/Met/Crhr2/Map3k7/Sash1/Dab2ip	28
GO:0033555	multicellular organismal response to stress	17/1366	120/28891	5.04071e-05	0.000484464	0.000324297	Ephb2/Adrb1/Htr7/Kcnip3/Large1/Shank3/Drd1/Mapk8ip2/Cacna1b/Adra2a/Ntrk1/Neurod2/Slc1a1/Npas2/Esr2/Lrp11/Ret	17
GO:0055006	cardiac cell development	17/1366	120/28891	5.04071e-05	0.000484464	0.000324297	Adrb1/Fhod3/Tbx5/Gata4/Tbx3/Large1/Ppara/Bmpr1a/Camk2d/Speg/Pitx2/Prickle1/Tbx18/Smad4/Met/Akap13/Myh10	17
GO:0007009	plasma membrane organization	21/1366	169/28891	5.17358e-05	0.000496379	0.000332273	Tmeff2/Mtss1/Ank2/Large1/Sptbn1/Sypl2/Bin1/Ahnak/Myrf/Pacsin1/Ar/Myof/Xkr6/A4galt/Mafb/Fat4/Colec12/Atp8b1/Sptb/Myh10/Baiap2l2	21
GO:0007160	cell-matrix adhesion	26/1366	235/28891	5.39669e-05	0.000514137	0.00034416	Pcsk5/Onecut2/Fermt1/Itga9/Hoxd3/Ptk2/Bcan/Dusp22/Kdr/Fmn1/Itgb5/Onecut1/Macf1/Abl1/Nexmif/Cttn/Npnt/Efna5/Sdc4/Cd34/Itga3/Tnxb/Dag1/Bcam/Cdh11/Nid2	26
GO:0048013	ephrin receptor signaling pathway	9/1366	38/28891	5.4047e-05	0.000514137	0.00034416	Ephb2/Ngef/Anks1b/Chn1/Ptk2/Ephb6/Efna5/Git1/Epha2	9
GO:0072210	metanephric nephron development	9/1366	38/28891	5.4047e-05	0.000514137	0.00034416	Pax2/Foxd1/Gdnf/Sox8/Fmn1/Lif/Wnt9b/Tfap2b/Ret	9
GO:0098884	postsynaptic neurotransmitter receptor internalization	9/1366	38/28891	5.4047e-05	0.000514137	0.00034416	Dnm3/Lpar1/Iqsec1/Pacsin1/Myo6/Gsg1l/Hap1/Rala/Vac14	9
GO:0140239	postsynaptic endocytosis	9/1366	38/28891	5.4047e-05	0.000514137	0.00034416	Dnm3/Lpar1/Iqsec1/Pacsin1/Myo6/Gsg1l/Hap1/Rala/Vac14	9
GO:0045778	positive regulation of ossification	12/1366	66/28891	5.47425e-05	0.000519867	0.000347996	Cd276/Osr2/Bmp7/Bmpr1a/Scube2/Fgfr3/Acvr2b/Pkdcc/Acvr1/Thrb/Fzd9/Bmp6	12
GO:0045685	regulation of glial cell differentiation	15/1366	98/28891	5.56168e-05	0.000527274	0.000352954	Hmga2/Slc45a3/Dll3/Zfp365/Bin1/Lingo1/Casz1/Lif/Myrf/Ptprz1/Pparg/Fgfr3/Dag1/Gsx2/Spint1	15
GO:0060840	artery development	17/1366	121/28891	5.60992e-05	0.000530568	0.000355159	Ngfr/Prrx1/Bmpr1a/Luzp1/Kif7/Lox/Acvr2b/Chrd/Foxc2/Robo2/Prickle1/Tfap2b/Sox4/Eya1/Zmiz1/Hey1/Myh10	17
GO:0010460	positive regulation of heart rate	8/1366	30/28891	5.63444e-05	0.000530568	0.000355159	Adrb1/Slc1a1/Scn5a/Tpm1/Trpm4/Crhr2/Ryr2/Apln	8
GO:0061484	hematopoietic stem cell homeostasis	8/1366	30/28891	5.63444e-05	0.000530568	0.000355159	Nbea/Nle1/Cadps2/Ccn3/Adar/Smarca2/Fstl1/Sox4	8
GO:0101023	vascular endothelial cell proliferation	8/1366	30/28891	5.63444e-05	0.000530568	0.000355159	Fgf2/Aldh1a2/Igf2/Fgfr1/Flt1/Pparg/Plcg1/Apln	8
GO:0043584	nose development	6/1366	16/28891	5.87368e-05	0.000550312	0.000368376	Ascl1/Msx1/Sox2/Six4/Aldh1a3/Hesx1	6
GO:0060026	convergent extension	6/1366	16/28891	5.87368e-05	0.000550312	0.000368376	Sfrp2/Frzb/Nkd1/Ptk7/Mesp1/Trim28	6
GO:0060911	cardiac cell fate commitment	6/1366	16/28891	5.87368e-05	0.000550312	0.000368376	Tbx5/Tbx3/Sox17/Mesp1/Tbx18/Acvr1	6
GO:0007200	phospholipase C-activating G protein-coupled receptor signaling pathway	16/1366	110/28891	6.00889e-05	0.000562037	0.000376224	Ffar4/Lpar1/Adra1d/Drd1/Ano1/Casr/Gnaq/Cx3cr1/Adra2a/Npr3/P2ry10b/Gpr27/F2rl1/Chga/Esr1/Gna14	16
GO:0001756	somitogenesis	13/1366	77/28891	6.08547e-05	0.000568249	0.000380382	Aldh1a2/Cobl/Nle1/Sfrp2/Plxna2/Dll3/Bmpr1a/T/Mesp1/Foxc2/Tbx18/Smad4/Dll1	13
GO:0051048	negative regulation of secretion	24/1366	210/28891	6.15413e-05	0.000572744	0.000383391	Abr/Htr7/Srcin1/Ffar4/Neo1/Stk39/Htr6/Lif/Ccn3/Adra2a/Neurog1/Fbn1/Rptor/Frmd4a/Pparg/Kalrn/Rab11fip3/Acvr1c/F2rl1/Stxbp5l/Chga/Pde3b/Crhr2/Pde4c	24
GO:0070302	regulation of stress-activated protein kinase signaling cascade	24/1366	210/28891	6.15413e-05	0.000572744	0.000383391	Tnfrsf19/Sfrp2/Dixdc1/Stk39/Phlpp1/Dusp22/Fgf15/Sema4c/Mapk8ip2/Flt4/Rasgrp1/Inava/Fgd4/Mecom/F2rl1/Dact1/Wnt16/Dab2/Sh3rf3/Met/Crhr2/Map3k7/Sash1/Dab2ip	24
GO:0043405	regulation of MAP kinase activity	23/1366	197/28891	6.24099e-05	0.000579862	0.000388156	Fgf2/Trib2/Gab1/Sfrp2/Fgfr1/Flt1/Rasgrp1/Fgd4/Adra2a/Fzd4/Spry4/Pdgfa/Ghr/Pparg/Inppl1/Tnxb/Fgd2/Fzd8/Map3k7/Sash1/Dab2ip/Pdgfc/Akap13	23
GO:0001570	vasculogenesis	15/1366	99/28891	6.27188e-05	0.000581764	0.000389429	Gata4/Tbx20/Fgfr1/Ptk2/Kdr/Fzd4/Sox17/Pitx2/T/Cd34/Myo1e/Prok2/Epha2/Zmiz1/Hey1	15
GO:2000628	regulation of miRNA metabolic process	14/1366	88/28891	6.32523e-05	0.00058574	0.00039209	Ngfr/Lin28b/Ppara/Ar/Klf4/Bmpr1a/Tead1/Pparg/Lilrb4b/Twist1/Smad4/Esr1/Apln/Nfib	14
GO:0051703	biological process involved in intraspecies interaction between organisms	12/1366	67/28891	6.38443e-05	0.000589267	0.000394452	Gabrb3/Shank3/Drd1/Mapk8ip2/Cx3cr1/Rptor/Kalrn/Nrxn2/Kcnq2/Htt/Ptchd1/Grin1	12
GO:0061337	cardiac conduction	12/1366	67/28891	6.38443e-05	0.000589267	0.000394452	Kcnn2/Tbx5/Ank2/Bin1/Scn4b/Scn5a/Gjd3/Kcnh2/Nup155/Tbx18/Trpm4/Ryr2	12
GO:0007189	adenylate cyclase-activating G protein-coupled receptor signaling pathway	20/1366	159/28891	6.50216e-05	0.000599143	0.000401063	Adra2c/Adrb1/Pthlh/Htr7/Lpar1/Adra1d/Adcy8/Pde10a/Drd1/Gnaq/Ptgfr/Gnal/Adra2a/Adora2a/Adgrb2/Chga/Adrb3/Adgrl3/Akap13/S1pr3	20
GO:1900274	regulation of phospholipase C activity	9/1366	39/28891	6.73296e-05	0.000619388	0.000414615	Fgf2/Lpar1/Fgfr1/Adcyap1r1/Flt1/Gnaq/Abl1/Ms4a2/Esr1	9
GO:0030501	positive regulation of bone mineralization	10/1366	48/28891	6.82336e-05	0.000626672	0.00041949	Cd276/Osr2/Bmp7/Bmpr1a/Fgfr3/Acvr2b/Pkdcc/Acvr1/Fzd9/Bmp6	10
GO:0002062	chondrocyte differentiation	17/1366	123/28891	6.92091e-05	0.000634588	0.000424789	Pthlh/Hmga2/Sfrp2/Sulf2/Fgfr1/Osr2/Nppc/Col2a1/Ccn3/Bmpr1a/Scube2/Mboat2/Pkdcc/Thrb/Runx3/Bmp6/Nfib	17
GO:0071805	potassium ion transmembrane transport	24/1366	212/28891	7.15643e-05	0.000655107	0.000438525	Kcnh3/Kcnma1/Kcnn2/Kcnip3/Kcna2/Ank2/Large1/Stk39/Bin1/Wnk2/Grip1/Slc9a2/Slc24a4/Kcnj4/Kcnk13/Kcnn3/Kcnq2/Kcnh2/Kcnc1/Kcnk3/Kcnk5/Kcnj12/Kcnk4/Slc9a7	24
GO:0003407	neural retina development	14/1366	89/28891	7.18321e-05	0.000656482	0.000439445	Smarcd3/Fjx1/Large1/Sox8/Six3/Casz1/Bhlhe22/Rorb/Fat3/Ptprm/Slc1a1/Vsx2/Thrb/Slc4a7	14
GO:1904062	regulation of monoatomic cation transmembrane transport	35/1366	367/28891	7.20417e-05	0.000657322	0.000440007	Grm6/Adrb1/Cacnb4/Kcnn2/Fxyd6/Fgf12/Kcnip3/Ank2/Stk39/Bin1/Wnk2/Adcyap1r1/Grip1/Drd1/Scn4b/Ahnak/Abl1/Camk2d/Fyn/Cnksr3/Scn5a/Hecw2/Kcnh2/Kcnc1/Hap1/Htt/Plcg1/Kcnk3/Stac2/Slc36a2/Ms4a2/Grin1/Map3k7/Rgs9/Ryr2	35
GO:0035767	endothelial cell chemotaxis	8/1366	31/28891	7.28075e-05	0.000663225	0.000443959	Fgf2/Fgfr1/Kdr/Ccn3/Hspb1/Egr3/Met/Lgmn	8
GO:2001234	negative regulation of apoptotic signaling pathway	27/1366	253/28891	7.30291e-05	0.000664161	0.000444585	Gas1/Nle1/Gata4/Meis3/Sfrp2/Mpv17l/Peli3/Creb3l1/Col2a1/Gdnf/Cxcl12/Mapk8ip2/Unc5b/Faim2/Ar/Cx3cr1/Hspb1/Cttn/Fyn/Fzd1/Htt/Acvr1/Wnt16/Dab2/Opa1/Map3k7/Eya1	27
GO:0034332	adherens junction organization	11/1366	58/28891	7.43872e-05	0.000673222	0.000450651	Mtss1/Cdh22/Cdh1/Inava/Cdh3/Tbcd/Cdh2/Afdn/Tjp1/Cdh11/Bmp6	11
GO:0051496	positive regulation of stress fiber assembly	11/1366	58/28891	7.43872e-05	0.000673222	0.000450651	Lpar1/Arhgef10/Evl/Arhgef10l/Abl1/Pdlim4/Ppm1e/Sdc4/Tpm1/Carmil1/Sh3pxd2b	11
GO:0060428	lung epithelium development	11/1366	58/28891	7.43872e-05	0.000673222	0.000450651	Ascl1/Pthlh/Hmga2/Sav1/Fndc3b/Nkx2-1/Fgfr3/Thrb/Fgfr4/Eya1/Nfib	11
GO:0031400	negative regulation of protein modification process	42/1366	473/28891	7.52577e-05	0.000679999	0.000455187	Ephb2/Insm1/Cadm1/Camk2n1/Srcin1/Gfra2/Sfrp2/Peli3/Wwtr1/Cd109/Zfyve28/Dusp22/Drd1/Gnaq/Prkaa2/Ocln/Cadm4/Spry4/Adora2a/Mapt/Hspb1/Abl1/Atg14/Fyn/Ppm1e/Cnksr3/Pparg/Mlxipl/Adar/Pard3/Lilrb4b/Ppargc1a/Inppl1/Slit2/Ppp1r1b/Usp44/Rpl23/Met/Sox4/Vps25/Dab2ip/Sh2d1b1	42
GO:0070252	actin-mediated cell contraction	15/1366	101/28891	7.93393e-05	0.00071572	0.000479098	Adrb1/Kcnn2/Gata4/Cacna1h/Ank2/Bin1/Scn4b/Camk2d/Scn5a/Pard3/Kcnh2/Nup155/Tpm1/Trpm4/Ryr2	15
GO:0043409	negative regulation of MAPK cascade	22/1366	187/28891	7.96452e-05	0.00071732	0.00048017	Ephb2/Sfrp2/Phlpp1/Timp3/Dusp4/Wnk2/Lif/Klf4/Spry4/Abl1/Mecom/Cnksr3/Pparg/Lilrb4b/Inppl1/F2rl1/C1ql4/Dact1/Dab2/Smad4/Dag1/Dab2ip	22
GO:0007215	glutamate receptor signaling pathway	10/1366	49/28891	8.21241e-05	0.000738456	0.000494318	Grm6/Shank3/Grip1/Gnaq/Grm8/Slc1a1/Fyn/Kalrn/Grm4/Grin1	10
GO:0031334	positive regulation of protein-containing complex assembly	24/1366	214/28891	8.30225e-05	0.000745334	0.000498922	Map1b/Ttbk1/Pcsk5/Fermt1/Bin1/Fmn1/Evl/Mapt/Cttn/Hrk/Pde4dip/Cdc42ep1/Fer/Rims1/Ckap5/Foxc2/Git1/Carmil1/Bik/Trabd2b/Met/Unc13b/Dab2ip/Baiap2l2	24
GO:0035850	epithelial cell differentiation involved in kidney development	9/1366	40/28891	8.32541e-05	0.000746213	0.000499511	Pax2/Mtss1/Wwtr1/Gdnf/Lif/Wnt9b/Foxc2/Fat4/Myo1e	9
GO:0030282	bone mineralization	18/1366	137/28891	8.40577e-05	0.000752208	0.000503524	Pthlh/Mtss1/Cd276/Alpl/Osr2/Bmp7/Bmpr1a/Gpc3/Fgfr3/Lox/Acvr2b/Pkdcc/Prickle1/Acvr1/Trpm4/Twist1/Fzd9/Bmp6	18
GO:0086016	AV node cell action potential	5/1366	11/28891	8.53065e-05	0.000760945	0.000509372	Ank2/Scn4b/Scn5a/Trpm4/Ryr2	5
GO:0086027	AV node cell to bundle of His cell signaling	5/1366	11/28891	8.53065e-05	0.000760945	0.000509372	Ank2/Scn4b/Scn5a/Trpm4/Ryr2	5
GO:1901184	regulation of ERBB signaling pathway	12/1366	69/28891	8.60219e-05	0.000766102	0.000512824	Cadm1/Zfyve28/Afap1l2/Fer/Esr2/Hap1/Rala/Bcar3/Vps25/Dab2ip/Esr1/Lgmn	12
GO:1903531	negative regulation of secretion by cell	22/1366	188/28891	8.62445e-05	0.000766862	0.000513333	Abr/Htr7/Srcin1/Ffar4/Neo1/Htr6/Lif/Ccn3/Adra2a/Fbn1/Rptor/Frmd4a/Pparg/Kalrn/Rab11fip3/Acvr1c/F2rl1/Stxbp5l/Chga/Pde3b/Crhr2/Pde4c	22
GO:0072077	renal vesicle morphogenesis	6/1366	17/28891	8.71438e-05	0.000769954	0.000515402	Pax2/Gdnf/Sox8/Fmn1/Lif/Wnt9b	6
GO:0072234	metanephric nephron tubule development	6/1366	17/28891	8.71438e-05	0.000769954	0.000515402	Pax2/Pou3f3/Wwtr1/Sox8/Lif/Fat4	6
GO:2000696	regulation of epithelial cell differentiation involved in kidney development	6/1366	17/28891	8.71438e-05	0.000769954	0.000515402	Pax2/Wwtr1/Gdnf/Lif/Wnt9b/Fat4	6
GO:2001028	positive regulation of endothelial cell chemotaxis	6/1366	17/28891	8.71438e-05	0.000769954	0.000515402	Fgf2/Fgfr1/Kdr/Hspb1/Met/Lgmn	6
GO:0061001	regulation of dendritic spine morphogenesis	11/1366	59/28891	8.75629e-05	0.000772435	0.000517063	Ephb2/Ngef/Srcin1/Dnm3/Cux2/Shank3/Tanc2/Kalrn/Afdn/Lzts3/Opa1	11
GO:0014075	response to amine	7/1366	24/28891	8.85083e-05	0.000775872	0.000519364	Drd1/Gnal/Adora2a/Slc1a1/Ppp1r1b/Pde1b/Grin1	7
GO:0021544	subpallium development	7/1366	24/28891	8.85083e-05	0.000775872	0.000519364	Ascl1/Shank3/Drd1/Slitrk5/Aldh1a3/Htt/Gsx2	7
GO:0021889	olfactory bulb interneuron differentiation	7/1366	24/28891	8.85083e-05	0.000775872	0.000519364	Fgfr1/Mir9-1/Mir9-3/Slit2/Robo2/Erbb4/Gsx2	7
GO:0048339	paraxial mesoderm development	7/1366	24/28891	8.85083e-05	0.000775872	0.000519364	Fgfr1/Dll3/Bmpr1a/Tead1/Foxc2/Htt/Zic3	7
GO:0051057	positive regulation of small GTPase mediated signal transduction	13/1366	80/28891	9.15325e-05	0.000799871	0.000535428	Ngfr/Lpar1/Adcyap1r1/Prag1/Rasgrp1/Tns3/Ntrk1/Camk2d/P2ry10b/Rasgrf1/F2rl1/Rasgef1a/Akap13	13
GO:0060976	coronary vasculature development	13/1366	80/28891	9.15325e-05	0.000799871	0.000535428	Fgf2/Pcsk5/Gata4/Ace/Fgfr1/Kif7/Gpc3/Ptk7/Mesp1/Prickle1/Prok2/Myh10/Apln	13
GO:0017015	regulation of transforming growth factor beta receptor signaling pathway	18/1366	138/28891	9.24607e-05	0.00080672	0.000540013	Onecut2/Fermt1/Cd109/Pmepa1/Ppara/Onecut1/Nrep/Zfyve9/Fbn1/Nkx2-1/Htra1/Npnt/Pparg/Lox/Itga3/Eid2/Smad4/Snx6	18
GO:0060384	innervation	8/1366	32/28891	9.30716e-05	0.000808261	0.000541045	Gabrb3/Ark2c/Sulf2/Col25a1/Ntrk1/Fgfr3/Ret/Unc13b	8
GO:0060586	multicellular organismal-level iron ion homeostasis	8/1366	32/28891	9.30716e-05	0.000808261	0.000541045	Neo1/Slc11a2/Ank1/Cybrd1/Htt/Ireb2/Tmprss6/Bmp6	8
GO:0071875	adrenergic receptor signaling pathway	8/1366	32/28891	9.30716e-05	0.000808261	0.000541045	Adra2c/Adrb1/Adra1d/Drd1/Adra2a/Chga/Adrb3/Akap13	8
GO:0017158	regulation of calcium ion-dependent exocytosis	10/1366	50/28891	9.834e-05	0.000852687	0.000570783	Syt2/Cacna1h/Syt17/Adra2a/Cdk5r2/Syt6/Scamp5/Unc13b/Syt9/Rab3gap1	10
GO:0035315	hair cell differentiation	12/1366	70/28891	9.93996e-05	0.000860539	0.000576039	Fgf2/Kcnma1/Tmem132e/Fgfr1/Esrp1/Mycl/Whrn/Myo6/Fgfr3/Slc4a7/Dll1/Hey1	12
GO:0006898	receptor-mediated endocytosis	28/1366	272/28891	0.000101624	0.000874143	0.000585146	Vldlr/Dnm3/Lpar1/Cacng7/Kif3a/Cacng4/Pld2/Iqsec1/Tmem108/Pacsin1/Entrep1/Ldlrad3/Cd2ap/Cttn/Amn/Myo6/Sdc1/Pard3/Lilrb4b/Gsg1l/Hap1/Lrpap1/Rala/Dab2/Dll1/Cd14/Vac14/Apln	28
GO:0030100	regulation of endocytosis	33/1366	344/28891	0.000102201	0.000874143	0.000585146	Gas6/Abr/Lpar1/Rap1gap/Kif3a/Bin1/Ptk2/Pld2/Mertk/Iqsec1/Slc17a7/Pacsin1/Epn2/Cd2ap/Snph/Pparg/Gpc3/Pard3/Gsg1l/Pros1/Hap1/Mctp1/Ckap5/Lrpap1/Rala/F2rl1/Dab2/Scamp5/Rab4a/Dll1/Cd14/Vac14/Apln	33
GO:0001709	cell fate determination	9/1366	41/28891	0.000102223	0.000874143	0.000585146	Ascl1/Pax2/Fezf2/Prrx1/Dll3/Sox17/Hand1/Mesp1/Cyp26b1	9
GO:0007431	salivary gland development	9/1366	41/28891	0.000102223	0.000874143	0.000585146	Fgfr1/Cdh1/Bmp7/Esrp1/Pdgfa/Lama5/Dag1/Met/Nfib	9
GO:0045823	positive regulation of heart contraction	9/1366	41/28891	0.000102223	0.000874143	0.000585146	Adrb1/Slc1a1/Scn5a/Tpm1/Chga/Trpm4/Crhr2/Ryr2/Apln	9
GO:0060603	mammary gland duct morphogenesis	9/1366	41/28891	0.000102223	0.000874143	0.000585146	Pthlh/Etv4/Pgr/Tbx3/Ntn1/Ar/Slit2/Esr1/Epha2	9
GO:0099633	protein localization to postsynaptic specialization membrane	9/1366	41/28891	0.000102223	0.000874143	0.000585146	Nbea/Cacng7/Iqsec2/C1ql3/Kalrn/Nptxr/Git1/Erbb4/Dag1	9
GO:0099645	neurotransmitter receptor localization to postsynaptic specialization membrane	9/1366	41/28891	0.000102223	0.000874143	0.000585146	Nbea/Cacng7/Iqsec2/C1ql3/Kalrn/Nptxr/Git1/Erbb4/Dag1	9
GO:0019228	neuronal action potential	11/1366	60/28891	0.000102682	0.000875384	0.000585976	Kcnma1/Fgf12/Pmp22/Cacna1h/Kcna2/Gpr88/Drd1/Dcdc2a/Scn5a/Kcnq2/Scn8a	11
GO:0086001	cardiac muscle cell action potential	11/1366	60/28891	0.000102682	0.000875384	0.000585976	Kcnn2/Ank2/Bin1/Scn4b/Camk2d/Scn5a/Kcnh2/Nup155/Tbx18/Trpm4/Ryr2	11
GO:0042752	regulation of circadian rhythm	17/1366	127/28891	0.000103745	0.000883096	0.000591139	Adrb1/Fbxl21/Bmal1/Kcna2/Phlpp1/Ppara/Rora/Drd1/Rorb/Prkaa2/Parp1/Adora2a/Nkx2-1/Npas2/Pparg/Ppargc1a/Csnk1d	17
GO:0010586	miRNA metabolic process	15/1366	104/28891	0.000111464	0.000947357	0.000634155	Ngfr/Lin28b/Ppara/Ar/Klf4/Bmpr1a/Dis3l2/Tead1/Pparg/Lilrb4b/Twist1/Smad4/Esr1/Apln/Nfib	15
GO:0008347	glial cell migration	12/1366	71/28891	0.000114526	0.000971903	0.000650586	Pmp22/Ntn1/Rras2/Apcdd1/Cx3cr1/Ptprz1/Cdk5r2/Syne2/Grin1/Dab2ip/Zmiz1/Gpr183	12
GO:0001936	regulation of endothelial cell proliferation	19/1366	153/28891	0.000116471	0.000986912	0.000660632	Fgf2/Aldh1a2/Ngfr/Igf2/Fgfr1/Cxcl12/Kdr/Flt1/Flt4/Vash1/Rptor/Ptprm/Pparg/Fgfr3/Plcg1/Egr3/Bmp6/Apln/Vash2	19
GO:0002053	positive regulation of mesenchymal cell proliferation	8/1366	33/28891	0.000117789	0.00099506	0.000666087	Gas1/Prrx1/Fgfr1/Kdr/Bmpr1a/Pdgfa/Chrd/Tbx18	8
GO:0140058	neuron projection arborization	8/1366	33/28891	0.000117789	0.00099506	0.000666087	Zfp365/Grip1/Igf2bp1/Macf1/Fzd4/Sult4a1/Afdn/Tpbg	8
GO:0035924	cellular response to vascular endothelial growth factor stimulus	11/1366	61/28891	0.000119972	0.00101045	0.000676386	Gab1/Kdr/Adgra2/Flt1/Flt4/Cadm4/Hspb1/Egr3/Dab2ip/Dll1/Ptp4a3	11
GO:0046676	negative regulation of insulin secretion	11/1366	61/28891	0.000119972	0.00101045	0.000676386	Ccn3/Adra2a/Fbn1/Rptor/Acvr1c/F2rl1/Stxbp5l/Chga/Pde3b/Crhr2/Pde4c	11
GO:2001233	regulation of apoptotic signaling pathway	39/1366	437/28891	0.000120251	0.00101126	0.000676934	Gas1/Nle1/Gata4/Meis3/Sfrp2/Mpv17l/Pmp22/Ngfr/Msx1/Fgfr1/Peli3/Creb3l1/Col2a1/Gdnf/Timp3/Cxcl12/Mapk8ip2/Unc5b/Faim2/Pdcd7/Ar/Parp1/Cx3cr1/Adora2a/Hspb1/Cttn/Fyn/Fzd1/Htt/Acvr1/Wnt16/Dab2/Ctsc/Opa1/Map3k7/Ret/Dab2ip/Runx3/Eya1	39
GO:1903844	regulation of cellular response to transforming growth factor beta stimulus	18/1366	141/28891	0.000122275	0.00102674	0.000687295	Onecut2/Fermt1/Cd109/Pmepa1/Ppara/Onecut1/Nrep/Zfyve9/Fbn1/Nkx2-1/Htra1/Npnt/Pparg/Lox/Itga3/Eid2/Smad4/Snx6	18
GO:0010464	regulation of mesenchymal cell proliferation	9/1366	42/28891	0.000124683	0.00104382	0.000698728	Gas1/Prrx1/Fgfr1/Kdr/Bmpr1a/Pdgfa/Chrd/Tbx18/Nfib	9
GO:0031076	embryonic camera-type eye development	9/1366	42/28891	0.000124683	0.00104382	0.000698728	Aldh1a2/Pax2/Foxf2/Six3/Bmp7/Pitx2/Aldh1a3/Twist1/Tulp3	9
GO:0042249	establishment of planar polarity of embryonic epithelium	6/1366	18/28891	0.000125491	0.00104902	0.000702207	Sfrp2/Foxf2/Celsr1/Fzd1/Ptk7/Fzd2	6
GO:0061387	regulation of extent of cell growth	17/1366	129/28891	0.000126099	0.00105252	0.000704551	Map1b/Cdh1/Rgma/Ntn1/Sema6d/Cxcl12/Sema4c/Macf1/Ryk/Mapt/Abl1/Sema3f/Cttn/Efna5/Slit2/Sema5b/Plxna4	17
GO:0106106	cold-induced thermogenesis	19/1366	154/28891	0.000127073	0.00105907	0.000708936	Adrb1/Igf2bp2/Ffar4/Phox2b/Dock7/Bmal1/Alpl/Ksr2/Fabp5/Plcl1/Npr3/Zfp423/Pparg/Ppargc1a/Acvr2b/Irf4/Foxc2/Adrb3/Pdgfc	19
GO:0010970	transport along microtubule	21/1366	180/28891	0.00012907	0.0010736	0.00071866	Map1b/Rab27b/Kif3a/Ift22/Map6/Dst/Rasgrp1/Tmem108/Ift46/Mapt/Nefh/Hspb1/Ap3b1/Lca5l/Kif5c/Hap1/Bloc1s4/Htt/Syne2/Ttc21b/Wdr35	21
GO:0031099	regeneration	20/1366	167/28891	0.000129201	0.0010736	0.00071866	Ptgfrn/Gata4/Prrx1/Ace/Neo1/Sulf2/Large1/Rgma/Cxcl12/Lif/Nrep/Klf4/Ccn3/Nefh/Pax7/Erbb4/Lifr/Fzd7/Fzd9/Nfib	20
GO:0032102	negative regulation of response to external stimulus	42/1366	485/28891	0.000130803	0.0010853	0.000726492	Fgf2/Abr/Susd4/St6gal1/Cd276/Ffar4/Igf2/Neo1/Il10ra/Rgma/Cd109/H2-Q2/Sema6d/Ppara/Rora/Otop1/Sema4c/Ccn3/Ryk/Parp1/Cx3cr1/Adora2a/Pdgfa/Sema3f/Htra1/Pparg/Adar/Pros1/Cldn3/Slit2/F2rl1/Robo2/Git1/H2-Q1/Grin1/Gramd4/Gigyf2/Sema5b/Havcr2/C1qbp/Nbl1/Sh2d1b1	42
GO:0042733	embryonic digit morphogenesis	12/1366	72/28891	0.000131584	0.00109016	0.000729745	Gas1/Sfrp2/Msx1/Tbx3/Osr2/Gnaq/Bmpr1a/Alx4/Prickle1/Twist1/Tulp3/Smad4	12
GO:0098739	import across plasma membrane	23/1366	207/28891	0.000133024	0.00110045	0.000736636	Grm6/Adrb1/Slc7a2/Slc1a2/Wnk2/Slc9a2/Slc24a4/Kcnj4/Cacna1b/Slc11a2/Slc1a1/Fyn/Scn5a/Kcnh2/Slc5a1/Trpm4/Slc36a2/Kcnk5/Slc27a1/Kcnj12/Slc9a7/Slc46a1/Slc6a9	23
GO:0010038	response to metal ion	31/1366	320/28891	0.00013691	0.00113092	0.000757034	Kcnma1/Syt2/Gabrb3/Kcnip3/Sox2/Tigar/Cdh1/Stk39/Slc30a2/Syt17/Slc30a4/Adcy8/Casr/Prkaa2/Cpne5/Mapt/Slc11a2/Neurod2/Slc1a1/Scn5a/Pparg/Kcnq2/Hesx1/Cybrd1/Htt/Ireb2/Syt6/Ryr2/Syt9/Bmp6/Lgmn	31
GO:0008217	regulation of blood pressure	24/1366	221/28891	0.000137125	0.00113103	0.000757104	Adrb1/Gas6/Camk2n1/Ace/Nos2/Stk39/Kdr/Ppara/Adra1d/Gnaq/Cacna1b/Ar/Npr3/Nkx2-1/Pparg/Tpm1/F2rl1/Ddah1/Nisch/Rnls/Adrb3/Crhr2/Dll1/Apln	24
GO:0043406	positive regulation of MAP kinase activity	17/1366	130/28891	0.00013878	0.00113899	0.000762432	Fgf2/Gab1/Fgfr1/Flt1/Rasgrp1/Fgd4/Adra2a/Fzd4/Pdgfa/Ghr/Fgd2/Fzd8/Map3k7/Sash1/Dab2ip/Pdgfc/Akap13	17
GO:0007254	JNK cascade	21/1366	181/28891	0.000139624	0.00113899	0.000762432	Tnfrsf19/Fgf12/Sfrp2/Dixdc1/Phlpp1/Ptk2/Dusp22/Fgf15/Mapk8ip2/Flt4/Casr/Rasgrp1/Fgd4/Mecom/F2rl1/Dact1/Wnt16/Dab2/Sh3rf3/Map3k7/Dab2ip	21
GO:0090257	regulation of muscle system process	27/1366	263/28891	0.000140162	0.00113899	0.000762432	Adra2c/Kcnma1/Adrb1/Htr7/Gata4/Cacna1h/Ank2/Nppc/Bin1/Ptk2/Ppara/Flt1/Klf4/Parp1/Adra2a/Neurog1/Camk2d/Cttn/Tead1/Npnt/Scn5a/Pparg/Chga/Trpm4/Prok2/Smad4/Ryr2	27
GO:0007224	smoothened signaling pathway	20/1366	168/28891	0.000140257	0.00113899	0.000762432	Gas1/Prrx1/Kif3a/Rora/Boc/Ift46/Cibar1/Rfx4/Scube2/Zfp423/Dcdc2a/Kif7/Gpc3/Fgfr3/Chrd/Ptchd1/Tmem17/Tulp3/Ttc21b/Zic3	20
GO:0009755	hormone-mediated signaling pathway	20/1366	168/28891	0.000140257	0.00113899	0.000762432	Hmga2/Rbfox2/Pgr/Bmal1/Ppara/Ar/Parp1/Esrrb/Ghr/Pparg/Esr2/Prmt2/Thrb/Ddrgk1/Dab2/Nr5a1/Slc27a1/Esr1/Akap13/Zmiz1	20
GO:0006813	potassium ion transport	26/1366	249/28891	0.000140509	0.00113899	0.000762432	Kcnh3/Kcnma1/Kcnn2/Kcnip3/Kcna2/Ank2/Large1/Stk39/Bin1/Wnk2/Grip1/Slc9a2/Slc24a4/Gnaq/Kcnj4/Slc17a7/Kcnk13/Kcnn3/Kcnq2/Kcnh2/Kcnc1/Kcnk3/Kcnk5/Kcnj12/Kcnk4/Slc9a7	26
GO:0003207	cardiac chamber formation	5/1366	12/28891	0.000140538	0.00113899	0.000762432	Tbx5/Smarcd3/Tbx20/Hand1/Mesp1	5
GO:0048934	peripheral nervous system neuron differentiation	5/1366	12/28891	0.000140538	0.00113899	0.000762432	Ascl1/Pmp22/Onecut2/Slc25a46/Nefh	5
GO:0048935	peripheral nervous system neuron development	5/1366	12/28891	0.000140538	0.00113899	0.000762432	Ascl1/Pmp22/Onecut2/Slc25a46/Nefh	5
GO:0060920	cardiac pacemaker cell differentiation	5/1366	12/28891	0.000140538	0.00113899	0.000762432	Tbx5/Tbx3/Bmpr1a/Mesp1/Tbx18	5
GO:0071635	negative regulation of transforming growth factor beta production	5/1366	12/28891	0.000140538	0.00113899	0.000762432	Laptm4b/Cdh3/Cd2ap/Tsku/Met	5
GO:1903779	regulation of cardiac conduction	5/1366	12/28891	0.000140538	0.00113899	0.000762432	Tbx5/Ank2/Gjd3/Trpm4/Ryr2	5
GO:0008361	regulation of cell size	24/1366	222/28891	0.00014699	0.00118592	0.000793845	Kcnma1/Map1b/Cdh1/Rgma/Stk39/Ntn1/Shank3/Sema6d/Cxcl12/Sema4c/Macf1/Ryk/Mapt/Abl1/Rptor/Sema3f/Cttn/Efna5/Slit2/Map3k7/Ret/Sema5b/Plxna4/Rap1gap2	24
GO:0040036	regulation of fibroblast growth factor receptor signaling pathway	8/1366	34/28891	0.000147685	0.00118592	0.000793845	Ngfr/Sulf2/Shisa2/Creb3l1/Spry4/Fgfbp3/Prdm14/Apln	8
GO:0099010	modification of postsynaptic structure	8/1366	34/28891	0.000147685	0.00118592	0.000793845	Ptk2/Drd1/Camkv/Cttn/Kalrn/Synpo/Sptb/Myh10	8
GO:0001659	temperature homeostasis	22/1366	195/28891	0.000147734	0.00118592	0.000793845	Adrb1/Igf2bp2/Ffar4/Phox2b/Dock7/Bmal1/Alpl/Ksr2/Drd1/Fabp5/Plcl1/Npr3/Zfp423/Pparg/Ppargc1a/Acvr2b/Irf4/Foxc2/Adrb3/Slc27a1/Pdgfc/Apln	22
GO:0019233	sensory perception of pain	14/1366	95/28891	0.000147815	0.00118592	0.000793845	Htr7/Kcnip3/Kcna2/Cxcl12/Ano1/Fabp5/Ccn3/Grm8/Ntrk1/Fyn/Phf24/Prdm12/Grin1/Kcnk4	14
GO:0048644	muscle organ morphogenesis	14/1366	95/28891	0.000147815	0.00118592	0.000793845	Gata4/Tbx20/Lif/Bmpr1a/Fzd1/Hand1/Pitx2/Fzd2/Tpm1/Foxc2/Pax7/Smad4/Ryr2/Hey1	14
GO:0140747	regulation of ncRNA transcription	14/1366	95/28891	0.000147815	0.00118592	0.000793845	Ngfr/Macroh2a2/Ppara/Ar/Klf4/Bmpr1a/Tead1/Pparg/Lilrb4b/Twist1/Smad4/Esr1/Apln/Nfib	14
GO:0046579	positive regulation of Ras protein signal transduction	12/1366	73/28891	0.000150773	0.00120209	0.000804668	Ngfr/Lpar1/Prag1/Rasgrp1/Tns3/Ntrk1/Camk2d/P2ry10b/Rasgrf1/F2rl1/Rasgef1a/Akap13	12
GO:0048678	response to axon injury	12/1366	73/28891	0.000150773	0.00120209	0.000804668	Fgf2/Neo1/Rgma/Nppc/Nrep/Klf4/Nefh/Slc1a1/Fgfr3/Sarm1/Morn4/Flrt3	12
GO:0038084	vascular endothelial growth factor signaling pathway	9/1366	43/28891	0.000151122	0.00120209	0.000804668	Gab1/Kdr/Adgra2/Flt4/Cadm4/Hspb1/Dab2ip/Dll1/Ptp4a3	9
GO:0050919	negative chemotaxis	9/1366	43/28891	0.000151122	0.00120209	0.000804668	Ntn1/Sema6d/Sema4c/Ryk/Pdgfa/Sema3f/Slit2/Robo2/Plxna4	9
GO:0086002	cardiac muscle cell action potential involved in contraction	9/1366	43/28891	0.000151122	0.00120209	0.000804668	Kcnn2/Ank2/Bin1/Scn4b/Scn5a/Kcnh2/Nup155/Trpm4/Ryr2	9
GO:1903670	regulation of sprouting angiogenesis	9/1366	43/28891	0.000151122	0.00120209	0.000804668	Fgf2/Creb3l1/Flt1/Bmper/Klf4/Epn2/Tspan18/Tjp1/Dll1	9
GO:0035725	sodium ion transmembrane transport	20/1366	169/28891	0.000152139	0.00120846	0.000808935	Fxyd6/Fgf12/Cacna1h/Stk39/Wnk2/Slc4a4/Grip1/Slc9a2/Scn4b/Slc24a4/Camk2d/Cnksr3/Scn5a/Hecw2/Kcnq2/Slc5a1/Trpm4/Scn8a/Slc9a7/Slc6a9	20
GO:0034767	positive regulation of monoatomic ion transmembrane transport	23/1366	209/28891	0.00015363	0.00121857	0.000815702	Grm6/Ephb2/Adrb1/Cacnb4/Ank2/Stk39/Shank3/Cacng4/Wnk2/Adcyap1r1/Drd1/Abl1/Cnksr3/Kcnh2/Kcnc1/Hap1/Htt/Plcg1/Kcnk3/Stac2/Grin1/Rgs9/Ryr2	23
GO:2000050	regulation of non-canonical Wnt signaling pathway	7/1366	26/28891	0.000154813	0.00122447	0.000819655	Sfrp2/Nkd1/Abl1/Gpc3/Dact1/Dab2/Csnk1d	7
GO:2000311	regulation of AMPA receptor activity	7/1366	26/28891	0.000154813	0.00122447	0.000819655	Cacng7/Shank3/Cacng4/Grip1/Mapk8ip2/Gsg1l/Shisa8	7
GO:0030858	positive regulation of epithelial cell differentiation	11/1366	63/28891	0.000162075	0.00127468	0.000853266	Fgf2/Pax2/Etv4/Sox2/Macroh2a2/Gdnf/Bmp7/Lif/Rptor/Mesp1/Bmp6	11
GO:0042491	inner ear auditory receptor cell differentiation	11/1366	63/28891	0.000162075	0.00127468	0.000853266	Fgf2/Kcnma1/Fgfr1/Esrp1/Mycl/Whrn/Myo6/Fgfr3/Slc4a7/Dll1/Hey1	11
GO:0042596	fear response	11/1366	63/28891	0.000162075	0.00127468	0.000853266	Ephb2/Adrb1/Large1/Shank3/Drd1/Mapk8ip2/Adra2a/Neurod2/Slc1a1/Npas2/Esr2	11
GO:0098815	modulation of excitatory postsynaptic potential	11/1366	63/28891	0.000162075	0.00127468	0.000853266	Cux2/Ngfr/Shank3/Pclo/Tmem108/Rims2/Celf4/Rims1/Afdn/Grin1/Ssh1	11
GO:0021879	forebrain neuron differentiation	10/1366	53/28891	0.000164126	0.001289	0.00086285	Ascl1/Fezf2/Otp/Sox2/Shank3/Gnaq/Dclk2/Nkx2-1/Gbx2/Zmiz1	10
GO:0009913	epidermal cell differentiation	26/1366	252/28891	0.000170405	0.00133644	0.000894603	Fgf2/Kcnma1/Tmem132e/Etv4/Palld/Fgfr1/Macroh2a2/Cd109/Sav1/Klf4/Esrp1/Cdh3/Mycl/Pou3f1/Whrn/Myo6/Fgfr3/Mafb/Krt72/Cyp26b1/Kazn/Wnt16/Slc4a7/Epha2/Dll1/Hey1	26
GO:0035904	aorta development	12/1366	74/28891	0.000172304	0.00134888	0.000902933	Ngfr/Bmpr1a/Kif7/Lox/Chrd/Robo2/Prickle1/Tfap2b/Sox4/Eya1/Hey1/Myh10	12
GO:0070373	negative regulation of ERK1 and ERK2 cascade	13/1366	85/28891	0.000172475	0.00134888	0.000902933	Ephb2/Phlpp1/Timp3/Dusp4/Wnk2/Lif/Klf4/Abl1/Cnksr3/C1ql4/Dab2/Smad4/Dab2ip	13
GO:0001890	placenta development	21/1366	184/28891	0.000176001	0.00137137	0.000917986	Gab1/Etnk2/Igf2/Cdh1/Lhx3/Syde1/Bmp7/Lif/Parp1/Esrrb/Vash1/Htra1/Hand1/Pparg/Trim28/Met/Hey1/Lhx4/Spint1/Vash2/Foxd3	21
GO:0031630	regulation of synaptic vesicle fusion to presynaptic active zone membrane	6/1366	19/28891	0.000176087	0.00137137	0.000917986	Cplx2/Syt2/Cacna1b/Rims2/Rims1/Syt9	6
GO:1901632	regulation of synaptic vesicle membrane organization	6/1366	19/28891	0.000176087	0.00137137	0.000917986	Cplx2/Syt2/Cacna1b/Rims2/Rims1/Syt9	6
GO:0002052	positive regulation of neuroblast proliferation	9/1366	44/28891	0.000182076	0.00141603	0.000947884	Fgf2/Smarcd3/Otp/Sox2/Bcan/Cx3cr1/Hapln2/Dmrta2/Fzd3	9
GO:0010863	positive regulation of phospholipase C activity	8/1366	35/28891	0.00018356	0.00142559	0.000954283	Fgf2/Lpar1/Fgfr1/Adcyap1r1/Flt1/Gnaq/Ms4a2/Esr1	8
GO:0035272	exocrine system development	10/1366	54/28891	0.000192976	0.00149664	0.00100184	Igf2/Fgfr1/Cdh1/Bmp7/Esrp1/Pdgfa/Lama5/Dag1/Met/Nfib	10
GO:0060996	dendritic spine development	17/1366	134/28891	0.000201337	0.00155931	0.0010438	Ephb2/Ngef/Srcin1/Dnm3/Cux2/Ngfr/Lpar1/Cpeb3/Zfp365/Shank3/Tanc2/Iqsec1/Kalrn/Afdn/Git1/Lzts3/Opa1	17
GO:1990845	adaptive thermogenesis	20/1366	173/28891	0.000209004	0.00161645	0.00108204	Adrb1/Igf2bp2/Ffar4/Phox2b/Dock7/Bmal1/Alpl/Ksr2/Fabp5/Plcl1/Npr3/Zfp423/Pparg/Ppargc1a/Acvr2b/Irf4/Foxc2/Adrb3/Bmp8b/Pdgfc	20
GO:0071900	regulation of protein serine/threonine kinase activity	32/1366	343/28891	0.000214698	0.00165819	0.00110998	Fgf2/Mapre3/Trib2/Hmga2/Gab1/Sfrp2/Pmp22/Fgfr1/Ccnjl/Flt1/Rasgrp1/Fgd4/Adra2a/Fzd4/Spry4/Pdgfa/Abl1/Rptor/Tead1/Ghr/Pparg/Inppl1/Htt/Tnxb/Fgd2/Dab2/Fzd8/Map3k7/Sash1/Dab2ip/Pdgfc/Akap13	32
GO:0015872	dopamine transport	11/1366	65/28891	0.000216096	0.00166439	0.00111413	Syt2/Slc22a3/Kcna2/Gdnf/Htr6/Syt17/Cxcl12/Drd1/Slc29a4/Syt6/Syt9	11
GO:0021872	forebrain generation of neurons	11/1366	65/28891	0.000216096	0.00166439	0.00111413	Ascl1/Fezf2/Otp/Sox2/Fgfr1/Shank3/Gnaq/Dclk2/Nkx2-1/Gbx2/Zmiz1	11
GO:1903524	positive regulation of blood circulation	9/1366	45/28891	0.000218129	0.00167658	0.00112229	Adrb1/Slc1a1/Scn5a/Tpm1/Chga/Trpm4/Crhr2/Ryr2/Apln	9
GO:0021527	spinal cord association neuron differentiation	5/1366	13/28891	0.000219481	0.00167658	0.00112229	Ascl1/Gsx1/Lhx3/Pax7/Gsx2	5
GO:0031632	positive regulation of synaptic vesicle fusion to presynaptic active zone membrane	5/1366	13/28891	0.000219481	0.00167658	0.00112229	Syt2/Cacna1b/Rims2/Rims1/Syt9	5
GO:0031915	positive regulation of synaptic plasticity	5/1366	13/28891	0.000219481	0.00167658	0.00112229	Cplx2/Ephb2/Adcy8/Neurod2/Ssh1	5
GO:0099502	calcium-dependent activation of synaptic vesicle fusion	5/1366	13/28891	0.000219481	0.00167658	0.00112229	Syt2/Cacna1b/Rims2/Rims1/Syt9	5
GO:1901634	positive regulation of synaptic vesicle membrane organization	5/1366	13/28891	0.000219481	0.00167658	0.00112229	Syt2/Cacna1b/Rims2/Rims1/Syt9	5
GO:0071248	cellular response to metal ion	21/1366	187/28891	0.000220484	0.00168194	0.00112588	Syt2/Gabrb3/Sox2/Tigar/Cdh1/Stk39/Syt17/Adcy8/Prkaa2/Cpne5/Neurod2/Slc1a1/Scn5a/Pparg/Kcnq2/Hesx1/Ireb2/Syt6/Syt9/Bmp6/Lgmn	21
GO:0060997	dendritic spine morphogenesis	12/1366	76/28891	0.000223325	0.00170129	0.00113883	Ephb2/Ngef/Srcin1/Dnm3/Cux2/Zfp365/Shank3/Tanc2/Kalrn/Afdn/Lzts3/Opa1	12
GO:0021517	ventral spinal cord development	10/1366	55/28891	0.000225968	0.00171674	0.00114918	Vldlr/Ascl1/Tbx20/Isl2/Lhx3/Dmrt3/Ighmbp2/Gbx1/Gigyf2/Lhx4	10
GO:0031113	regulation of microtubule polymerization	10/1366	55/28891	0.000225968	0.00171674	0.00114918	Stmn2/Map1b/Mapre3/Mapt/Abl1/Tbcd/Pde4dip/Ckap5/Git1/Met	10
GO:0090183	regulation of kidney development	8/1366	36/28891	0.000226294	0.00171688	0.00114927	Pax2/Six4/Foxd1/Gdnf/Sox8/Hoxb7/Wnt2b/Ret	8
GO:0048709	oligodendrocyte differentiation	16/1366	123/28891	0.000229329	0.00173754	0.0011631	Ascl1/Slc45a3/Zfp365/Sox8/Sox13/Lingo1/Myrf/Ptprz1/Nkx2-1/B4galt6/Pparg/Fgfr3/Ckap5/Nsun5/Dag1/Gsx2	16
GO:0003215	cardiac right ventricle morphogenesis	6/1366	20/28891	0.000241519	0.00182249	0.00121996	Smarcd3/Gata4/Tbx20/Bmpr1a/Hand1/Sox4	6
GO:0060973	cell migration involved in heart development	6/1366	20/28891	0.000241519	0.00182249	0.00121996	Bmp7/Ndrg4/Pitx2/Mesp1/Twist1/Flrt3	6
GO:0072243	metanephric nephron epithelium development	6/1366	20/28891	0.000241519	0.00182249	0.00121996	Pax2/Pou3f3/Wwtr1/Sox8/Lif/Fat4	6
GO:0019229	regulation of vasoconstriction	13/1366	88/28891	0.000245901	0.00185305	0.00124042	Adra2c/Htr7/Rbfox2/Ace/Adra1d/Drd1/Casr/Adra2a/Abl1/Chga/Trpm4/Wdr35/Apln	13
GO:0019098	reproductive behavior	11/1366	66/28891	0.000248367	0.00186659	0.00124949	Cyp11a1/Gabrb3/Pgr/Drd1/Mapk8ip2/Gnaq/Ar/Kalrn/Ppp1r1b/Thrb/Grin1	11
GO:0048008	platelet-derived growth factor receptor signaling pathway	11/1366	66/28891	0.000248367	0.00186659	0.00124949	Gab1/Pdgfa/Abl1/Ndrg4/Fer/Lox/Bcar1/Inppl1/Schip1/Myo1e/Pdgfc	11
GO:0043534	blood vessel endothelial cell migration	16/1366	124/28891	0.000251937	0.00189088	0.00126574	Fgf2/Igf2/Fgfr1/Cxcl12/Kdr/Klf4/Hspb1/Vash1/Abl1/Pparg/Slit2/Foxc2/Cyp1b1/Plcg1/Egr3/Epha2	16
GO:0050731	positive regulation of peptidyl-tyrosine phosphorylation	21/1366	189/28891	0.000255369	0.00191407	0.00128126	Srcin1/Igf2/Ace/Gdnf/Lif/Adra2a/Ptprz1/Dok7/Yes1/Abl1/Fyn/Ghr/Fgfr3/Efna5/Gfra1/Tspan9/Acvr1/Arhgef2/Erbb4/Sh2d1b1/Bmp6	21
GO:0002089	lens morphogenesis in camera-type eye	7/1366	28/28891	0.000256492	0.00191478	0.00128174	Pitx3/Sox2/Six3/Nectin1/Fgfr3/Bcar3/Epha2	7
GO:0090103	cochlea morphogenesis	7/1366	28/28891	0.000256492	0.00191478	0.00128174	Pax2/Frzb/Neurog1/Ptk7/Fzd2/Tbx18/Eya1	7
GO:0099149	regulation of postsynaptic neurotransmitter receptor internalization	7/1366	28/28891	0.000256492	0.00191478	0.00128174	Lpar1/Iqsec1/Pacsin1/Gsg1l/Hap1/Rala/Vac14	7
GO:0008344	adult locomotory behavior	15/1366	112/28891	0.000257878	0.00191999	0.00128523	Kcnma1/Cacnb4/Fgf12/Pmp22/Cxcl12/Drd1/Mapt/Dmrt3/Kalrn/Sez6/Gbx1/Grin1/Scn8a/Gigyf2/Chl1	15
GO:0060349	bone morphogenesis	15/1366	112/28891	0.000257878	0.00191999	0.00128523	Pthlh/Msx1/Alpl/Osr2/Nppc/Col2a1/Neurog1/Scube2/Fgfr3/T/Inppl1/Cyp26b1/Twist1/Bmp6/Csgalnact1	15
GO:0008406	gonad development	26/1366	259/28891	0.000263156	0.00195417	0.00130811	Hmga2/Gata4/Pgr/Sfrp2/Ace/Six4/Sox3/Serpinb6a/Nppc/Sox8/Six3/Kdr/Ar/Fzd4/Nefh/Ntrk1/Nkx2-1/Gas2/Esr2/Spo11/Hesx1/Schip1/Bik/Smad4/Nr5a1/Esr1	26
GO:0009791	post-embryonic development	17/1366	137/28891	0.000263168	0.00195417	0.00130811	Etnk2/Large1/Nppc/Kdr/Flt1/Nkx2-3/Gnaq/Klf4/Abl1/Alx4/Mecom/Acvr2b/Inppl1/Schip1/Ireb2/Myo1e/Gigyf2	17
GO:0031623	receptor internalization	18/1366	150/28891	0.000268057	0.00198782	0.00133064	Dnm3/Lpar1/Cacng7/Cacng4/Pld2/Iqsec1/Pacsin1/Entrep1/Myo6/Pard3/Lilrb4b/Gsg1l/Hap1/Lrpap1/Rala/Dab2/Vac14/Apln	18
GO:0035019	somatic stem cell population maintenance	13/1366	89/28891	0.000275676	0.00203409	0.00136161	Pax2/Hmga2/Sox2/Bmp7/Lif/Wnt9b/Klf4/Med27/Bmpr1a/Esrrb/Tcf7l1/Fgfr3/Sox4	13
GO:0060419	heart growth	16/1366	125/28891	0.000276449	0.00203409	0.00136161	Fgf2/Adrb1/Tbx5/Gata4/Tbx20/Fgfr1/Sav1/Ppara/Bmpr1a/Camk2d/Mesp1/Foxc2/Acacb/Erbb4/Akap13/Myh10	16
GO:0098659	inorganic cation import across plasma membrane	16/1366	125/28891	0.000276449	0.00203409	0.00136161	Grm6/Adrb1/Wnk2/Slc9a2/Slc24a4/Kcnj4/Cacna1b/Slc11a2/Fyn/Scn5a/Kcnh2/Slc5a1/Trpm4/Kcnk5/Kcnj12/Slc9a7	16
GO:0099587	inorganic ion import across plasma membrane	16/1366	125/28891	0.000276449	0.00203409	0.00136161	Grm6/Adrb1/Wnk2/Slc9a2/Slc24a4/Kcnj4/Cacna1b/Slc11a2/Fyn/Scn5a/Kcnh2/Slc5a1/Trpm4/Kcnk5/Kcnj12/Slc9a7	16
GO:0001702	gastrulation with mouth forming second	8/1366	37/28891	0.000276846	0.00203409	0.00136161	Gata4/Acvr2b/Chrd/Dact1/Prickle1/Acvr1/Smad4/Zic3	8
GO:0048846	axon extension involved in axon guidance	8/1366	37/28891	0.000276846	0.00203409	0.00136161	Sema6d/Cxcl12/Sema4c/Ryk/Sema3f/Slit2/Sema5b/Plxna4	8
GO:1902284	neuron projection extension involved in neuron projection guidance	8/1366	37/28891	0.000276846	0.00203409	0.00136161	Sema6d/Cxcl12/Sema4c/Ryk/Sema3f/Slit2/Sema5b/Plxna4	8
GO:0060291	long-term synaptic potentiation	26/1366	260/28891	0.000279528	0.0020511	0.00137299	Ephb2/Adrb1/Tshz3/Htr7/Large1/Zdhhc2/Cpeb3/Htr6/Shank3/Mir9-1/Adcy8/Drd1/Cx3cr1/Adora2a/Abl1/Slc1a1/Slc18a3/Rims1/Chrd/Mir9-3/Ckap5/Mir106a/Stx3/Crhr2/Mir129-2/Lgmn	26
GO:0009749	response to glucose	22/1366	204/28891	0.000281887	0.00206569	0.00138276	Gas6/Pax2/Camk2n1/Adcy8/Ano1/Prkaa2/Adra2a/Gpr27/Gjd3/Mlxipl/Efna5/Acvr1c/Acvr2b/Trpm4/Smad4/Pde3b/Birc5/Sarm1/Crhr2/Sox4/Unc13b/Pde4c	22
GO:0042445	hormone metabolic process	25/1366	246/28891	0.000283932	0.00207748	0.00139065	Cyp11a1/Kcnma1/Aldh1a2/Pcsk5/Stc2/Igf2/Ace/Cacna1h/Foxe1/Fdx1/Ghr/Chst8/Ppargc1a/Aldh1a3/Cyp26b1/Schip1/Htt/Cyp1b1/Papss2/Dab2/Cyp26a1/Nr5a1/Esr1/Bmp6/Cyp1a1	25
GO:0030516	regulation of axon extension	15/1366	113/28891	0.00028456	0.00207748	0.00139065	Map1b/Cdh1/Ntn1/Sema6d/Cxcl12/Sema4c/Macf1/Ryk/Mapt/Abl1/Sema3f/Cttn/Slit2/Sema5b/Plxna4	15
GO:0060119	inner ear receptor cell development	11/1366	67/28891	0.000284612	0.00207748	0.00139065	Gabrb3/Fgfr1/Kif3a/Whrn/Tsku/Fzd2/Sdc4/Fat4/Atp8b1/Slc4a7/Hey1	11
GO:0035914	skeletal muscle cell differentiation	14/1366	101/28891	0.000285188	0.00207897	0.00139165	Gata4/Pax5/Phox2b/Bmal1/Hlf/Six4/Large1/Sox8/Dmrta2/Cyp26b1/Megf10/Vax1/Pax7/Hivep3	14
GO:0009266	response to temperature stimulus	19/1366	164/28891	0.000289601	0.00210839	0.00141134	Adrb1/St8sia1/Pmp22/Ngfr/Cxcl12/Ano1/Myof/Mapt/Hspb1/Ntrk1/Pparg/Kcnq2/Drgx/Lrp11/Hikeshi/Prdm12/Adrb3/Slc27a1/Plin1	19
GO:0048145	regulation of fibroblast proliferation	16/1366	126/28891	0.000302997	0.00220304	0.0014747	Gas6/Hmga2/Ngfr/Fndc3b/Lif/Ptprz1/Pdgfa/Abl1/Rasgrf1/Pparg/Smarca2/C1ql4/Dab2ip/Esr1/Pdgfc/Zmiz1	16
GO:0071300	cellular response to retinoic acid	9/1366	47/28891	0.000308118	0.00223736	0.00149768	Aldh1a2/Pax2/Rorb/Yes1/Tead1/Ptk7/Cyp26b1/Cyp26a1/Ret	9
GO:0050921	positive regulation of chemotaxis	19/1366	165/28891	0.000313056	0.00227026	0.0015197	Fgf2/Gas6/Lpar1/Fgfr1/Stk39/Ptk2/Cxcl12/Kdr/Casr/Cx3cr1/Hspb1/Cttn/Slit2/F2rl1/Met/Stx3/C1qbp/Tpbg/Lgmn	19
GO:2001237	negative regulation of extrinsic apoptotic signaling pathway	14/1366	102/28891	0.000316399	0.00229153	0.00153394	Gas1/Sfrp2/Peli3/Col2a1/Gdnf/Unc5b/Faim2/Ar/Cttn/Fyn/Htt/Acvr1/Dab2/Eya1	14
GO:0048146	positive regulation of fibroblast proliferation	12/1366	79/28891	0.000323669	0.00233118	0.00156048	Gas6/Hmga2/Ngfr/Fndc3b/Lif/Ptprz1/Pdgfa/Abl1/Rasgrf1/Esr1/Pdgfc/Zmiz1	12
GO:0061180	mammary gland epithelium development	12/1366	79/28891	0.000323669	0.00233118	0.00156048	Fgf2/Pthlh/Etv4/Pgr/Msx1/Tbx3/Ntn1/Ar/Slit2/Erbb4/Esr1/Epha2	12
GO:1903861	positive regulation of dendrite extension	7/1366	29/28891	0.00032439	0.00233118	0.00156048	Syt2/Cacng7/Syt17/Rims2/Cpne5/Rims1/Afdn	7
GO:0003214	cardiac left ventricle morphogenesis	6/1366	21/28891	0.000324651	0.00233118	0.00156048	Tbx5/Sfrp2/Hand1/Smad4/Rnls/Ryr2	6
GO:0003228	atrial cardiac muscle tissue development	6/1366	21/28891	0.000324651	0.00233118	0.00156048	Tbx5/Tbx3/Pitx2/Mesp1/Tbx18/Zic3	6
GO:0043117	positive regulation of vascular permeability	6/1366	21/28891	0.000324651	0.00233118	0.00156048	Ocln/Fgfbp3/Tjp1/Ptp4a3/Bmp6/Tjp2	6
GO:0003183	mitral valve morphogenesis	5/1366	14/28891	0.000328135	0.00233118	0.00156048	Gata4/Bmpr1a/Acvr1/Twist1/Sox4	5
GO:0030432	peristalsis	5/1366	14/28891	0.000328135	0.00233118	0.00156048	Tshz3/Tbx3/Gdnf/Drd1/Neurog1	5
GO:0048484	enteric nervous system development	5/1366	14/28891	0.000328135	0.00233118	0.00156048	Ascl1/Phox2b/Gdnf/Sox8/Ret	5
GO:0072074	kidney mesenchyme development	5/1366	14/28891	0.000328135	0.00233118	0.00156048	Pax2/Six4/Foxd1/Bmp7/Smad4	5
GO:0072160	nephron tubule epithelial cell differentiation	5/1366	14/28891	0.000328135	0.00233118	0.00156048	Pax2/Mtss1/Wwtr1/Lif/Fat4	5
GO:0072283	metanephric renal vesicle morphogenesis	5/1366	14/28891	0.000328135	0.00233118	0.00156048	Pax2/Gdnf/Fmn1/Lif/Wnt9b	5
GO:0090179	planar cell polarity pathway involved in neural tube closure	5/1366	14/28891	0.000328135	0.00233118	0.00156048	Sfrp2/Celsr1/Fzd1/Ptk7/Fzd2	5
GO:1903025	regulation of RNA polymerase II regulatory region sequence-specific DNA binding	5/1366	14/28891	0.000328135	0.00233118	0.00156048	Zfp593/Lif/Zbtb7c/Hand1/Ddrgk1	5
GO:2000052	positive regulation of non-canonical Wnt signaling pathway	5/1366	14/28891	0.000328135	0.00233118	0.00156048	Nkd1/Abl1/Gpc3/Dab2/Csnk1d	5
GO:0045137	development of primary sexual characteristics	26/1366	263/28891	0.000334177	0.00237109	0.00158719	Hmga2/Gata4/Pgr/Sfrp2/Ace/Six4/Sox3/Serpinb6a/Nppc/Sox8/Six3/Kdr/Ar/Fzd4/Nefh/Ntrk1/Nkx2-1/Gas2/Esr2/Spo11/Hesx1/Schip1/Bik/Smad4/Nr5a1/Esr1	26
GO:0021846	cell proliferation in forebrain	8/1366	38/28891	0.000336259	0.0023768	0.00159101	Hmga2/Pou3f3/Dock7/Fgfr1/Dixdc1/Six3/Igf2bp1/Nfib	8
GO:0062149	detection of stimulus involved in sensory perception of pain	8/1366	38/28891	0.000336259	0.0023768	0.00159101	Htr7/Cxcl12/Ano1/Grm8/Ntrk1/Fyn/Phf24/Prdm12	8
GO:0071364	cellular response to epidermal growth factor stimulus	8/1366	38/28891	0.000336259	0.0023768	0.00159101	Dusp22/Git1/Plcg1/Ireb2/Dab2/Erbb4/Dab2ip/Snx6	8
GO:0009991	response to extracellular stimulus	39/1366	460/28891	0.000341524	0.00241096	0.00161388	Adrb1/Gas6/Sfrp2/Slc1a2/Slc22a3/Sox2/Rragd/Alpl/Stk39/Nppc/Ppara/Cadps2/Wnt9b/Pnpla3/Prkaa2/Pld1/Fbn1/Mapt/Atg14/Ntrk1/Rptor/Hrk/Ghr/Wnt2b/Pparg/Mybbp1a/Mlxipl/Mn1/Acvr1c/Ppargc1a/Lpl/Ireb2/Acacb/Lrp11/Adrb3/Bmp8b/Asns/Adsl/Bmp6	39
GO:0046328	regulation of JNK cascade	18/1366	153/28891	0.000342502	0.00241481	0.00161646	Tnfrsf19/Sfrp2/Dixdc1/Phlpp1/Dusp22/Fgf15/Mapk8ip2/Flt4/Rasgrp1/Fgd4/Mecom/F2rl1/Dact1/Wnt16/Dab2/Sh3rf3/Map3k7/Dab2ip	18
GO:0009746	response to hexose	22/1366	207/28891	0.000345903	0.00243572	0.00163045	Gas6/Pax2/Camk2n1/Adcy8/Ano1/Prkaa2/Adra2a/Gpr27/Gjd3/Mlxipl/Efna5/Acvr1c/Acvr2b/Trpm4/Smad4/Pde3b/Birc5/Sarm1/Crhr2/Sox4/Unc13b/Pde4c	22
GO:0050922	negative regulation of chemotaxis	10/1366	58/28891	0.000354547	0.0024903	0.00166699	St6gal1/Sema6d/Sema4c/Ccn3/Ryk/Sema3f/Slit2/Robo2/Sema5b/Nbl1	10
GO:0070169	positive regulation of biomineral tissue development	10/1366	58/28891	0.000354547	0.0024903	0.00166699	Cd276/Osr2/Bmp7/Bmpr1a/Fgfr3/Acvr2b/Pkdcc/Acvr1/Fzd9/Bmp6	10
GO:0003014	renal system process	16/1366	128/28891	0.000362757	0.00254158	0.00170132	Kcnma1/Adrb1/Gas6/Sulf2/Stk39/Rhpn2/Adora2a/Npr3/Amn/F2rl1/Slc5a1/Itga3/Myo1e/Dab2/Aqp3/Lgmn	16
GO:0051261	protein depolymerization	16/1366	128/28891	0.000362757	0.00254158	0.00170132	Stmn2/Map1b/Lima1/Nckap5l/Sptbn1/Evl/Hdgfl3/Scin/Tpm1/F2rl1/Htt/Carmil1/Mical3/Arhgef2/Sptb/Kif19a	16
GO:0034284	response to monosaccharide	22/1366	208/28891	0.000369903	0.00258839	0.00173265	Gas6/Pax2/Camk2n1/Adcy8/Ano1/Prkaa2/Adra2a/Gpr27/Gjd3/Mlxipl/Efna5/Acvr1c/Acvr2b/Trpm4/Smad4/Pde3b/Birc5/Sarm1/Crhr2/Sox4/Unc13b/Pde4c	22
GO:0061371	determination of heart left/right asymmetry	11/1366	69/28891	0.000370578	0.00258987	0.00173364	Aldh1a2/Gata4/Tbx20/Tbx3/Kif3a/Sox17/Hand1/T/Mesp1/Dll1/Zic3	11
GO:0032526	response to retinoic acid	13/1366	92/28891	0.000384134	0.00268126	0.00179482	Aldh1a2/Pax2/Gata4/Sox2/Rorb/Klf4/Yes1/Tead1/Ptk7/Cyp26b1/Cyp26a1/Ret/Aqp3	13
GO:0033002	muscle cell proliferation	27/1366	280/28891	0.000385492	0.00268738	0.00179891	Fgf2/Tbx5/Gata4/Tbx20/Fgfr1/Sav1/Ptk2/Timp3/Flt1/Gnaq/Klf4/Ccn3/Bmpr1a/Npr3/Camk2d/Ndrg4/Pparg/Esr2/Ppargc1a/Tpm1/Foxc2/Megf10/Erbb4/Map3k7/Esr1/Myh10/Apln	27
GO:0032414	positive regulation of ion transmembrane transporter activity	16/1366	129/28891	0.000396266	0.00275561	0.00184458	Ephb2/Adrb1/Cacnb4/Ank2/Stk39/Shank3/Cacng4/Wnk2/Cnksr3/Kcnc1/Hap1/Htt/Kcnk3/Stac2/Rgs9/Ryr2	16
GO:0097009	energy homeostasis	16/1366	129/28891	0.000396266	0.00275561	0.00184458	Adrb1/Igf2bp2/Stk39/Pnpla3/Prkaa2/Tsku/Slc35d3/Pparg/Mlxipl/Acvr1c/Ppargc1a/Acacb/Twist1/Adrb3/Bmp8b/Dll1	16
GO:1904950	negative regulation of establishment of protein localization	18/1366	155/28891	0.000401561	0.00278895	0.00186691	Srcin1/Neo1/Fermt1/Ccn3/Adra2a/Fbn1/Mapt/Rptor/Frmd4a/Rab11fip3/Acvr1c/Pkdcc/F2rl1/Stxbp5l/Chga/Pde3b/Crhr2/Pde4c	18
GO:0098781	ncRNA transcription	17/1366	142/28891	0.000403041	0.00279575	0.00187146	Ngfr/Macroh2a2/Ppara/Ar/Klf4/Bmpr1a/Tead1/Cavin1/Polr3d/Pparg/Lilrb4b/Snapc4/Twist1/Smad4/Esr1/Apln/Nfib	17
GO:0060479	lung cell differentiation	8/1366	39/28891	0.00040566	0.00280214	0.00187574	Ascl1/Pthlh/Sav1/Fndc3b/Nkx2-1/Thrb/Eya1/Nfib	8
GO:0060487	lung epithelial cell differentiation	8/1366	39/28891	0.00040566	0.00280214	0.00187574	Ascl1/Pthlh/Sav1/Fndc3b/Nkx2-1/Thrb/Eya1/Nfib	8
GO:0099170	postsynaptic modulation of chemical synaptic transmission	8/1366	39/28891	0.00040566	0.00280214	0.00187574	Camk4/Trio/Cdh1/Drd1/Iqsec1/Nefh/Slc1a1/Synpo	8
GO:0060045	positive regulation of cardiac muscle cell proliferation	7/1366	30/28891	0.000405969	0.00280214	0.00187574	Fgf2/Tbx5/Gata4/Tbx20/Fgfr1/Bmpr1a/Erbb4	7
GO:0030514	negative regulation of BMP signaling pathway	10/1366	59/28891	0.000409033	0.00281981	0.00188756	Sfrp2/Bmper/Fbn1/Abl1/Htra1/Fzd1/Pparg/Chrd/Tmprss6/Nbl1	10
GO:0051924	regulation of calcium ion transport	28/1366	296/28891	0.000414208	0.00285196	0.00190908	Grm6/Adrb1/Cacnb4/Stc2/Ace/Ank2/Bin1/Cxcl12/Adcyap1r1/Drd1/Ahnak/Casr/Cacna1b/Tspan18/Adora2a/Abl1/Camk2d/Fyn/Hap1/Htt/Plcg1/Stac2/Ms4a2/Grin1/Crhr2/Map3k7/Rgs9/Ryr2	28
GO:0014015	positive regulation of gliogenesis	13/1366	93/28891	0.000427527	0.00293312	0.00196341	Ntn1/Zfp365/Bin1/Ptk2/Sox8/Flt1/Lif/Myrf/Ptprz1/Pparg/Dag1/Gsx2/Spint1	13
GO:0150115	cell-substrate junction organization	14/1366	105/28891	0.000428168	0.00293312	0.00196341	Ptk2/Dusp22/Kdr/Fmn1/Iqsec1/Dst/Macf1/Tns1/Abl1/Cttn/Efna5/Sdc4/Prickle1/Cdh11	14
GO:0021513	spinal cord dorsal/ventral patterning	6/1366	22/28891	0.000428622	0.00293312	0.00196341	Ascl1/Lhx3/Rfx4/Dmrt3/Chrd/Tulp3	6
GO:0048532	anatomical structure arrangement	6/1366	22/28891	0.000428622	0.00293312	0.00196341	Pax2/Kcna2/Bmpr1a/Sema3f/Plxna4/Dll1	6
GO:0072273	metanephric nephron morphogenesis	6/1366	22/28891	0.000428622	0.00293312	0.00196341	Pax2/Gdnf/Sox8/Fmn1/Lif/Wnt9b	6
GO:1904375	regulation of protein localization to cell periphery	18/1366	156/28891	0.000434262	0.00296808	0.00198681	Ephb2/Nbea/Cdh1/Zdhhc2/Sptbn1/Grip1/Iqsec2/Ar/Ptpn9/Camk2d/Kalrn/Pkdcc/Itga3/Dab2/Stac2/Dag1/Stx3/Epha2	18
GO:0044703	multi-organism reproductive process	21/1366	197/28891	0.000448012	0.00305831	0.00204722	Adra2c/Tead4/Pcsk5/Pgr/Pmp22/Bmal1/Cdh1/Reck/H2-Q2/Syde1/Lif/Ar/Parp1/Adra2a/Kalrn/Acvr1c/Trim28/Esr1/Havcr2/C1qbp/Prdm14	21
GO:0051145	smooth muscle cell differentiation	12/1366	82/28891	0.000459813	0.00313121	0.00209601	Tshz3/Smarcd3/Tbx3/Prdm6/Npnt/Pitx2/Smarca2/Mesp1/Tbx18/Acvr1/Prok2/Hey1	12
GO:0051965	positive regulation of synapse assembly	12/1366	82/28891	0.000459813	0.00313121	0.00209601	Ephb2/Cux2/Slitrk5/Ube2v2/Ntrk1/Efna5/Adgrb2/Slit2/Adgrl3/Clstn1/Tpbg/Flrt3	12
GO:0042593	glucose homeostasis	28/1366	298/28891	0.000461248	0.00313716	0.0021	Gas6/Ppp1r3g/Pax2/Camk2n1/Ngfr/Adcy8/Ano1/Fabp5/Prkaa2/Adra2a/Fbn1/Bace2/Pparg/Gpr27/Mlxipl/Efna5/Stxbp5l/Dmxl2/Trpm4/Smad4/Pde3b/Birc5/Met/Fgfr4/Crhr2/Sox4/Unc13b/Pde4c	28
GO:0019932	second-messenger-mediated signaling	30/1366	328/28891	0.00046388	0.00315123	0.00210941	Car8/Ffar4/Gucy2e/Lpar1/Nos2/Ank2/Nppc/Ksr2/Adcyap1r1/Kdr/Adcy8/Pde10a/Drd1/Slc24a4/Camta1/Ptgfr/Cx3cr1/Tspan18/Mapt/Neurod2/Pde7a/Adgrb2/Htt/Plcg1/Chga/Trpm4/Pde3b/Nr5a1/Crhr2/Ryr2	30
GO:0060443	mammary gland morphogenesis	10/1366	60/28891	0.000470304	0.00319044	0.00213566	Pthlh/Etv4/Pgr/Tbx3/Ntn1/Ar/Bsx/Slit2/Esr1/Epha2	10
GO:0003174	mitral valve development	5/1366	15/28891	0.000473081	0.00319044	0.00213566	Gata4/Bmpr1a/Acvr1/Twist1/Sox4	5
GO:0003188	heart valve formation	5/1366	15/28891	0.000473081	0.00319044	0.00213566	Gata4/Tbx20/Twist1/Smad4/Hey1	5
GO:0060392	negative regulation of SMAD protein signal transduction	5/1366	15/28891	0.000473081	0.00319044	0.00213566	Tbx20/Pmepa1/Ccn3/Pparg/Eid2	5
GO:0090178	regulation of establishment of planar polarity involved in neural tube closure	5/1366	15/28891	0.000473081	0.00319044	0.00213566	Sfrp2/Celsr1/Fzd1/Ptk7/Fzd2	5
GO:1905048	regulation of metallopeptidase activity	5/1366	15/28891	0.000473081	0.00319044	0.00213566	Antxr1/Reck/Timp3/Cldn3/Ddrgk1	5
GO:0009799	specification of symmetry	17/1366	144/28891	0.00047478	0.00319187	0.00213662	Anks6/Aldh1a2/Pcsk5/Gata4/Tbx20/Tbx3/Kif3a/Sox17/Hand1/Pitx2/T/Acvr2b/Mesp1/Acvr1/Dll1/Nbl1/Zic3	17
GO:0009855	determination of bilateral symmetry	17/1366	144/28891	0.00047478	0.00319187	0.00213662	Anks6/Aldh1a2/Pcsk5/Gata4/Tbx20/Tbx3/Kif3a/Sox17/Hand1/Pitx2/T/Acvr2b/Mesp1/Acvr1/Dll1/Nbl1/Zic3	17
GO:0120192	tight junction assembly	13/1366	94/28891	0.000475008	0.00319187	0.00213662	Ephb2/Cdh1/Cldn5/Ocln/Cldn23/Cgn/Tbcd/Pard3/Cldn3/Afdn/Tjp1/Cldn7/Epha2	13
GO:0021695	cerebellar cortex development	11/1366	71/28891	0.000477348	0.00319606	0.00213942	Dixdc1/Zfp365/Rora/Faim2/Slc25a46/Whrn/Neurod2/Sez6/Ttc21b/Dll1/Myh10	11
GO:0050771	negative regulation of axonogenesis	11/1366	71/28891	0.000477348	0.00319606	0.00213942	Ephb2/Cdh1/Rgma/Ntn1/Ptk2/Sema6d/Sema4c/Ryk/Sema3f/Slit2/Sema5b	11
GO:0140115	export across plasma membrane	11/1366	71/28891	0.000477348	0.00319606	0.00213942	Kcna2/Slc30a2/Slc4a4/Slc30a4/Slc24a4/Slc29a4/Kcnh2/Slc36a2/Kcnk5/Slc27a1/Rgs9	11
GO:0044706	multi-multicellular organism process	22/1366	212/28891	0.000481081	0.0032172	0.00215357	Adra2c/Tead4/Pcsk5/Pgr/Bmal1/Cdh1/Reck/H2-Q2/Syde1/Lif/Ar/Parp1/Adra2a/Kalrn/Acvr1c/T/Sh3pxd2b/Trim28/Esr1/Havcr2/C1qbp/Prdm14	22
GO:0021680	cerebellar Purkinje cell layer development	8/1366	40/28891	0.000486261	0.00323783	0.00216738	Rora/Faim2/Slc25a46/Whrn/Sez6/Ttc21b/Dll1/Myh10	8
GO:0071634	regulation of transforming growth factor beta production	8/1366	40/28891	0.000486261	0.00323783	0.00216738	Fermt1/Laptm4b/Cdh3/Bmpr1a/Cd2ap/Tsku/Smad4/Met	8
GO:0086004	regulation of cardiac muscle cell contraction	8/1366	40/28891	0.000486261	0.00323783	0.00216738	Adrb1/Gata4/Cacna1h/Ank2/Bin1/Scn5a/Trpm4/Ryr2	8
GO:0033500	carbohydrate homeostasis	28/1366	299/28891	0.000486486	0.00323783	0.00216738	Gas6/Ppp1r3g/Pax2/Camk2n1/Ngfr/Adcy8/Ano1/Fabp5/Prkaa2/Adra2a/Fbn1/Bace2/Pparg/Gpr27/Mlxipl/Efna5/Stxbp5l/Dmxl2/Trpm4/Smad4/Pde3b/Birc5/Met/Fgfr4/Crhr2/Sox4/Unc13b/Pde4c	28
GO:0033628	regulation of cell adhesion mediated by integrin	9/1366	50/28891	0.000498876	0.0033124	0.0022173	Podxl/Fermt1/Ptk2/Lif/Nexmif/Foxc2/Cyp1b1/Ret/Epha2	9
GO:0071526	semaphorin-plexin signaling pathway	9/1366	50/28891	0.000498876	0.0033124	0.0022173	Plxna2/Gdnf/Sema6d/Kdr/Sema4c/Sema3f/Met/Sema5b/Plxna4	9
GO:0031629	synaptic vesicle fusion to presynaptic active zone membrane	7/1366	31/28891	0.000503142	0.00333675	0.0022336	Cplx2/Syt2/Cacna1b/Rims2/Rims1/Stx3/Syt9	7
GO:0071333	cellular response to glucose stimulus	18/1366	158/28891	0.000506626	0.00335587	0.0022464	Gas6/Pax2/Camk2n1/Adcy8/Ano1/Prkaa2/Adra2a/Gpr27/Mlxipl/Efna5/Trpm4/Smad4/Pde3b/Birc5/Crhr2/Sox4/Unc13b/Pde4c	18
GO:0060538	skeletal muscle organ development	23/1366	227/28891	0.000508432	0.00336385	0.00225174	Gata4/Pax5/Pmp22/Phox2b/Igf2/Bmal1/Hlf/Six4/Large1/Sox8/Pitx1/Dmrta2/Pitx2/Cyp26b1/Megf10/Vax1/Pax7/Twist1/Hivep3/Dag1/Met/Crhr2/Dll1	23
GO:0034219	carbohydrate transmembrane transport	16/1366	132/28891	0.000513245	0.00339167	0.00227036	Ffar4/Slc45a3/Ace/Slc1a2/Drd1/Fgf15/Fabp5/Ocln/Yes1/Gpc3/Slc5a1/Erbb4/Met/Slc27a1/Esr1/Aqp3	16
GO:0070167	regulation of biomineral tissue development	14/1366	107/28891	0.000520066	0.00343268	0.00229781	Gas6/Cd276/Osr2/Bmp7/Bmpr1a/Fgfr3/Acvr2b/Pkdcc/Acvr1/Trpm4/Twist1/Fzd9/Hey1/Bmp6	14
GO:0007528	neuromuscular junction development	10/1366	61/28891	0.000538996	0.00354134	0.00237055	Cacnb4/Pmp22/Six4/Large1/Dok7/Slc18a3/Kalrn/Col4a1/Unc13b/Fzd9	10
GO:0060326	cell chemotaxis	30/1366	331/28891	0.000539226	0.00354134	0.00237055	Fgf2/Gas6/Gab1/Lpar1/Fgfr1/Itga9/Stk39/Ptk2/Cxcl12/Kdr/Flt1/Hoxb9/Ccn3/Cx3cr1/Hspb1/Mtus1/Lox/Bcar1/Slit2/F2rl1/Egr3/Chga/Trpm4/Met/C1qbp/Epha2/Nbl1/Tpbg/Lgmn/Gpr183	30
GO:0060425	lung morphogenesis	11/1366	72/28891	0.000539699	0.00354134	0.00237055	Hmga2/Gata4/Sox2/Celsr1/Lif/Esrp1/Wnt2b/Pitx2/Ap3b1/Dag1/Nfib	11
GO:0071867	response to monoamine	11/1366	72/28891	0.000539699	0.00354134	0.00237055	Htr7/Htr1d/Drd1/Gnaq/Gnal/Slc1a1/Htt/Rnls/Rgs9/Ryr2/Gna14	11
GO:0071869	response to catecholamine	11/1366	72/28891	0.000539699	0.00354134	0.00237055	Htr7/Htr1d/Drd1/Gnaq/Gnal/Slc1a1/Htt/Rnls/Rgs9/Ryr2/Gna14	11
GO:0045217	cell-cell junction maintenance	6/1366	23/28891	0.000556834	0.00363668	0.00243437	Mtss1/Inava/Whrn/Afdn/F2rl1/Tjp1	6
GO:0050966	detection of mechanical stimulus involved in sensory perception of pain	6/1366	23/28891	0.000556834	0.00363668	0.00243437	Htr7/Cxcl12/Grm8/Ntrk1/Fyn/Phf24	6
GO:0090190	positive regulation of branching involved in ureteric bud morphogenesis	6/1366	23/28891	0.000556834	0.00363668	0.00243437	Pax2/Six4/Gdnf/Sox8/Hoxb7/Wnt2b	6
GO:2001026	regulation of endothelial cell chemotaxis	6/1366	23/28891	0.000556834	0.00363668	0.00243437	Fgf2/Fgfr1/Kdr/Hspb1/Met/Lgmn	6
GO:0002067	glandular epithelial cell differentiation	12/1366	84/28891	0.000575108	0.00374726	0.00250839	Fgf2/Ascl1/Insm1/Pgr/Bmal1/Lhx3/Onecut1/Klf4/Cdh2/Dll1/Bmp6/Nfib	12
GO:0032272	negative regulation of protein polymerization	12/1366	84/28891	0.000575108	0.00374726	0.00250839	Stmn2/Fhod3/Kank1/Sptbn1/Evl/Scin/Tbcd/Slit2/Tpm1/Carmil1/Sptb/Ssh1	12
GO:0003230	cardiac atrium development	8/1366	41/28891	0.000579362	0.00376154	0.00251795	Tbx5/Gata4/Tbx20/Ank2/Pitx2/Mesp1/Acvr1/Sox4	8
GO:0070849	response to epidermal growth factor	8/1366	41/28891	0.000579362	0.00376154	0.00251795	Dusp22/Git1/Plcg1/Ireb2/Dab2/Erbb4/Dab2ip/Snx6	8
GO:2000463	positive regulation of excitatory postsynaptic potential	8/1366	41/28891	0.000579362	0.00376154	0.00251795	Cux2/Ngfr/Shank3/Rims2/Rims1/Afdn/Grin1/Ssh1	8
GO:0031646	positive regulation of nervous system process	9/1366	51/28891	0.000580667	0.00376154	0.00251795	Ngfr/Igsf9b/Myrf/Rims2/Pard3/Fgfbp3/Rims1/Dag1/Unc13b	9
GO:0060421	positive regulation of heart growth	9/1366	51/28891	0.000580667	0.00376154	0.00251795	Fgf2/Adrb1/Tbx5/Gata4/Tbx20/Fgfr1/Bmpr1a/Acacb/Erbb4	9
GO:0007519	skeletal muscle tissue development	22/1366	215/28891	0.000582591	0.00376963	0.00252337	Gata4/Pax5/Pmp22/Phox2b/Igf2/Bmal1/Hlf/Six4/Large1/Sox8/Pitx1/Dmrta2/Pitx2/Cyp26b1/Megf10/Vax1/Pax7/Twist1/Hivep3/Met/Crhr2/Dll1	22
GO:0008643	carbohydrate transport	18/1366	160/28891	0.000589164	0.00380334	0.00254593	Ffar4/Slc45a3/Ace/Slc1a2/Mfsd4b1/Drd1/Fgf15/Fabp5/Ocln/Yes1/Slc35d3/Gpc3/Slc5a1/Erbb4/Met/Slc27a1/Esr1/Aqp3	18
GO:0071331	cellular response to hexose stimulus	18/1366	160/28891	0.000589164	0.00380334	0.00254593	Gas6/Pax2/Camk2n1/Adcy8/Ano1/Prkaa2/Adra2a/Gpr27/Mlxipl/Efna5/Trpm4/Smad4/Pde3b/Birc5/Crhr2/Sox4/Unc13b/Pde4c	18
GO:1903828	negative regulation of protein localization	24/1366	244/28891	0.000596624	0.00384706	0.00257519	Srcin1/Neo1/Fermt1/Cdh1/Ccn3/Adra2a/Fbn1/Mapt/Dclk2/Rptor/Frmd4a/Rab11fip3/Lilrb4b/Acvr1c/Pkdcc/F2rl1/Stxbp5l/Chga/Dab2/Pde3b/Crhr2/Abhd17c/Fzd9/Pde4c	24
GO:0031109	microtubule polymerization or depolymerization	16/1366	134/28891	0.000606705	0.00390304	0.00261267	Stmn2/Map1b/Mapre3/Nckap5l/Hdgfl3/Mapt/Abl1/Tbcd/Pde4dip/Ckap5/Htt/Git1/Arhgef2/Met/Kif19a/Csnk1d	16
GO:0060048	cardiac muscle contraction	16/1366	134/28891	0.000606705	0.00390304	0.00261267	Adrb1/Kcnn2/Gata4/Cacna1h/Ank2/Bin1/Scn4b/Camk2d/Scn5a/Kcnh2/Nup155/Tpm1/Chga/Trpm4/Met/Ryr2	16
GO:0021575	hindbrain morphogenesis	10/1366	62/28891	0.000615787	0.00394816	0.00264288	Gas1/Zfp365/Rora/Faim2/Slc25a46/Whrn/Abl1/Ttc21b/Gsx2/Dll1	10
GO:0030166	proteoglycan biosynthetic process	10/1366	62/28891	0.000615787	0.00394816	0.00264288	Hs3st6/Hs3st1/Dse/Chsy3/Hs3st3a1/Ndst3/B3gat2/Hs6st2/Chst8/Csgalnact1	10
GO:0001945	lymph vessel development	7/1366	32/28891	0.000617961	0.00394816	0.00264288	Fgf2/Kdr/Flt4/Vash1/Acvr2b/Foxc2/Epha2	7
GO:0021952	central nervous system projection neuron axonogenesis	7/1366	32/28891	0.000617961	0.00394816	0.00264288	Ephb2/Bhlhe22/Tsku/Slit2/Cdh11/Plxna4/Nfib	7
GO:0060317	cardiac epithelial to mesenchymal transition	7/1366	32/28891	0.000617961	0.00394816	0.00264288	Msx1/Tbx3/Acvr1/Wnt16/Twist1/Smad4/Hey1	7
GO:0099500	vesicle fusion to plasma membrane	7/1366	32/28891	0.000617961	0.00394816	0.00264288	Cplx2/Syt2/Cacna1b/Rims2/Rims1/Stx3/Syt9	7
GO:0071902	positive regulation of protein serine/threonine kinase activity	21/1366	202/28891	0.000624277	0.00398396	0.00266684	Fgf2/Mapre3/Hmga2/Gab1/Fgfr1/Flt1/Rasgrp1/Fgd4/Adra2a/Fzd4/Pdgfa/Rptor/Tead1/Ghr/Fgd2/Fzd8/Map3k7/Sash1/Dab2ip/Pdgfc/Akap13	21
GO:0031667	response to nutrient levels	36/1366	427/28891	0.000626728	0.00399503	0.00267425	Adrb1/Gas6/Slc22a3/Sox2/Rragd/Alpl/Stk39/Nppc/Ppara/Cadps2/Wnt9b/Pnpla3/Prkaa2/Pld1/Fbn1/Mapt/Atg14/Ntrk1/Rptor/Hrk/Ghr/Wnt2b/Pparg/Mybbp1a/Mlxipl/Mn1/Acvr1c/Ppargc1a/Lpl/Ireb2/Acacb/Lrp11/Adrb3/Bmp8b/Asns/Adsl	36
GO:0071326	cellular response to monosaccharide stimulus	18/1366	161/28891	0.000634603	0.00404062	0.00270477	Gas6/Pax2/Camk2n1/Adcy8/Ano1/Prkaa2/Adra2a/Gpr27/Mlxipl/Efna5/Trpm4/Smad4/Pde3b/Birc5/Crhr2/Sox4/Unc13b/Pde4c	18
GO:0007368	determination of left/right symmetry	16/1366	135/28891	0.00065865	0.00418275	0.00279991	Anks6/Aldh1a2/Pcsk5/Gata4/Tbx20/Tbx3/Kif3a/Sox17/Hand1/Pitx2/T/Acvr2b/Mesp1/Acvr1/Dll1/Zic3	16
GO:0007638	mechanosensory behavior	5/1366	16/28891	0.00066142	0.00418275	0.00279991	Shank3/Etv1/Neurog1/Nrxn2/Htt	5
GO:0021978	telencephalon regionalization	5/1366	16/28891	0.00066142	0.00418275	0.00279991	Nr2f1/Six3/Bhlhe22/Dmrta2/Gsx2	5
GO:0061101	neuroendocrine cell differentiation	5/1366	16/28891	0.00066142	0.00418275	0.00279991	Fgf2/Ascl1/Insm1/Otp/Lhx3	5
GO:0090177	establishment of planar polarity involved in neural tube closure	5/1366	16/28891	0.00066142	0.00418275	0.00279991	Sfrp2/Celsr1/Fzd1/Ptk7/Fzd2	5
GO:1904936	interneuron migration	5/1366	16/28891	0.00066142	0.00418275	0.00279991	Nr2f1/Fezf2/Drd1/Fat3/Nkx2-1	5
GO:0010518	positive regulation of phospholipase activity	9/1366	52/28891	0.000673111	0.00424706	0.00284296	Fgf2/Lpar1/Fgfr1/Adcyap1r1/Flt1/Gnaq/Fgfr3/Ms4a2/Esr1	9
GO:0050974	detection of mechanical stimulus involved in sensory perception	9/1366	52/28891	0.000673111	0.00424706	0.00284296	Htr7/Sox2/Cxcl12/Grm8/Whrn/Ntrk1/Fyn/Phf24/Kcnk4	9
GO:0010634	positive regulation of epithelial cell migration	18/1366	162/28891	0.000683023	0.00430474	0.00288157	Fgf2/Igf2/Fgfr1/Ptk2/Kdr/Adgra2/Flt4/Iqsec1/Hspb1/Abl1/Bcar1/Foxc2/Plcg1/Itga3/Dock1/Met/Sash1/Lgmn	18
GO:0071425	hematopoietic stem cell proliferation	8/1366	42/28891	0.000686345	0.00431593	0.00288906	Sfrp2/Ace/Tsc22d1/Hoxb4/Mecom/Wnt2b/Cd34/Dab2	8
GO:0071604	transforming growth factor beta production	8/1366	42/28891	0.000686345	0.00431593	0.00288906	Fermt1/Laptm4b/Cdh3/Bmpr1a/Cd2ap/Tsku/Smad4/Met	8
GO:0010595	positive regulation of endothelial cell migration	14/1366	110/28891	0.000689067	0.00432818	0.00289726	Fgf2/Igf2/Fgfr1/Kdr/Adgra2/Flt4/Hspb1/Abl1/Bcar1/Foxc2/Plcg1/Met/Sash1/Lgmn	14
GO:0001947	heart looping	10/1366	63/28891	0.000701394	0.00438021	0.00293208	Aldh1a2/Gata4/Tbx20/Tbx3/Kif3a/Sox17/Hand1/Mesp1/Dll1/Zic3	10
GO:0009948	anterior/posterior axis specification	10/1366	63/28891	0.000701394	0.00438021	0.00293208	Tbx3/Neurog1/Tcf7l1/Gpc3/Mesp1/Prickle1/Tbx18/Smad4/Zic3/Hey1	10
GO:0042058	regulation of epidermal growth factor receptor signaling pathway	10/1366	63/28891	0.000701394	0.00438021	0.00293208	Zfyve28/Afap1l2/Fer/Esr2/Hap1/Rala/Bcar3/Vps25/Dab2ip/Esr1	10
GO:0060193	positive regulation of lipase activity	10/1366	63/28891	0.000701394	0.00438021	0.00293208	Fgf2/Lpar1/Fgfr1/Adcyap1r1/Flt1/Gnaq/Fgfr3/Ms4a2/Esr1/Lmf1	10
GO:2000648	positive regulation of stem cell proliferation	10/1366	63/28891	0.000701394	0.00438021	0.00293208	Fgf2/Hmga2/Prrx1/Fgfr1/Tbx3/Osr2/Kdr/Tlx1/Tbx18/Hmx2	10
GO:0001678	intracellular glucose homeostasis	19/1366	176/28891	0.000702057	0.00438021	0.00293208	Gas6/Pax2/Camk2n1/Ngfr/Adcy8/Ano1/Prkaa2/Adra2a/Gpr27/Mlxipl/Efna5/Trpm4/Smad4/Pde3b/Birc5/Crhr2/Sox4/Unc13b/Pde4c	19
GO:0008306	associative learning	15/1366	123/28891	0.000710745	0.00441739	0.00295697	Shank3/Drd1/Neurod2/Slc1a1/Dcdc2a/Ndrg4/Chrd/Ckap5/Htt/Ppp1r1b/Synpo/Pde1b/Grin1/Tpbg/Lgmn	15
GO:0003283	atrial septum development	6/1366	24/28891	0.000712942	0.00441739	0.00295697	Tbx5/Gata4/Tbx20/Ank2/Acvr1/Sox4	6
GO:0007625	grooming behavior	6/1366	24/28891	0.000712942	0.00441739	0.00295697	Shank3/Drd1/Slitrk5/Slc1a1/Kcnq2/Htt	6
GO:0021511	spinal cord patterning	6/1366	24/28891	0.000712942	0.00441739	0.00295697	Ascl1/Lhx3/Rfx4/Dmrt3/Chrd/Tulp3	6
GO:0036303	lymph vessel morphogenesis	6/1366	24/28891	0.000712942	0.00441739	0.00295697	Fgf2/Flt4/Vash1/Acvr2b/Foxc2/Epha2	6
GO:0045742	positive regulation of epidermal growth factor receptor signaling pathway	6/1366	24/28891	0.000712942	0.00441739	0.00295697	Afap1l2/Esr2/Hap1/Rala/Bcar3/Esr1	6
GO:0060998	regulation of dendritic spine development	12/1366	86/28891	0.000713745	0.00441739	0.00295697	Ephb2/Ngef/Dnm3/Cux2/Ngfr/Lpar1/Cpeb3/Shank3/Tanc2/Kalrn/Afdn/Opa1	12
GO:0032411	positive regulation of transporter activity	16/1366	136/28891	0.000714344	0.00441739	0.00295697	Ephb2/Adrb1/Cacnb4/Ank2/Stk39/Shank3/Cacng4/Wnk2/Cnksr3/Kcnc1/Hap1/Htt/Kcnk3/Stac2/Rgs9/Ryr2	16
GO:0006814	sodium ion transport	25/1366	262/28891	0.000724474	0.00447507	0.00299559	Fxyd6/Fgf12/Mfsd4b1/Cacna1h/Stk39/Wnk2/Slc4a4/Grip1/Slc9a2/Scn4b/Slc24a4/Slc17a7/Slc10a4/Camk2d/Cnksr3/Scn5a/Hecw2/Kcnq2/Slc5a1/Trpm4/Slc4a7/Scn8a/Slc9a7/Slc4a11/Slc6a9	25
GO:0030947	regulation of vascular endothelial growth factor receptor signaling pathway	7/1366	33/28891	0.000752623	0.00463357	0.00310168	Kdr/Epn2/Myof/Fzd4/Cadm4/Dab2ip/Dll1	7
GO:0048841	regulation of axon extension involved in axon guidance	7/1366	33/28891	0.000752623	0.00463357	0.00310168	Sema6d/Cxcl12/Sema4c/Ryk/Sema3f/Sema5b/Plxna4	7
GO:1903859	regulation of dendrite extension	7/1366	33/28891	0.000752623	0.00463357	0.00310168	Syt2/Cacng7/Syt17/Rims2/Cpne5/Rims1/Afdn	7
GO:0042310	vasoconstriction	14/1366	111/28891	0.000754836	0.00464208	0.00310738	Adra2c/Htr7/Rbfox2/Ace/Htr1d/Adra1d/Drd1/Casr/Adra2a/Abl1/Chga/Trpm4/Wdr35/Apln	14
GO:0120161	regulation of cold-induced thermogenesis	17/1366	150/28891	0.000759624	0.00466638	0.00312365	Adrb1/Ffar4/Phox2b/Dock7/Bmal1/Alpl/Ksr2/Fabp5/Plcl1/Npr3/Zfp423/Ppargc1a/Acvr2b/Irf4/Foxc2/Adrb3/Pdgfc	17
GO:0003254	regulation of membrane depolarization	9/1366	53/28891	0.000777221	0.00475356	0.00318201	Rbfox2/Fgf12/Tbx5/Ngfr/Kdr/Parp1/Camk2d/Scn5a/Trpm4	9
GO:0021988	olfactory lobe development	9/1366	53/28891	0.000777221	0.00475356	0.00318201	Fgfr1/Mir9-1/Mir9-3/Slit2/Htt/Robo2/Erbb4/Gsx2/Zic3	9
GO:0045907	positive regulation of vasoconstriction	9/1366	53/28891	0.000777221	0.00475356	0.00318201	Adra2c/Rbfox2/Ace/Adra1d/Casr/Abl1/Chga/Trpm4/Wdr35	9
GO:0090659	walking behavior	9/1366	53/28891	0.000777221	0.00475356	0.00318201	Kcnma1/Cacnb4/Pmp22/Large1/Drd1/Mapt/Dmrt3/Gbx1/Scn8a	9
GO:0048814	regulation of dendrite morphogenesis	13/1366	99/28891	0.000784897	0.00479526	0.00320991	Ephb2/Cux2/Dpysl5/Grip1/Ptprz1/Fzd4/Hecw2/Kalrn/Afdn/Opa1/Sarm1/Met/Grin1	13
GO:0008088	axo-dendritic transport	12/1366	87/28891	0.000792917	0.00483368	0.00323563	Rab27b/Kif3a/Map6/Dst/Tmem108/Mapt/Hspb1/Ap3b1/Kif5c/Hap1/Bloc1s4/Htt	12
GO:0060415	muscle tissue morphogenesis	12/1366	87/28891	0.000792917	0.00483368	0.00323563	Tbx20/Bmpr1a/Fzd1/Hand1/Pitx2/Fzd2/Tpm1/Foxc2/Pax7/Smad4/Ryr2/Hey1	12
GO:0010517	regulation of phospholipase activity	10/1366	64/28891	0.00079657	0.00484536	0.00324346	Fgf2/Lpar1/Fgfr1/Adcyap1r1/Flt1/Gnaq/Abl1/Fgfr3/Ms4a2/Esr1	10
GO:0046622	positive regulation of organ growth	10/1366	64/28891	0.00079657	0.00484536	0.00324346	Fgf2/Adrb1/Tbx5/Gata4/Igf2/Tbx20/Fgfr1/Bmpr1a/Acacb/Erbb4	10
GO:0006941	striated muscle contraction	19/1366	178/28891	0.000805735	0.00489578	0.00327721	Adrb1/Kcnn2/Gata4/Cacna1h/Ank2/Large1/Bin1/Scn4b/Camk2d/Scn5a/Kcnh2/Nup155/Tpm1/Chga/Synm/Trpm4/Stac2/Met/Ryr2	19
GO:0007616	long-term memory	8/1366	43/28891	0.000808682	0.00490835	0.00328562	Camk2n1/Camk4/Cpeb3/Adcy8/Slc17a7/Ptchd1/Trpm4/Grin1	8
GO:0051224	negative regulation of protein transport	17/1366	151/28891	0.00081906	0.00496594	0.00332417	Srcin1/Neo1/Fermt1/Ccn3/Adra2a/Fbn1/Rptor/Frmd4a/Rab11fip3/Acvr1c/Pkdcc/F2rl1/Stxbp5l/Chga/Pde3b/Crhr2/Pde4c	17
GO:0002027	regulation of heart rate	14/1366	112/28891	0.00082583	0.00498165	0.00333469	Adrb1/Ank2/Bin1/Scn4b/Slc1a1/Scn5a/Gjd3/Kcnh2/Tpm1/Trpm4/Rnls/Crhr2/Ryr2/Apln	14
GO:0003357	noradrenergic neuron differentiation	4/1366	10/28891	0.000830573	0.00498165	0.00333469	Ascl1/Insm1/Phox2b/Sox4	4
GO:0021603	cranial nerve formation	4/1366	10/28891	0.000830573	0.00498165	0.00333469	Pax2/Neurog1/Mafb/Atp8b1	4
GO:0060923	cardiac muscle cell fate commitment	4/1366	10/28891	0.000830573	0.00498165	0.00333469	Tbx5/Tbx3/Tbx18/Acvr1	4
GO:0060926	cardiac pacemaker cell development	4/1366	10/28891	0.000830573	0.00498165	0.00333469	Tbx5/Tbx3/Bmpr1a/Tbx18	4
GO:0086015	SA node cell action potential	4/1366	10/28891	0.000830573	0.00498165	0.00333469	Ank2/Scn5a/Tbx18/Ryr2	4
GO:0086018	SA node cell to atrial cardiac muscle cell signaling	4/1366	10/28891	0.000830573	0.00498165	0.00333469	Ank2/Scn5a/Tbx18/Ryr2	4
GO:0086070	SA node cell to atrial cardiac muscle cell communication	4/1366	10/28891	0.000830573	0.00498165	0.00333469	Ank2/Scn5a/Tbx18/Ryr2	4
GO:0098598	learned vocalization behavior or vocal learning	4/1366	10/28891	0.000830573	0.00498165	0.00333469	Shank3/Neurog1/Nrxn2/Htt	4
GO:0098828	modulation of inhibitory postsynaptic potential	4/1366	10/28891	0.000830573	0.00498165	0.00333469	Igsf9b/Rims2/Rims1/Unc13b	4
GO:0046620	regulation of organ growth	15/1366	125/28891	0.000841715	0.00504307	0.0033758	Fgf2/Adrb1/Tbx5/Gata4/Igf2/Tbx20/Fgfr1/Sav1/Wwc1/Ptk2/Ppara/Bmpr1a/Foxc2/Acacb/Erbb4	15
GO:0120193	tight junction organization	13/1366	100/28891	0.00086383	0.00517002	0.00346078	Ephb2/Cdh1/Cldn5/Ocln/Cldn23/Cgn/Tbcd/Pard3/Cldn3/Afdn/Tjp1/Cldn7/Epha2	13
GO:0051650	establishment of vesicle localization	20/1366	193/28891	0.000864942	0.00517113	0.00346152	Dnm3/Myrip/Pclo/Myo1b/Tanc2/Rasgrp1/Cdh3/Sar1b/Myo6/Sdc1/Ap3b1/Kif5c/Sdc4/Hap1/Arfgap3/Bloc1s4/Htt/Myo1e/Fam91a1/Rab3gap1	20
GO:0030500	regulation of bone mineralization	12/1366	88/28891	0.000879288	0.00523448	0.00350393	Cd276/Osr2/Bmp7/Bmpr1a/Fgfr3/Acvr2b/Pkdcc/Acvr1/Trpm4/Twist1/Fzd9/Bmp6	12
GO:0046785	microtubule polymerization	12/1366	88/28891	0.000879288	0.00523448	0.00350393	Stmn2/Map1b/Mapre3/Hdgfl3/Mapt/Abl1/Tbcd/Pde4dip/Ckap5/Git1/Met/Csnk1d	12
GO:0070830	bicellular tight junction assembly	12/1366	88/28891	0.000879288	0.00523448	0.00350393	Cdh1/Cldn5/Ocln/Cldn23/Cgn/Tbcd/Pard3/Cldn3/Afdn/Tjp1/Cldn7/Epha2	12
GO:0140962	multicellular organismal-level chemical homeostasis	12/1366	88/28891	0.000879288	0.00523448	0.00350393	Pthlh/Neo1/Kdr/Slc11a2/Ank1/Cybrd1/Htt/Ireb2/Tmprss6/Erbb4/Aqp3/Bmp6	12
GO:0031018	endocrine pancreas development	9/1366	54/28891	0.00089407	0.00531358	0.00355688	Insm1/Onecut2/Bmal1/Onecut1/Cdh2/Pde3b/Sox4/Dll1/Bmp6	9
GO:0099111	microtubule-based transport	22/1366	222/28891	0.000894478	0.00531358	0.00355688	Map1b/Rab27b/Kif3a/Ift22/Map6/Dst/Rasgrp1/Tmem108/Ift46/Mapt/Nefh/Spag6/Hspb1/Ap3b1/Lca5l/Kif5c/Hap1/Bloc1s4/Htt/Syne2/Ttc21b/Wdr35	22
GO:0060413	atrial septum morphogenesis	5/1366	17/28891	0.000900702	0.00532871	0.003567	Tbx5/Gata4/Tbx20/Acvr1/Sox4	5
GO:0021692	cerebellar Purkinje cell layer morphogenesis	6/1366	25/28891	0.000900842	0.00532871	0.003567	Rora/Faim2/Slc25a46/Whrn/Ttc21b/Dll1	6
GO:0030903	notochord development	6/1366	25/28891	0.000900842	0.00532871	0.003567	Cobl/Id3/Col2a1/Tead1/T/Epha2	6
GO:0090189	regulation of branching involved in ureteric bud morphogenesis	6/1366	25/28891	0.000900842	0.00532871	0.003567	Pax2/Six4/Gdnf/Sox8/Hoxb7/Wnt2b	6
GO:0050873	brown fat cell differentiation	10/1366	65/28891	0.00090211	0.00533056	0.00356825	Adrb1/Ffar4/Sox13/Bmp7/Fbn1/Mecom/Zfp423/Fabp3/Pparg/Adrb3	10
GO:0007097	nuclear migration	7/1366	34/28891	0.000909458	0.00535308	0.00358332	Dock7/Ntn1/Ptk2/Clmn/Syne2/Myh10/Syne1	7
GO:0007187	G protein-coupled receptor signaling pathway, coupled to cyclic nucleotide second messenger	7/1366	34/28891	0.000909458	0.00535308	0.00358332	Htr7/Nos2/Htr1d/Htr6/Drd1/Vipr1/Fzd2	7
GO:0060914	heart formation	7/1366	34/28891	0.000909458	0.00535308	0.00358332	Rbm20/Tbx5/Smarcd3/Bmpr1a/Mesp1/Robo2/Eya1	7
GO:0008064	regulation of actin polymerization or depolymerization	18/1366	166/28891	0.000909756	0.00535308	0.00358332	Fhod3/Lima1/Kank1/Sptbn1/Bin1/Fmn1/Evl/Scin/Cttn/Cdc42ep1/Fer/Slit2/Tpm1/F2rl1/Carmil1/Sptb/Ssh1/Baiap2l2	18
GO:0062012	regulation of small molecule metabolic process	33/1366	389/28891	0.000929378	0.00546279	0.00365675	Kcnma1/Ppp1r3g/Nkx1-1/Slc45a3/Igf2/Nos2/Tigar/Adcyap1r1/Slc4a4/Ppara/Rora/Fgf15/Tysnd1/Fabp5/Prkaa2/Parp1/Esrrb/Rptor/Fabp3/Pparg/Mlxipl/Ppargc1a/Git1/Acacb/Thrb/Twist1/Dab2/Fgfr4/Pptc7/Lmf1/Bmp6/Soga1/Coq3	33
GO:0002021	response to dietary excess	8/1366	44/28891	0.000947927	0.00554493	0.00371174	Adrb1/Stk39/Pnpla3/Pparg/Acvr1c/Ppargc1a/Adrb3/Bmp8b	8
GO:0042220	response to cocaine	8/1366	44/28891	0.000947927	0.00554493	0.00371174	Pgr/Slc1a2/Cacng4/Drd1/Parp1/Slc1a1/Ppp1r1b/Adgrl3	8
GO:0051647	nucleus localization	8/1366	44/28891	0.000947927	0.00554493	0.00371174	Dock7/Ntn1/Bin1/Ptk2/Clmn/Syne2/Myh10/Syne1	8
GO:0097484	dendrite extension	8/1366	44/28891	0.000947927	0.00554493	0.00371174	Syt2/Cacng7/Syt17/Tmem108/Rims2/Cpne5/Rims1/Afdn	8
GO:0009743	response to carbohydrate	22/1366	223/28891	0.000949097	0.00554493	0.00371174	Gas6/Pax2/Camk2n1/Adcy8/Ano1/Prkaa2/Adra2a/Gpr27/Gjd3/Mlxipl/Efna5/Acvr1c/Acvr2b/Trpm4/Smad4/Pde3b/Birc5/Sarm1/Crhr2/Sox4/Unc13b/Pde4c	22
GO:0010717	regulation of epithelial to mesenchymal transition	13/1366	101/28891	0.000949311	0.00554493	0.00371174	Sfrp2/Tbx20/Wwtr1/Ptk2/Bmp7/Trim62/Nkx2-1/Acvr1/Twist1/Dab2/Smad4/Dag1/Dab2ip	13
GO:0006029	proteoglycan metabolic process	12/1366	89/28891	0.000973358	0.00567352	0.00379782	Hs3st6/Hs3st1/Sulf2/Dse/Col2a1/Chsy3/Hs3st3a1/Ndst3/B3gat2/Hs6st2/Chst8/Csgalnact1	12
GO:0021766	hippocampus development	12/1366	89/28891	0.000973358	0.00567352	0.00379782	Fezf2/Large1/Kif3a/Bcan/Drd1/Tmem108/Dclk2/Tsku/Nkx2-1/Kcnq2/Cdk5r2/Zic3	12
GO:0046777	protein autophosphorylation	23/1366	238/28891	0.000975582	0.00568055	0.00380253	Camk4/Gfra2/Ace/Fgfr1/Stk39/Ptk2/Wnk2/Kdr/Flt1/Flt4/Pdgfa/Yes1/Abl1/Ntrk1/Camk2d/Fyn/Fgfr3/Fer/Erbb4/Trim28/Met/Fgfr4/Pdgfc	23
GO:0010811	positive regulation of cell-substrate adhesion	16/1366	140/28891	0.000979064	0.00569489	0.00381212	Pcsk5/Fermt1/Spock2/Kdr/Fmn1/Abl1/Npnt/Cspg5/Sdc4/Carmil1/Itga3/Dock1/Dab2/Dag1/Edil3/C1qbp	16
GO:0060038	cardiac muscle cell proliferation	10/1366	66/28891	0.00101885	0.00592014	0.00396291	Fgf2/Tbx5/Gata4/Tbx20/Fgfr1/Sav1/Bmpr1a/Foxc2/Erbb4/Myh10	10
GO:0048701	embryonic cranial skeleton morphogenesis	9/1366	55/28891	0.00102479	0.0059361	0.00397359	Gas1/Pax5/Prrx1/Six4/Wnt9b/Twist2/Foxc2/Twist1/Tulp3	9
GO:1903350	response to dopamine	9/1366	55/28891	0.00102479	0.0059361	0.00397359	Htr7/Htr1d/Drd1/Gnaq/Gnal/Slc1a1/Htt/Rgs9/Gna14	9
GO:1903351	cellular response to dopamine	9/1366	55/28891	0.00102479	0.0059361	0.00397359	Htr7/Htr1d/Drd1/Gnaq/Gnal/Slc1a1/Htt/Rgs9/Gna14	9
GO:0060972	left/right pattern formation	16/1366	141/28891	0.00105692	0.00611589	0.00409394	Anks6/Aldh1a2/Pcsk5/Gata4/Tbx20/Tbx3/Kif3a/Sox17/Hand1/Pitx2/T/Acvr2b/Mesp1/Acvr1/Dll1/Zic3	16
GO:0033673	negative regulation of kinase activity	22/1366	225/28891	0.00106701	0.00616789	0.00412875	Ephb2/Camk2n1/Srcin1/Sfrp2/Tigar/Wwtr1/Zfyve28/Dusp22/Drd1/Gnaq/Spry4/Adora2a/Mapt/Hspb1/Abl1/Ppm1e/Pparg/Adar/Lilrb4b/Inppl1/Vps25/Dab2ip	22
GO:0003209	cardiac atrium morphogenesis	7/1366	35/28891	0.00109093	0.00627908	0.00420317	Tbx5/Gata4/Tbx20/Pitx2/Mesp1/Acvr1/Sox4	7
GO:0031112	positive regulation of microtubule polymerization or depolymerization	7/1366	35/28891	0.00109093	0.00627908	0.00420317	Stmn2/Map1b/Mapt/Pde4dip/Ckap5/Git1/Met	7
GO:0048499	synaptic vesicle membrane organization	7/1366	35/28891	0.00109093	0.00627908	0.00420317	Cplx2/Syt2/Cacna1b/Rims2/Rims1/Stx3/Syt9	7
GO:0050951	sensory perception of temperature stimulus	7/1366	35/28891	0.00109093	0.00627908	0.00420317	Cpeb3/Cxcl12/Ano1/Adra2a/Ntrk1/Prdm12/Kcnk4	7
GO:2000116	regulation of cysteine-type endopeptidase activity	23/1366	240/28891	0.00109187	0.00627908	0.00420317	Gas6/Pax2/Ttbk1/Nle1/Sfrp2/Ngfr/Sox2/Cdh1/Klf4/Adora2a/Slc11a2/Slc1a1/Fyn/Pparg/Acvr1c/Htt/Dhcr24/Birc5/Grin1/Ret/Gramd4/Wdr35/Lgmn	23
GO:2001239	regulation of extrinsic apoptotic signaling pathway in absence of ligand	8/1366	45/28891	0.00110572	0.00635221	0.00425213	Gas1/Fgfr1/Col2a1/Gdnf/Unc5b/Fyn/Ret/Eya1	8
GO:0030832	regulation of actin filament length	18/1366	169/28891	0.00111945	0.00641787	0.00429609	Fhod3/Lima1/Kank1/Sptbn1/Bin1/Fmn1/Evl/Scin/Cttn/Cdc42ep1/Fer/Slit2/Tpm1/F2rl1/Carmil1/Sptb/Ssh1/Baiap2l2	18
GO:0071322	cellular response to carbohydrate stimulus	18/1366	169/28891	0.00111945	0.00641787	0.00429609	Gas6/Pax2/Camk2n1/Adcy8/Ano1/Prkaa2/Adra2a/Gpr27/Mlxipl/Efna5/Trpm4/Smad4/Pde3b/Birc5/Crhr2/Sox4/Unc13b/Pde4c	18
GO:1904951	positive regulation of establishment of protein localization	31/1366	362/28891	0.00112263	0.00642132	0.00429839	Gas6/Camk2n1/Camk4/Myrip/Cdh1/Zdhhc2/Kif3a/Adcy8/Ano1/Wipf1/Casr/Gnaq/Sar1b/Adora2a/Cd2ap/Slc35d3/Fyn/Tmem30b/Frmd4a/Pparg/Gpr27/F2rl1/Apbb1/Trpm4/Mtcl1/Cep135/Trim28/Sox4/Unc13b/Ptp4a3/Myh10	31
GO:0042474	middle ear morphogenesis	6/1366	26/28891	0.00112465	0.00642132	0.00429839	Gas1/Prrx1/Msx1/Fgfr1/Osr2/Eya1	6
GO:1901186	positive regulation of ERBB signaling pathway	6/1366	26/28891	0.00112465	0.00642132	0.00429839	Afap1l2/Esr2/Hap1/Rala/Bcar3/Esr1	6
GO:1903975	regulation of glial cell migration	6/1366	26/28891	0.00112465	0.00642132	0.00429839	Ntn1/Rras2/Cx3cr1/Ptprz1/Grin1/Gpr183	6
GO:0045921	positive regulation of exocytosis	13/1366	103/28891	0.00114161	0.00651148	0.00435875	Rab27b/Cacna1h/Nppc/Pld2/Cadps2/Sdc1/Sdc4/Cdk5r2/F2rl1/Ms4a2/Scamp5/Unc13b/Syt9	13
GO:0050982	detection of mechanical stimulus	10/1366	67/28891	0.00114766	0.00653268	0.00437293	Htr7/Sox2/Cxcl12/Grm8/Whrn/Ntrk1/Fyn/Phf24/Pkdrej/Kcnk4	10
GO:0098930	axonal transport	10/1366	67/28891	0.00114766	0.00653268	0.00437293	Rab27b/Kif3a/Map6/Dst/Tmem108/Hspb1/Ap3b1/Kif5c/Hap1/Bloc1s4	10
GO:0055017	cardiac muscle tissue growth	14/1366	116/28891	0.00116875	0.0066359	0.00444203	Fgf2/Adrb1/Tbx5/Gata4/Tbx20/Fgfr1/Sav1/Ppara/Bmpr1a/Camk2d/Foxc2/Erbb4/Akap13/Myh10	14
GO:0044060	regulation of endocrine process	9/1366	56/28891	0.00117055	0.0066359	0.00444203	Fgfr1/Lif/F2rl1/Dab2/Smad4/Fgfr4/Crhr2/Bmp6/Apln	9
GO:0046580	negative regulation of Ras protein signal transduction	9/1366	56/28891	0.00117055	0.0066359	0.00444203	Ephb2/Kank1/Tns3/Spry4/Git1/Itga3/Trim67/Met/Dab2ip	9
GO:0099084	postsynaptic specialization organization	9/1366	56/28891	0.00117055	0.0066359	0.00444203	Cadm1/Dock7/Shank3/Tmem108/C1ql3/Cdh2/Nrxn2/Nptxr/Adgrl3	9
GO:0007492	endoderm development	11/1366	79/28891	0.00119473	0.00674842	0.00451735	Pthlh/Hmga2/Gata4/Sox2/Dusp4/Onecut1/Bmpr1a/Nkx2-1/Sox17/Mesp1/Smad4	11
GO:0050432	catecholamine secretion	11/1366	79/28891	0.00119473	0.00674842	0.00451735	Syt2/Kcna2/Htr6/Syt17/Cxcl12/Adora2a/Chga/Nisch/Syt6/Crhr2/Syt9	11
GO:0021756	striatum development	5/1366	18/28891	0.00119886	0.00674842	0.00451735	Shank3/Drd1/Slitrk5/Aldh1a3/Htt	5
GO:0032274	gonadotropin secretion	5/1366	18/28891	0.00119886	0.00674842	0.00451735	Tbx3/Foxd1/Niban2/Smad4/Crhr2	5
GO:0060231	mesenchymal to epithelial transition	5/1366	18/28891	0.00119886	0.00674842	0.00451735	Pax2/Gdnf/Lif/Wnt9b/Fzd7	5
GO:0072148	epithelial cell fate commitment	5/1366	18/28891	0.00119886	0.00674842	0.00451735	Gata4/Fgfr3/Chrd/Acvr1/Dll1	5
GO:0098962	regulation of postsynaptic neurotransmitter receptor activity	5/1366	18/28891	0.00119886	0.00674842	0.00451735	Cacng4/Dlgap3/Dlgap4/Nrxn2/Begain	5
GO:0050878	regulation of body fluid levels	30/1366	348/28891	0.00120505	0.00677642	0.00453609	Ephb2/Adra2c/Kcnma1/Adrb1/Gas6/Stk39/Tph1/Mertk/Hps6/Evl/Ano1/Gnaq/Adra2a/Neurog1/Tspan18/Adora2a/Npr3/Pdgfa/Kalrn/Ap3b1/Pros1/Bloc1s4/F2rl1/Prickle1/Papss2/Tspan9/Erbb4/Aqp3/Pdss2/Apln	30
GO:0001938	positive regulation of endothelial cell proliferation	13/1366	104/28891	0.00124931	0.00698105	0.00467307	Fgf2/Igf2/Fgfr1/Cxcl12/Kdr/Flt4/Rptor/Fgfr3/Plcg1/Egr3/Bmp6/Apln/Vash2	13
GO:0046330	positive regulation of JNK cascade	13/1366	104/28891	0.00124931	0.00698105	0.00467307	Tnfrsf19/Dixdc1/Dusp22/Fgf15/Flt4/Rasgrp1/Fgd4/F2rl1/Wnt16/Dab2/Sh3rf3/Map3k7/Dab2ip	13
GO:0003337	mesenchymal to epithelial transition involved in metanephros morphogenesis	4/1366	11/28891	0.00125644	0.00698105	0.00467307	Pax2/Gdnf/Lif/Wnt9b	4
GO:0021559	trigeminal nerve development	4/1366	11/28891	0.00125644	0.00698105	0.00467307	Neurog1/Sema3f/Drgx/Plxna4	4
GO:0060693	regulation of branching involved in salivary gland morphogenesis	4/1366	11/28891	0.00125644	0.00698105	0.00467307	Fgfr1/Cdh1/Pdgfa/Met	4
GO:0061299	retina vasculature morphogenesis in camera-type eye	4/1366	11/28891	0.00125644	0.00698105	0.00467307	Fzd4/Col4a1/Cyp1b1/Slc4a7	4
GO:0072075	metanephric mesenchyme development	4/1366	11/28891	0.00125644	0.00698105	0.00467307	Pax2/Six4/Bmp7/Smad4	4
GO:0090184	positive regulation of kidney development	4/1366	11/28891	0.00125644	0.00698105	0.00467307	Pax2/Foxd1/Sox8/Ret	4
GO:0098976	excitatory chemical synaptic transmission	4/1366	11/28891	0.00125644	0.00698105	0.00467307	Pdlim4/Kcnq2/Ptchd1/Ssh1	4
GO:0099545	trans-synaptic signaling by trans-synaptic complex	4/1366	11/28891	0.00125644	0.00698105	0.00467307	Ephb2/Cadm1/Farp1/Dag1	4
GO:0099640	axo-dendritic protein transport	4/1366	11/28891	0.00125644	0.00698105	0.00467307	Rab27b/Kif3a/Hspb1/Kif5c	4
GO:1905208	negative regulation of cardiocyte differentiation	4/1366	11/28891	0.00125644	0.00698105	0.00467307	Prickle1/Smad4/Fzd7/Dll1	4
GO:0015850	organic hydroxy compound transport	28/1366	318/28891	0.00125839	0.00698495	0.00467568	Syt2/Pltp/Htr7/Lima1/Slc22a3/Kcna2/Gdnf/Htr6/Syt17/Cxcl12/Drd1/Slc29a4/Slc10a4/Adora2a/Abca5/Tsku/Slc18a3/Pparg/Chga/Nisch/Dab2/Syt6/Atp8b1/Crhr2/Aqp3/Syt9/Osbpl6/Bmp6	28
GO:0031333	negative regulation of protein-containing complex assembly	17/1366	157/28891	0.00126556	0.00701778	0.00469766	Stmn2/Fhod3/Kank1/Sptbn1/Evl/Scin/Tbcd/Slit2/Tpm1/Carmil1/Dact1/Arhgef2/Cldn7/Map3k7/Sptb/Ssh1/Zfp827	17
GO:2001236	regulation of extrinsic apoptotic signaling pathway	18/1366	171/28891	0.00128101	0.00709639	0.00475028	Gas1/Sfrp2/Fgfr1/Peli3/Col2a1/Gdnf/Timp3/Unc5b/Faim2/Ar/Cttn/Fyn/Htt/Acvr1/Dab2/Ret/Runx3/Eya1	18
GO:0001655	urogenital system development	10/1366	68/28891	0.00128947	0.00710797	0.00475803	Ephb2/Pax2/Osr2/Bmp7/Ar/Esr2/Acvr1/Eaf2/Esr1/Hoxb13	10
GO:0003229	ventricular cardiac muscle tissue development	10/1366	68/28891	0.00128947	0.00710797	0.00475803	Tbx5/Gata4/Tbx3/Bmpr1a/Hand1/Tpm1/Foxc2/Smad4/Ryr2/Hey1	10
GO:0014911	positive regulation of smooth muscle cell migration	10/1366	68/28891	0.00128947	0.00710797	0.00475803	Pcsk5/Pgr/Lpar1/Dock7/Ptk2/Sema6d/Camk2d/Cyp1b1/Map3k7/Ssh1	10
GO:0030837	negative regulation of actin filament polymerization	10/1366	68/28891	0.00128947	0.00710797	0.00475803	Fhod3/Kank1/Sptbn1/Evl/Scin/Slit2/Tpm1/Carmil1/Sptb/Ssh1	10
GO:0032663	regulation of interleukin-2 production	10/1366	68/28891	0.00128947	0.00710797	0.00475803	Cd276/Sptbn1/Cd83/Abl1/Lilrb4b/Irf4/Cd34/Tbx21/Map3k7/Havcr2	10
GO:0071241	cellular response to inorganic substance	24/1366	258/28891	0.00129893	0.0071429	0.00478141	Syt2/Gabrb3/Sox2/Tigar/Cdh1/Stk39/Syt17/Adcy8/Prkaa2/Cpne5/Neurod2/Slc1a1/Scn5a/Pparg/Kcnq2/Bcar1/Mir615/Hesx1/Ireb2/Mir106a/Syt6/Syt9/Bmp6/Lgmn	24
GO:0048384	retinoic acid receptor signaling pathway	7/1366	36/28891	0.00129964	0.0071429	0.00478141	Zfp536/Aldh1a2/Pparg/Aldh1a3/Cyp26b1/Thrb/Cyp26a1	7
GO:0099560	synaptic membrane adhesion	7/1366	36/28891	0.00129964	0.0071429	0.00478141	Mdga2/Cadm1/Mdga1/Igsf9b/Efna5/Itga3/Flrt3	7
GO:0031110	regulation of microtubule polymerization or depolymerization	12/1366	92/28891	0.00130709	0.00717677	0.00480408	Stmn2/Map1b/Mapre3/Hdgfl3/Mapt/Abl1/Tbcd/Pde4dip/Ckap5/Git1/Arhgef2/Met	12
GO:0051648	vesicle localization	21/1366	214/28891	0.00130866	0.00717833	0.00480513	Dnm3/Myrip/Pclo/Myo1b/Tanc2/Rasgrp1/Cdh3/Sar1b/Myo6/Sdc1/Cdh2/Ap3b1/Kif5c/Sdc4/Hap1/Arfgap3/Bloc1s4/Htt/Myo1e/Fam91a1/Rab3gap1	21
GO:0030278	regulation of ossification	16/1366	144/28891	0.00132264	0.00724789	0.00485169	Cd276/Osr2/Creb3l1/Tph1/Bmp7/Bmpr1a/Scube2/Fgfr3/Acvr2b/Pkdcc/Acvr1/Trpm4/Thrb/Twist1/Fzd9/Bmp6	16
GO:0001662	behavioral fear response	9/1366	57/28891	0.00133261	0.00729539	0.00488349	Ephb2/Large1/Shank3/Drd1/Mapk8ip2/Neurod2/Slc1a1/Npas2/Esr2	9
GO:0002070	epithelial cell maturation	6/1366	27/28891	0.00138869	0.00754324	0.0050494	Kcnma1/Pgr/Six3/Kdr/Esr2/Hoxb13	6
GO:0003338	metanephros morphogenesis	6/1366	27/28891	0.00138869	0.00754324	0.0050494	Pax2/Gdnf/Sox8/Fmn1/Lif/Wnt9b	6
GO:0021542	dentate gyrus development	6/1366	27/28891	0.00138869	0.00754324	0.0050494	Fezf2/Large1/Kif3a/Drd1/Tmem108/Kcnq2	6
GO:0022038	corpus callosum development	6/1366	27/28891	0.00138869	0.00754324	0.0050494	Ephb2/Bhlhe22/Ryk/Tsku/Dmxl2/Nsun5	6
GO:0023019	signal transduction involved in regulation of gene expression	6/1366	27/28891	0.00138869	0.00754324	0.0050494	Gata4/Msx1/Parp1/Sox17/T/Mesp1	6
GO:0060065	uterus development	6/1366	27/28891	0.00138869	0.00754324	0.0050494	Cdh1/Wnt9b/Greb1l/Esr2/Smad4/Esr1	6
GO:0062009	secondary palate development	6/1366	27/28891	0.00138869	0.00754324	0.0050494	Gabrb3/Foxe1/Fzd1/Fzd2/Smad4/Mmp25	6
GO:0098901	regulation of cardiac muscle cell action potential	6/1366	27/28891	0.00138869	0.00754324	0.0050494	Ank2/Bin1/Camk2d/Tbx18/Trpm4/Ryr2	6
GO:0035264	multicellular organism growth	22/1366	230/28891	0.00141829	0.00769653	0.00515201	Adrb1/Hmga2/Etnk2/Stc2/Pmp22/Igf2/Slc1a2/Wwtr1/Large1/Nppc/H2-Q2/Six3/Ar/Ghr/Hesx1/Pkdcc/Prickle1/Xpa/Sh3pxd2b/Adrb3/Gigyf2/Lgmn	22
GO:0051348	negative regulation of transferase activity	24/1366	260/28891	0.00144231	0.00780469	0.00522441	Ephb2/Camk2n1/Srcin1/Sfrp2/Tigar/Wwtr1/Zfyve28/Dusp22/Drd1/Gnaq/Spry4/Adora2a/Mapt/Hspb1/Abl1/Ppm1e/Pparg/Adar/Lilrb4b/Inppl1/Usp44/Rpl23/Vps25/Dab2ip	24
GO:0050433	regulation of catecholamine secretion	10/1366	69/28891	0.00144521	0.00780469	0.00522441	Syt2/Kcna2/Htr6/Syt17/Cxcl12/Adora2a/Chga/Syt6/Crhr2/Syt9	10
GO:0051148	negative regulation of muscle cell differentiation	10/1366	69/28891	0.00144521	0.00780469	0.00522441	Igf2/Msx1/Prdm6/Ppara/Ccn3/Bmpr1a/Smad4/Fzd7/Dll1/Bhlhe41	10
GO:0071868	cellular response to monoamine stimulus	10/1366	69/28891	0.00144521	0.00780469	0.00522441	Htr7/Htr1d/Drd1/Gnaq/Gnal/Slc1a1/Htt/Rgs9/Ryr2/Gna14	10
GO:0071870	cellular response to catecholamine stimulus	10/1366	69/28891	0.00144521	0.00780469	0.00522441	Htr7/Htr1d/Drd1/Gnaq/Gnal/Slc1a1/Htt/Rgs9/Ryr2/Gna14	10
GO:0070507	regulation of microtubule cytoskeleton organization	17/1366	159/28891	0.0014541	0.00784511	0.00525147	Stmn2/Map1b/Mapre3/Trim36/Dixdc1/Map6/Hdgfl3/Prkaa2/Mapt/Abl1/Tbcd/Pde4dip/Efna5/Ckap5/Git1/Arhgef2/Met	17
GO:0007632	visual behavior	11/1366	81/28891	0.00147119	0.00792202	0.00530295	Slc1a2/Drd1/Dcdc2a/Ndrg4/Chrd/Ckap5/Htt/Ppp1r1b/Synpo/Pde1b/Grin1	11
GO:1901880	negative regulation of protein depolymerization	11/1366	81/28891	0.00147119	0.00792202	0.00530295	Stmn2/Map1b/Lima1/Sptbn1/Evl/Hdgfl3/Scin/Tpm1/Carmil1/Arhgef2/Sptb	11
GO:0007628	adult walking behavior	8/1366	47/28891	0.00148392	0.00798288	0.00534369	Kcnma1/Cacnb4/Pmp22/Drd1/Mapt/Dmrt3/Gbx1/Scn8a	8
GO:1904659	glucose transmembrane transport	14/1366	119/28891	0.00149805	0.00805114	0.00538938	Ffar4/Ace/Slc1a2/Drd1/Fgf15/Fabp5/Ocln/Yes1/Gpc3/Slc5a1/Erbb4/Met/Slc27a1/Esr1	14
GO:0002209	behavioral defense response	9/1366	58/28891	0.00151225	0.00808079	0.00540923	Ephb2/Large1/Shank3/Drd1/Mapk8ip2/Neurod2/Slc1a1/Npas2/Esr2	9
GO:0006110	regulation of glycolytic process	9/1366	58/28891	0.00151225	0.00808079	0.00540923	Tigar/Slc4a4/Ppara/Prkaa2/Esrrb/Rptor/Mlxipl/Ppargc1a/Git1	9
GO:0021587	cerebellum morphogenesis	9/1366	58/28891	0.00151225	0.00808079	0.00540923	Gas1/Zfp365/Rora/Faim2/Slc25a46/Whrn/Abl1/Ttc21b/Dll1	9
GO:0043388	positive regulation of DNA binding	9/1366	58/28891	0.00151225	0.00808079	0.00540923	Klf4/Parp1/Niban2/Pparg/Pitx2/Irf4/Ddrgk1/Twist1/Trim28	9
GO:0045604	regulation of epidermal cell differentiation	9/1366	58/28891	0.00151225	0.00808079	0.00540923	Fgf2/Etv4/Macroh2a2/Cd109/Esrp1/Mycl/Fgfr3/Dll1/Hey1	9
GO:0045687	positive regulation of glial cell differentiation	9/1366	58/28891	0.00151225	0.00808079	0.00540923	Zfp365/Bin1/Lif/Myrf/Ptprz1/Pparg/Dag1/Gsx2/Spint1	9
GO:0030833	regulation of actin filament polymerization	16/1366	146/28891	0.00152939	0.00815677	0.00546009	Fhod3/Kank1/Sptbn1/Bin1/Fmn1/Evl/Scin/Cttn/Cdc42ep1/Fer/Slit2/Tpm1/Carmil1/Sptb/Ssh1/Baiap2l2	16
GO:0036294	cellular response to decreased oxygen levels	16/1366	146/28891	0.00152939	0.00815677	0.00546009	Vldlr/Tigar/Ado/Rora/Drd1/Rptor/Pparg/Stox1/Ak4/Ddah1/Kcnk3/Ireb2/Mir106a/Twist1/Aqp3/Cpeb1	16
GO:0003401	axis elongation	7/1366	37/28891	0.00153829	0.00818857	0.00548138	Sfrp2/Six4/Nkd1/Ptk7/Prickle1/Trim28/Esr1	7
GO:0014912	negative regulation of smooth muscle cell migration	7/1366	37/28891	0.00153829	0.00818857	0.00548138	Sema6d/Bmpr1a/Ndrg4/Pparg/Ppargc1a/Slit2/Tpm1	7
GO:0007252	I-kappaB phosphorylation	5/1366	19/28891	0.00156414	0.0083024	0.00555758	Cx3cr1/Elp1/Ddrgk1/Map3k7/Dab2ip	5
GO:0031340	positive regulation of vesicle fusion	5/1366	19/28891	0.00156414	0.0083024	0.00555758	Syt2/Cacna1b/Rims2/Rims1/Syt9	5
GO:1900452	regulation of long-term synaptic depression	5/1366	19/28891	0.00156414	0.0083024	0.00555758	Shank3/Adcy8/Iqsec2/Gnal/Mapt	5
GO:1903169	regulation of calcium ion transmembrane transport	20/1366	203/28891	0.00160534	0.00851305	0.00569858	Grm6/Adrb1/Cacnb4/Ank2/Bin1/Adcyap1r1/Drd1/Ahnak/Abl1/Camk2d/Fyn/Hap1/Htt/Plcg1/Stac2/Ms4a2/Grin1/Map3k7/Rgs9/Ryr2	20
GO:0045668	negative regulation of osteoblast differentiation	10/1366	70/28891	0.00161589	0.00856083	0.00573057	Id3/Sox2/Fgfr1/Rorb/Fndc3b/Twist2/Pparg/Chrd/Trpm4/Twist1	10
GO:0008645	hexose transmembrane transport	14/1366	120/28891	0.00162368	0.00858581	0.00574729	Ffar4/Ace/Slc1a2/Drd1/Fgf15/Fabp5/Ocln/Yes1/Gpc3/Slc5a1/Erbb4/Met/Slc27a1/Esr1	14
GO:1903076	regulation of protein localization to plasma membrane	14/1366	120/28891	0.00162368	0.00858581	0.00574729	Ephb2/Cdh1/Zdhhc2/Sptbn1/Grip1/Ar/Ptpn9/Camk2d/Pkdcc/Itga3/Dab2/Stac2/Stx3/Epha2	14
GO:1905207	regulation of cardiocyte differentiation	6/1366	28/28891	0.00169747	0.00895906	0.00599714	Tbx5/Sox17/Prickle1/Smad4/Fzd7/Dll1	6
GO:2000310	regulation of NMDA receptor activity	6/1366	28/28891	0.00169747	0.00895906	0.00599714	Ephb2/Mapk8ip2/Rasgrf1/Ppargc1a/Rgs9/Slc6a9	6
GO:0006469	negative regulation of protein kinase activity	20/1366	204/28891	0.00170266	0.00896182	0.00599899	Ephb2/Camk2n1/Srcin1/Sfrp2/Wwtr1/Zfyve28/Dusp22/Drd1/Gnaq/Spry4/Adora2a/Hspb1/Abl1/Ppm1e/Pparg/Adar/Lilrb4b/Inppl1/Vps25/Dab2ip	20
GO:0001941	postsynaptic membrane organization	8/1366	48/28891	0.00170801	0.00896182	0.00599899	Ephb2/Zdhhc2/Gdnf/Shank3/Cdh2/Nrxn2/Fzd9/Ssh1	8
GO:0055023	positive regulation of cardiac muscle tissue growth	8/1366	48/28891	0.00170801	0.00896182	0.00599899	Fgf2/Adrb1/Tbx5/Gata4/Tbx20/Fgfr1/Bmpr1a/Erbb4	8
GO:0001825	blastocyst formation	9/1366	59/28891	0.00171083	0.00896182	0.00599899	Tead4/Nle1/Sox2/Cdh1/Esrrb/Sox17/Tjp1/Prdm14/Foxd3	9
GO:0030042	actin filament depolymerization	9/1366	59/28891	0.00171083	0.00896182	0.00599899	Lima1/Sptbn1/Evl/Scin/Tpm1/F2rl1/Carmil1/Mical3/Sptb	9
GO:2000300	regulation of synaptic vesicle exocytosis	9/1366	59/28891	0.00171083	0.00896182	0.00599899	Cacnb4/Htr1d/Rims2/Cspg5/Rims1/Git1/Stxbp5l/Unc13b/Rab3gap1	9
GO:2000630	positive regulation of miRNA metabolic process	9/1366	59/28891	0.00171083	0.00896182	0.00599899	Ngfr/Lin28b/Ar/Klf4/Bmpr1a/Tead1/Pparg/Smad4/Apln	9
GO:2000649	regulation of sodium ion transmembrane transporter activity	9/1366	59/28891	0.00171083	0.00896182	0.00599899	Fxyd6/Fgf12/Stk39/Wnk2/Grip1/Scn4b/Camk2d/Cnksr3/Hecw2	9
GO:0045862	positive regulation of proteolysis	31/1366	372/28891	0.00172673	0.0090366	0.00604904	Antxr1/Ttbk1/Trib2/Sfrp2/Ngfr/Rgma/Ptk2/Ube2v2/Adra2a/Slc11a2/Slc1a1/Fyn/Rnf217/Pparg/Acvr1c/Cldn3/Prickle1/Trim67/Ddrgk1/Dab2/Ctsc/Sh3rf3/Fgfr4/Grin1/Ret/Gramd4/Dab2ip/Sumo2/Wdr35/Lgmn/Csnk1d	31
GO:1901879	regulation of protein depolymerization	12/1366	95/28891	0.00173023	0.00904645	0.00605564	Stmn2/Map1b/Lima1/Sptbn1/Evl/Hdgfl3/Scin/Tpm1/F2rl1/Carmil1/Arhgef2/Sptb	12
GO:0006816	calcium ion transport	37/1366	469/28891	0.00175343	0.00915916	0.00613108	Fgf2/Grm6/Adrb1/Cacnb4/Gas6/Stc2/Ace/Cacng7/Cacna1h/Ank2/Cacng4/Bin1/Cxcl12/Adcyap1r1/Drd1/Ahnak/Casr/Slc24a4/Cacna1b/Tspan18/Adora2a/Abl1/Cachd1/Camk2d/Fyn/Hap1/Htt/Plcg1/Trpm4/Stac2/Ms4a2/Opa1/Grin1/Crhr2/Map3k7/Rgs9/Ryr2	37
GO:0071456	cellular response to hypoxia	14/1366	121/28891	0.00175794	0.00917416	0.00614113	Vldlr/Tigar/Ado/Rora/Drd1/Rptor/Pparg/Stox1/Ak4/Ddah1/Kcnk3/Twist1/Aqp3/Cpeb1	14
GO:0050795	regulation of behavior	13/1366	108/28891	0.00176837	0.00921995	0.00617178	Ephb2/Adrb1/Htr1d/Kcna2/Shank3/Drd1/Slc24a4/Parp1/Adora2a/Npas2/Esr2/Crhr2/Ttc21b	13
GO:1904064	positive regulation of cation transmembrane transport	18/1366	176/28891	0.00177365	0.00923889	0.00618445	Grm6/Adrb1/Cacnb4/Ank2/Wnk2/Adcyap1r1/Drd1/Abl1/Cnksr3/Kcnh2/Kcnc1/Hap1/Htt/Plcg1/Kcnk3/Stac2/Grin1/Ryr2	18
GO:0002090	regulation of receptor internalization	11/1366	83/28891	0.00179795	0.0093567	0.00626332	Lpar1/Iqsec1/Pacsin1/Pard3/Gsg1l/Hap1/Lrpap1/Rala/Dab2/Vac14/Apln	11
GO:1902305	regulation of sodium ion transmembrane transport	10/1366	71/28891	0.00180253	0.00937183	0.00627345	Fxyd6/Fgf12/Stk39/Wnk2/Grip1/Scn4b/Camk2d/Cnksr3/Scn5a/Hecw2	10
GO:0007212	dopamine receptor signaling pathway	7/1366	38/28891	0.00180972	0.00937239	0.00627382	Drd1/Gnaq/Gnal/Slc1a1/Htt/Rgs9/Gna14	7
GO:0045746	negative regulation of Notch signaling pathway	7/1366	38/28891	0.00180972	0.00937239	0.00627382	Dll3/Dlk2/Bmp7/Bend6/Rfng/Dll1/Hey1	7
GO:0032275	luteinizing hormone secretion	4/1366	12/28891	0.00181439	0.00937239	0.00627382	Tbx3/Foxd1/Smad4/Crhr2	4
GO:0036135	Schwann cell migration	4/1366	12/28891	0.00181439	0.00937239	0.00627382	Pmp22/Rras2/Ptprz1/Grin1	4
GO:0036302	atrioventricular canal development	4/1366	12/28891	0.00181439	0.00937239	0.00627382	Gata4/Tbx20/Tbx3/Smad4	4
GO:0043278	response to morphine	4/1366	12/28891	0.00181439	0.00937239	0.00627382	Adcy8/Slc1a1/Ppp1r1b/Grin1	4
GO:0072182	regulation of nephron tubule epithelial cell differentiation	4/1366	12/28891	0.00181439	0.00937239	0.00627382	Pax2/Wwtr1/Lif/Fat4	4
GO:0042552	myelination	19/1366	191/28891	0.00185498	0.00957322	0.00640826	Pmp22/Ngfr/Arhgef10/Large1/Cldn5/Myrf/Slc25a46/Ptprz1/Pou3f1/Fyn/B4galt6/Cdh2/Fgfr3/Pard3/Ckap5/Nsun5/Dag1/Acer3/Ctsc	19
GO:0032886	regulation of microtubule-based process	24/1366	265/28891	0.00186151	0.00959802	0.00642486	Stmn2/Map1b/Mapre3/Trim36/Dixdc1/Kif3a/Map6/Hdgfl3/Macf1/Prkaa2/Mapt/Nefh/Abl1/Tbcd/Pde4dip/Efna5/Hap1/Ckap5/Git1/Arhgef2/Met/Ttc21b/Cfap206/Prdm14	24
GO:0008202	steroid metabolic process	30/1366	358/28891	0.00186491	0.0096067	0.00643066	Cyp11a1/Vldlr/Kcnma1/Lima1/Pmp22/Igf2/Cacna1h/Fgfr1/Rora/Fgf15/Fdx1/Prkaa2/Slc27a2/Abca5/Tsku/Sult4a1/Ppargc1a/Cyp26b1/Schip1/Cyp1b1/Dhcr24/Thrb/Dab2/Cyp26a1/Fgfr4/Atp8b1/Esr1/Lmf1/Bmp6/Cyp1a1	30
GO:0043535	regulation of blood vessel endothelial cell migration	12/1366	96/28891	0.00189406	0.00974784	0.00652514	Fgf2/Igf2/Fgfr1/Kdr/Klf4/Hspb1/Vash1/Abl1/Pparg/Foxc2/Plcg1/Epha2	12
GO:1904427	positive regulation of calcium ion transmembrane transport	13/1366	109/28891	0.00192276	0.00988648	0.00661795	Grm6/Adrb1/Cacnb4/Ank2/Adcyap1r1/Drd1/Abl1/Hap1/Htt/Plcg1/Stac2/Grin1/Ryr2	13
GO:0030517	negative regulation of axon extension	8/1366	49/28891	0.00195801	0.0100492	0.00672687	Cdh1/Ntn1/Sema6d/Sema4c/Ryk/Sema3f/Slit2/Sema5b	8
GO:1903115	regulation of actin filament-based movement	8/1366	49/28891	0.00195801	0.0100492	0.00672687	Adrb1/Gata4/Cacna1h/Ank2/Bin1/Scn5a/Trpm4/Ryr2	8
GO:0060191	regulation of lipase activity	11/1366	84/28891	0.00198221	0.0101641	0.00680376	Fgf2/Lpar1/Fgfr1/Adcyap1r1/Flt1/Gnaq/Abl1/Fgfr3/Ms4a2/Esr1/Lmf1	11
GO:0021694	cerebellar Purkinje cell layer formation	5/1366	20/28891	0.00200501	0.010234	0.00685055	Rora/Faim2/Slc25a46/Whrn/Ttc21b	5
GO:0035633	maintenance of blood-brain barrier	5/1366	20/28891	0.00200501	0.010234	0.00685055	Cldn5/Ocln/Slc1a1/Tjp1/Tjp2	5
GO:0098885	modification of postsynaptic actin cytoskeleton	5/1366	20/28891	0.00200501	0.010234	0.00685055	Ptk2/Cttn/Kalrn/Sptb/Myh10	5
GO:1904177	regulation of adipose tissue development	5/1366	20/28891	0.00200501	0.010234	0.00685055	Parp1/Pparg/Lpl/Trpm4/Sh3pxd2b	5
GO:1905564	positive regulation of vascular endothelial cell proliferation	5/1366	20/28891	0.00200501	0.010234	0.00685055	Fgf2/Igf2/Fgfr1/Plcg1/Apln	5
GO:0048144	fibroblast proliferation	16/1366	150/28891	0.00202499	0.0103265	0.00691252	Gas6/Hmga2/Ngfr/Fndc3b/Lif/Ptprz1/Pdgfa/Abl1/Rasgrf1/Pparg/Smarca2/C1ql4/Dab2ip/Esr1/Pdgfc/Zmiz1	16
GO:0007605	sensory perception of sound	25/1366	282/28891	0.00202941	0.0103396	0.00692129	Kcnma1/Coch/Ror1/Sox2/Fgfr1/Barhl1/Cdh1/Large1/Serpinb6a/Col2a1/Mir148a/Fzd4/Whrn/Myo6/Sobp/Gjb2/Dcdc2a/Kcnq2/Ccdc50/Tjp1/Tbx18/Thrb/Atp8b1/Slc4a7/Scn8a	25
GO:0015749	monosaccharide transmembrane transport	14/1366	123/28891	0.00205422	0.0103975	0.00696003	Ffar4/Ace/Slc1a2/Drd1/Fgf15/Fabp5/Ocln/Yes1/Gpc3/Slc5a1/Erbb4/Met/Slc27a1/Esr1	14
GO:0043401	steroid hormone mediated signaling pathway	14/1366	123/28891	0.00205422	0.0103975	0.00696003	Hmga2/Rbfox2/Pgr/Bmal1/Ar/Parp1/Esrrb/Esr2/Prmt2/Ddrgk1/Dab2/Esr1/Akap13/Zmiz1	14
GO:0051952	regulation of amine transport	14/1366	123/28891	0.00205422	0.0103975	0.00696003	Syt2/Kcna2/Gdnf/Htr6/Syt17/Cxcl12/Adora2a/Slc18a3/Chga/Syt6/Slc36a2/Crhr2/Syt9/Rab3gap1	14
GO:0003180	aortic valve morphogenesis	6/1366	29/28891	0.00205567	0.0103975	0.00696003	Gata4/Tbx20/Slit2/Robo2/Twist1/Hey1	6
GO:0036342	post-anal tail morphogenesis	6/1366	29/28891	0.00205567	0.0103975	0.00696003	Sfrp2/Fgfr3/T/Prickle1/Fzd3/Epha2	6
GO:0060444	branching involved in mammary gland duct morphogenesis	6/1366	29/28891	0.00205567	0.0103975	0.00696003	Etv4/Pgr/Tbx3/Ar/Esr1/Epha2	6
GO:0086005	ventricular cardiac muscle cell action potential	6/1366	29/28891	0.00205567	0.0103975	0.00696003	Ank2/Bin1/Scn5a/Kcnh2/Trpm4/Ryr2	6
GO:1902894	negative regulation of miRNA transcription	6/1366	29/28891	0.00205567	0.0103975	0.00696003	Ppara/Pparg/Lilrb4b/Twist1/Esr1/Nfib	6
GO:0021522	spinal cord motor neuron differentiation	7/1366	39/28891	0.00211685	0.0106876	0.00715423	Tbx20/Isl2/Lhx3/Ighmbp2/Gbx1/Gigyf2/Lhx4	7
GO:0060074	synapse maturation	7/1366	39/28891	0.00211685	0.0106876	0.00715423	Bcan/Cx3cr1/Neurod2/Sez6/Erbb4/Clstn1/Dab2ip	7
GO:0007565	female pregnancy	18/1366	179/28891	0.00213961	0.0107928	0.00722461	Adra2c/Tead4/Pcsk5/Pgr/Cdh1/Reck/H2-Q2/Syde1/Lif/Ar/Parp1/Adra2a/Acvr1c/Trim28/Esr1/Havcr2/C1qbp/Prdm14	18
GO:0002066	columnar/cuboidal epithelial cell development	9/1366	61/28891	0.00217046	0.0109286	0.00731555	Kcnma1/Insm1/Pgr/Bmal1/Tigar/Cdh1/Cdh2/Dll1/Bmp6	9
GO:0010812	negative regulation of cell-substrate adhesion	9/1366	61/28891	0.00217046	0.0109286	0.00731555	Kank1/Dusp22/Ptprz1/Fzd4/Spry4/Nexmif/Efna5/Bcar1/Fzd7	9
GO:0008654	phospholipid biosynthetic process	21/1366	223/28891	0.00217406	0.0109369	0.00732107	Fgf2/Etnk2/Efr3b/Pld2/Pnpla3/Fabp5/Pgap3/Pld1/Pdgfa/Atg14/Mboat2/Fabp3/Cds1/Inppl1/Lpcat2/Erbb4/Slc27a1/Gpat3/Pigg/Dolk/Vac14	21
GO:0051222	positive regulation of protein transport	29/1366	346/28891	0.0021916	0.0110053	0.00736689	Gas6/Camk2n1/Camk4/Myrip/Cdh1/Zdhhc2/Kif3a/Adcy8/Ano1/Wipf1/Casr/Gnaq/Sar1b/Adora2a/Cd2ap/Slc35d3/Fyn/Tmem30b/Frmd4a/Pparg/Gpr27/F2rl1/Apbb1/Trpm4/Mtcl1/Trim28/Sox4/Unc13b/Myh10	29
GO:1901653	cellular response to peptide	29/1366	346/28891	0.0021916	0.0110053	0.00736689	Cyp11a1/Kank1/Ngfr/Igf2/Ptk2/Adcy8/Otop1/Ano1/Parp1/Fyn/Ghr/Pparg/Fer/Bcar1/Inppl1/Foxc2/Lpl/Arhgef2/Rpl23/Bcar3/Opa1/Pde3b/Slc27a1/Crhr2/Map3k7/Snx6/Lgmn/Soga1/Cpeb1	29
GO:0007272	ensheathment of neurons	19/1366	194/28891	0.00221712	0.0111135	0.00743929	Pmp22/Ngfr/Arhgef10/Large1/Cldn5/Myrf/Slc25a46/Ptprz1/Pou3f1/Fyn/B4galt6/Cdh2/Fgfr3/Pard3/Ckap5/Nsun5/Dag1/Acer3/Ctsc	19
GO:0008366	axon ensheathment	19/1366	194/28891	0.00221712	0.0111135	0.00743929	Pmp22/Ngfr/Arhgef10/Large1/Cldn5/Myrf/Slc25a46/Ptprz1/Pou3f1/Fyn/B4galt6/Cdh2/Fgfr3/Pard3/Ckap5/Nsun5/Dag1/Acer3/Ctsc	19
GO:0099518	vesicle cytoskeletal trafficking	10/1366	73/28891	0.00222804	0.0111577	0.0074689	Myrip/Myo1b/Tanc2/Rasgrp1/Myo6/Ap3b1/Hap1/Bloc1s4/Htt/Myo1e	10
GO:0072659	protein localization to plasma membrane	27/1366	315/28891	0.0022319	0.0111577	0.0074689	Ephb2/Gas6/Kcnip3/Ank2/Efr3b/Cdh1/Large1/Zdhhc2/Sptbn1/Grip1/Pacsin1/Macf1/Ar/Ptpn9/Camk2d/Amn/Cdh2/Lama5/Ank1/Afdn/Pkdcc/Itga3/Dab2/Stac2/Stx3/Epha2/Tpbg	27
GO:0021772	olfactory bulb development	8/1366	50/28891	0.00223594	0.0111577	0.0074689	Fgfr1/Mir9-1/Mir9-3/Slit2/Robo2/Erbb4/Gsx2/Zic3	8
GO:0099068	postsynapse assembly	8/1366	50/28891	0.00223594	0.0111577	0.0074689	Ephb2/Dock7/Shank3/C1ql3/Cdh2/Nrxn2/Nptxr/Lzts3	8
GO:1902459	positive regulation of stem cell population maintenance	8/1366	50/28891	0.00223594	0.0111577	0.0074689	Tead4/Esrrb/Tead1/Dpf2/Smarca2/Tead3/Bcl7a/Prdm14	8
GO:0007044	cell-substrate junction assembly	12/1366	98/28891	0.00225991	0.0112572	0.00753549	Ptk2/Dusp22/Kdr/Fmn1/Dst/Macf1/Tns1/Abl1/Cttn/Efna5/Sdc4/Cdh11	12
GO:0043297	apical junction assembly	12/1366	98/28891	0.00225991	0.0112572	0.00753549	Cdh1/Cldn5/Ocln/Cldn23/Cgn/Tbcd/Pard3/Cldn3/Afdn/Tjp1/Cldn7/Epha2	12
GO:0030316	osteoclast differentiation	15/1366	138/28891	0.00229088	0.0114013	0.00763197	Tmem178/Gpr137b/Cd109/Sh3pxd2a/Fbn1/Rptor/Gpc3/Fgfr3/Lilrb4b/Mafb/Inpp4b/Ireb2/Epha2/Tjp2/Gpr183	15
GO:0007163	establishment or maintenance of cell polarity	22/1366	239/28891	0.00230191	0.011446	0.00766187	Map1b/Kank1/Dock7/Fermt1/Kif3a/Dst/Macf1/Abl1/Frmd4a/Ptk7/Kcnq2/Pard3/Ckap5/Cyp26b1/Pard3b/Htt/Prickle1/Arhgef2/Amotl2/Mtcl1/Eya1/Hey1	22
GO:0062197	cellular response to chemical stress	27/1366	316/28891	0.00233347	0.0115926	0.00776004	Pax2/Mgat3/Mpv17l/Ngfr/Bmal1/Stk39/Serpinb6a/Mir9-1/Efhd1/Fbln5/Prkaa2/Parp1/Hspb1/Abl1/Slc11a2/Rptor/Slc1a1/Fyn/Stox1/Fer/Ppargc1a/Mir9-3/Cyp1b1/Ccs/Wnt16/Met/Slc4a11	27
GO:0030307	positive regulation of cell growth	20/1366	210/28891	0.00239785	0.0119018	0.00796702	Adrb1/Map1b/Syt2/Sfrp2/Cacng7/Ntn1/Ptk2/Syt17/Cxcl12/Flt4/Macf1/Rims2/Cpne5/Mapt/Rptor/Tead1/Efna5/Rims1/Afdn/Exosc2	20
GO:0002011	morphogenesis of an epithelial sheet	9/1366	62/28891	0.00243446	0.0120728	0.00808149	Tmeff2/Tbx20/Fermt1/Bmp7/Hoxb4/Pard3/Dag1/Arhgap12/Flrt3	9
GO:0006937	regulation of muscle contraction	17/1366	167/28891	0.00246251	0.0121052	0.00810313	Adra2c/Kcnma1/Adrb1/Htr7/Gata4/Cacna1h/Ank2/Bin1/Flt1/Adra2a/Cttn/Npnt/Scn5a/Chga/Trpm4/Prok2/Ryr2	17
GO:0021799	cerebral cortex radially oriented cell migration	7/1366	40/28891	0.00246274	0.0121052	0.00810313	Pou3f3/Dixdc1/Mdga1/Cdk5r2/Syne2/Dab2ip/Zmiz1	7
GO:0032232	negative regulation of actin filament bundle assembly	7/1366	40/28891	0.00246274	0.0121052	0.00810313	Tmeff2/Cgnl1/Shank3/Rhpn2/Arhgef18/Tjp1/Met	7
GO:0042745	circadian sleep/wake cycle	7/1366	40/28891	0.00246274	0.0121052	0.00810313	Adrb1/Gabrb3/Kcna2/Drd1/Parp1/Adora2a/Npas2	7
GO:0007350	blastoderm segmentation	6/1366	30/28891	0.00246809	0.0121052	0.00810313	Tbx3/Neurog1/Sema3f/Tcf7l1/Lama5/Chrd	6
GO:0016048	detection of temperature stimulus	6/1366	30/28891	0.00246809	0.0121052	0.00810313	Ngfr/Cxcl12/Ano1/Ntrk1/Drgx/Prdm12	6
GO:0048596	embryonic camera-type eye morphogenesis	6/1366	30/28891	0.00246809	0.0121052	0.00810313	Pax2/Foxf2/Six3/Bmp7/Aldh1a3/Twist1	6
GO:0060004	reflex	6/1366	30/28891	0.00246809	0.0121052	0.00810313	Kcnma1/Ascl1/Pmp22/Slc1a1/Npnt/Aldh1a3	6
GO:0061298	retina vasculature development in camera-type eye	6/1366	30/28891	0.00246809	0.0121052	0.00810313	Large1/Fzd4/Acvr2b/Col4a1/Cyp1b1/Slc4a7	6
GO:0097205	renal filtration	6/1366	30/28891	0.00246809	0.0121052	0.00810313	Gas6/Sulf2/Rhpn2/F2rl1/Itga3/Myo1e	6
GO:0010761	fibroblast migration	10/1366	74/28891	0.00246916	0.0121052	0.00810313	Fgf2/Pmp22/Fgfr1/Ptk2/Fndc3b/Ccn3/Tns1/Fer/Sdc4/Schip1	10
GO:0032922	circadian regulation of gene expression	10/1366	74/28891	0.00246916	0.0121052	0.00810313	Id3/Ngfr/Bmal1/Ppara/Rora/Npas2/Mybbp1a/Ppargc1a/Bhlhe41/Csnk1d	10
GO:0048662	negative regulation of smooth muscle cell proliferation	10/1366	74/28891	0.00246916	0.0121052	0.00810313	Timp3/Klf4/Npr3/Ndrg4/Pparg/Esr2/Ppargc1a/Tpm1/Esr1/Apln	10
GO:0002087	regulation of respiratory gaseous exchange by nervous system process	4/1366	13/28891	0.00252324	0.0122961	0.00823091	Tshz3/Phox2b/Tlx3/Gsx2	4
GO:0003157	endocardium development	4/1366	13/28891	0.00252324	0.0122961	0.00823091	Kdr/Sox17/Acvr1/Smad4	4
GO:0014072	response to isoquinoline alkaloid	4/1366	13/28891	0.00252324	0.0122961	0.00823091	Adcy8/Slc1a1/Ppp1r1b/Grin1	4
GO:0021604	cranial nerve structural organization	4/1366	13/28891	0.00252324	0.0122961	0.00823091	Pax2/Kcna2/Sema3f/Plxna4	4
GO:0031223	auditory behavior	4/1366	13/28891	0.00252324	0.0122961	0.00823091	Shank3/Neurog1/Nrxn2/Htt	4
GO:1902667	regulation of axon guidance	4/1366	13/28891	0.00252324	0.0122961	0.00823091	Fezf2/Robo3/Tubb2b/Slit2	4
GO:0001946	lymphangiogenesis	5/1366	21/28891	0.00253012	0.0122961	0.00823091	Flt4/Vash1/Acvr2b/Foxc2/Epha2	5
GO:0003161	cardiac conduction system development	5/1366	21/28891	0.00253012	0.0122961	0.00823091	Tbx5/Tbx3/Bmpr1a/Mesp1/Tbx18	5
GO:0006700	C21-steroid hormone biosynthetic process	5/1366	21/28891	0.00253012	0.0122961	0.00823091	Cyp11a1/Cacna1h/Ppargc1a/Dab2/Bmp6	5
GO:0061323	cell proliferation involved in heart morphogenesis	5/1366	21/28891	0.00253012	0.0122961	0.00823091	Tbx5/Tbx3/Pitx2/Smad4/Eya1	5
GO:0000266	mitochondrial fission	8/1366	51/28891	0.0025439	0.0123523	0.00826854	Kdr/Slc25a46/Mapt/Pparg/Ap3b1/Ppargc1a/Rala/Ddhd1	8
GO:0019216	regulation of lipid metabolic process	32/1366	398/28891	0.00258075	0.0125203	0.00838103	Fgf2/Kcnma1/Slc45a3/Igf2/Ppara/Flt1/Rora/Fgf15/Tysnd1/Fabp5/Prkaa2/Asxl3/Adra2a/Pdgfa/Atg14/Rptor/Fabp3/Pparg/Fgfr3/Mlxipl/Ppargc1a/Acacb/Thrb/Twist1/Dab2/Erbb4/Pde3b/Fgfr4/Slc27a1/Esr1/Lmf1/Bmp6	32
GO:0046474	glycerophospholipid biosynthetic process	17/1366	168/28891	0.00262205	0.0127097	0.00850777	Fgf2/Etnk2/Efr3b/Pld2/Pnpla3/Fabp5/Pgap3/Pld1/Pdgfa/Atg14/Fabp3/Cds1/Inppl1/Lpcat2/Slc27a1/Pigg/Vac14	17
GO:0051099	positive regulation of binding	19/1366	197/28891	0.00263697	0.0127709	0.00854874	Mapre3/Ace/Cldn5/Klf4/Plcl1/Parp1/Tns3/Rfng/Abl1/Ephb6/Niban2/Pparg/Pitx2/Irf4/Dact1/Ddrgk1/Twist1/Trim28/Met	19
GO:1901652	response to peptide	36/1366	464/28891	0.00264806	0.0128135	0.00857728	Cyp11a1/Kank1/Ngfr/Igf2/Ptk2/Pld2/Ppara/Adcy8/Otop1/Ano1/Slc24a4/Cacna1b/Inava/Parp1/Pld1/Fyn/Ghr/Pparg/Fer/Acvr1c/Bcar1/Inppl1/Foxc2/Lpl/Arhgef2/Rpl23/Bcar3/Opa1/Pde3b/Slc27a1/Crhr2/Map3k7/Snx6/Lgmn/Soga1/Cpeb1	36
GO:0008589	regulation of smoothened signaling pathway	12/1366	100/28891	0.00268147	0.0129639	0.00867797	Gas1/Prrx1/Rora/Cibar1/Rfx4/Scube2/Dcdc2a/Kif7/Gpc3/Fgfr3/Tulp3/Ttc21b	12
GO:0034504	protein localization to nucleus	28/1366	335/28891	0.002688	0.0129842	0.00869157	Cacnb4/Ngfr/Bmal1/Msx1/Fermt1/Six4/Wwtr1/Cdh1/Six3/Drd1/Nup62cl/Parp1/Pygo1/Cd2ap/Dclk2/Fyn/Adar/Kcnq2/Lilrb4b/Nup155/Htt/Prickle1/Nup214/Xpa/Hikeshi/Trim28/Nr5a1/Syne1	28
GO:1903078	positive regulation of protein localization to plasma membrane	9/1366	63/28891	0.00272331	0.0131434	0.00879812	Ephb2/Zdhhc2/Sptbn1/Grip1/Ptpn9/Itga3/Stac2/Stx3/Epha2	9
GO:0008542	visual learning	10/1366	75/28891	0.00273075	0.013168	0.00881455	Drd1/Dcdc2a/Ndrg4/Chrd/Ckap5/Htt/Ppp1r1b/Synpo/Pde1b/Grin1	10
GO:0071711	basement membrane organization	7/1366	41/28891	0.00285049	0.0137335	0.00919313	Pmp22/Fermt1/Large1/Gas2/Col4a1/Prickle1/Dag1	7
GO:0007617	mating behavior	8/1366	52/28891	0.00288404	0.0138712	0.0092853	Cyp11a1/Pgr/Drd1/Mapk8ip2/Ar/Ppp1r1b/Thrb/Grin1	8
GO:0060043	regulation of cardiac muscle cell proliferation	8/1366	52/28891	0.00288404	0.0138712	0.0092853	Fgf2/Tbx5/Gata4/Tbx20/Fgfr1/Sav1/Bmpr1a/Erbb4	8
GO:0050772	positive regulation of axonogenesis	12/1366	101/28891	0.00291502	0.0140082	0.00937697	Map1b/Plxna2/Dixdc1/Ntn1/Cxcl12/Map6/Tiam2/Macf1/Mapt/Efna5/Robo2/Plxna4	12
GO:0055074	calcium ion homeostasis	29/1366	353/28891	0.00293229	0.0140541	0.00940772	Fgf2/Cacnb4/Tmem178/Pthlh/Stc2/Fgfr1/Alpl/Ank2/Nppc/Sypl2/Kdr/Adcy8/Drd1/Casr/Slc24a4/Abl1/Camk2d/Fgfr3/Hap1/Inpp4b/Htt/Plcg1/Chga/Synpo/Ms4a2/Clstn1/Grin1/Ryr2/Fzd9	29
GO:0031116	positive regulation of microtubule polymerization	6/1366	31/28891	0.00293968	0.0140541	0.00940772	Map1b/Mapt/Pde4dip/Ckap5/Git1/Met	6
GO:0042634	regulation of hair cycle	6/1366	31/28891	0.00293968	0.0140541	0.00940772	Ngfr/Bmal1/Fermt1/Cdh3/Tsku/Smad4	6
GO:0050802	circadian sleep/wake cycle, sleep	6/1366	31/28891	0.00293968	0.0140541	0.00940772	Adrb1/Gabrb3/Kcna2/Drd1/Parp1/Adora2a	6
GO:0086010	membrane depolarization during action potential	6/1366	31/28891	0.00293968	0.0140541	0.00940772	Cacna1h/Scn4b/Scn5a/Kcnh2/Trpm4/Scn8a	6
GO:2000629	negative regulation of miRNA metabolic process	6/1366	31/28891	0.00293968	0.0140541	0.00940772	Ppara/Pparg/Lilrb4b/Twist1/Esr1/Nfib	6
GO:0030010	establishment of cell polarity	17/1366	170/28891	0.00296701	0.0141726	0.00948707	Map1b/Kank1/Dock7/Fermt1/Abl1/Frmd4a/Ptk7/Kcnq2/Pard3/Cyp26b1/Pard3b/Htt/Prickle1/Arhgef2/Amotl2/Eya1/Hey1	17
GO:0044782	cilium organization	33/1366	418/28891	0.00297497	0.0141985	0.00950437	Lpar1/Onecut2/Wwtr1/Kif3a/Ift22/Onecut1/Nudcd3/Ift46/Cdc14b/Spag6/Cibar1/Rfx4/Nectin2/Zfp423/Dcdc2a/Lama5/Rab11fip3/Lca5l/Hap1/Htt/Prickle1/Tmem17/Nisch/Cep135/Syne2/Ttc21b/Mir129-2/Rabl2/Kif19a/Cfap206/Wdr35/Syne1/Csnk1d	33
GO:0001952	regulation of cell-matrix adhesion	14/1366	128/28891	0.00297941	0.0142075	0.00951042	Pcsk5/Onecut2/Fermt1/Ptk2/Dusp22/Kdr/Fmn1/Onecut1/Macf1/Abl1/Nexmif/Efna5/Sdc4/Dag1	14
GO:0032623	interleukin-2 production	10/1366	76/28891	0.00301401	0.0143512	0.00960659	Cd276/Sptbn1/Cd83/Abl1/Lilrb4b/Irf4/Cd34/Tbx21/Map3k7/Havcr2	10
GO:0008584	male gonad development	16/1366	156/28891	0.00301467	0.0143512	0.00960659	Hmga2/Gata4/Sfrp2/Ace/Six4/Sox3/Sox8/Kdr/Ar/Ntrk1/Nkx2-1/Esr2/Bik/Smad4/Nr5a1/Esr1	16
GO:0060324	face development	9/1366	64/28891	0.00303859	0.0144527	0.00967455	Aldh1a2/Msx1/Sox3/Twist2/Aldh1a3/Schip1/Prickle1/Zic3/Rab3gap1	9
GO:0022409	positive regulation of cell-cell adhesion	29/1366	354/28891	0.00305378	0.0145002	0.00970637	Chst2/Cd276/Smarcd3/Podxl/Igf2/Sox2/Cdh1/Rap1gap/H2-Q2/Sox13/Bmp7/Rasgrp1/Cd83/Abl1/Ephb6/Lilrb4b/Ap3b1/Smarca2/Afdn/Tjp1/Egr3/Tbx18/Megf10/H2-Q1/Sox4/Myo10/Runx3/Havcr2/Zmiz1	29
GO:0070588	calcium ion transmembrane transport	29/1366	354/28891	0.00305378	0.0145002	0.00970637	Fgf2/Grm6/Adrb1/Cacnb4/Gas6/Cacng7/Cacna1h/Ank2/Cacng4/Bin1/Adcyap1r1/Drd1/Ahnak/Slc24a4/Cacna1b/Abl1/Camk2d/Fyn/Hap1/Htt/Plcg1/Trpm4/Stac2/Ms4a2/Opa1/Grin1/Map3k7/Rgs9/Ryr2	29
GO:0014855	striated muscle cell proliferation	11/1366	89/28891	0.00314764	0.0148853	0.00996415	Fgf2/Tbx5/Gata4/Tbx20/Fgfr1/Sav1/Bmpr1a/Foxc2/Megf10/Erbb4/Myh10	11
GO:0010842	retina layer formation	5/1366	22/28891	0.00314821	0.0148853	0.00996415	Fjx1/Large1/Fat3/Ptprm/Slc1a1	5
GO:0048486	parasympathetic nervous system development	5/1366	22/28891	0.00314821	0.0148853	0.00996415	Ascl1/Phox2b/Gdnf/Sema3f/Plxna4	5
GO:0098719	sodium ion import across plasma membrane	5/1366	22/28891	0.00314821	0.0148853	0.00996415	Slc9a2/Scn5a/Slc5a1/Trpm4/Slc9a7	5
GO:0099515	actin filament-based transport	5/1366	22/28891	0.00314821	0.0148853	0.00996415	Myrip/Myo1b/Myo6/Myo1e/Syne2	5
GO:0051090	regulation of DNA-binding transcription factor activity	34/1366	436/28891	0.00315635	0.0149112	0.00998147	Id3/Pthlh/Trib2/Hmga2/Ror1/Sav1/Adcy8/Ar/Klf4/Trim62/Cx3cr1/Fzd4/Neurog1/Ntrk1/Neurod2/Fzd1/Hand1/Pparg/Fer/Fzd2/Esr2/T/Ppargc1a/Cyp1b1/Mid2/Prmt2/Arhgef2/Cys1/Ddrgk1/Crhr2/Dab2ip/Esr1/Havcr2/Zic3	34
GO:0019935	cyclic-nucleotide-mediated signaling	12/1366	102/28891	0.00316479	0.0149385	0.00999971	Ffar4/Gucy2e/Lpar1/Nos2/Nppc/Adcyap1r1/Adcy8/Pde10a/Pde7a/Chga/Pde3b/Crhr2	12
GO:0003073	regulation of systemic arterial blood pressure	14/1366	129/28891	0.00320021	0.0150929	0.0101031	Adrb1/Gas6/Camk2n1/Ace/Kdr/Adra1d/Ar/Nkx2-1/Tpm1/F2rl1/Ddah1/Rnls/Adrb3/Apln	14
GO:0043271	negative regulation of monoatomic ion transport	16/1366	157/28891	0.00321315	0.0151284	0.0101268	Ephb2/Htr7/Fgf12/Ace/Stk39/Bin1/Wnk2/Grip1/Gnaq/Camk2d/Hecw2/Kcnh2/Crhr2/Map3k7/Slc6a9/Ywhaq	16
GO:0046546	development of primary male sexual characteristics	16/1366	157/28891	0.00321315	0.0151284	0.0101268	Hmga2/Gata4/Sfrp2/Ace/Six4/Sox3/Sox8/Kdr/Ar/Ntrk1/Nkx2-1/Esr2/Bik/Smad4/Nr5a1/Esr1	16
GO:0048675	axon extension	15/1366	143/28891	0.00323305	0.0152092	0.010181	Map1b/Cdh1/Ntn1/Sema6d/Cxcl12/Sema4c/Macf1/Ryk/Mapt/Abl1/Sema3f/Cttn/Slit2/Sema5b/Plxna4	15
GO:1902895	positive regulation of miRNA transcription	8/1366	53/28891	0.00325858	0.0153164	0.0102527	Ngfr/Ar/Klf4/Bmpr1a/Tead1/Pparg/Smad4/Apln	8
GO:0014059	regulation of dopamine secretion	7/1366	42/28891	0.00328332	0.0153938	0.0103045	Syt2/Kcna2/Htr6/Syt17/Cxcl12/Syt6/Syt9	7
GO:0035640	exploration behavior	7/1366	42/28891	0.00328332	0.0153938	0.0103045	Gabrb3/Shank3/Kcnq2/Chrd/Itga3/Slc4a7/Chl1	7
GO:0035883	enteroendocrine cell differentiation	7/1366	42/28891	0.00328332	0.0153938	0.0103045	Ascl1/Insm1/Bmal1/Onecut1/Cdh2/Dll1/Bmp6	7
GO:1902017	regulation of cilium assembly	10/1366	77/28891	0.00332021	0.0155537	0.0104116	Lpar1/Ift46/Dcdc2a/Rab11fip3/Hap1/Htt/Cep135/Syne2/Mir129-2/Syne1	10
GO:0010565	regulation of cellular ketone metabolic process	17/1366	172/28891	0.00334882	0.0156746	0.0104925	Kcnma1/Slc45a3/Ppara/Fgf15/Tysnd1/Fabp5/Fabp3/Pparg/Mlxipl/Ppargc1a/Acacb/Twist1/Dab2/Fgfr4/Pptc7/Bmp6/Coq3	17
GO:0045682	regulation of epidermis development	9/1366	65/28891	0.00338195	0.0157355	0.0105332	Fgf2/Etv4/Macroh2a2/Cd109/Esrp1/Mycl/Fgfr3/Dll1/Hey1	9
GO:0008298	intracellular mRNA localization	4/1366	14/28891	0.00340128	0.0157355	0.0105332	Kif5c/Fubp3/Ckap5/Htt	4
GO:0016081	synaptic vesicle docking	4/1366	14/28891	0.00340128	0.0157355	0.0105332	Syde1/Rims2/Rims1/Unc13b	4
GO:0021554	optic nerve development	4/1366	14/28891	0.00340128	0.0157355	0.0105332	Ephb2/Pax2/Kcna2/Slc25a46	4
GO:0032341	aldosterone metabolic process	4/1366	14/28891	0.00340128	0.0157355	0.0105332	Kcnma1/Cacna1h/Dab2/Bmp6	4
GO:0046886	positive regulation of hormone biosynthetic process	4/1366	14/28891	0.00340128	0.0157355	0.0105332	Igf2/Ppargc1a/Dab2/Bmp6	4
GO:0061140	lung secretory cell differentiation	4/1366	14/28891	0.00340128	0.0157355	0.0105332	Ascl1/Fndc3b/Nkx2-1/Nfib	4
GO:0071599	otic vesicle development	4/1366	14/28891	0.00340128	0.0157355	0.0105332	Col2a1/Stox1/Hesx1/Eya1	4
GO:0072172	mesonephric tubule formation	4/1366	14/28891	0.00340128	0.0157355	0.0105332	Pax2/Six4/Gdnf/Wnt9b	4
GO:0098917	retrograde trans-synaptic signaling	4/1366	14/28891	0.00340128	0.0157355	0.0105332	Cadm1/Farp1/Fabp5/Dag1	4
GO:1900025	negative regulation of substrate adhesion-dependent cell spreading	4/1366	14/28891	0.00340128	0.0157355	0.0105332	Kank1/Spry4/Efna5/Bcar1	4
GO:1903977	positive regulation of glial cell migration	4/1366	14/28891	0.00340128	0.0157355	0.0105332	Rras2/Cx3cr1/Ptprz1/Grin1	4
GO:1904179	positive regulation of adipose tissue development	4/1366	14/28891	0.00340128	0.0157355	0.0105332	Pparg/Lpl/Trpm4/Sh3pxd2b	4
GO:1904948	midbrain dopaminergic neuron differentiation	4/1366	14/28891	0.00340128	0.0157355	0.0105332	Sfrp2/Wnt9b/Ryk/Csnk1d	4
GO:0002704	negative regulation of leukocyte mediated immunity	12/1366	103/28891	0.00343158	0.0158626	0.0106183	Abr/Susd4/Igf2/H2-Q2/Dusp22/Cx3cr1/Thoc1/Lilrb4b/H2-Q1/Tbx21/Havcr2/Sh2d1b1	12
GO:0036465	synaptic vesicle recycling	11/1366	90/28891	0.00343614	0.0158705	0.0106236	Syt2/Dnm3/Rab27b/Sncb/Bin1/Pclo/Slc17a7/Pacsin1/Git1/Synj2/Scamp5	11
GO:0022011	myelination in peripheral nervous system	6/1366	32/28891	0.00347546	0.0159728	0.0106921	Pmp22/Arhgef10/Slc25a46/Pou3f1/Pard3/Dag1	6
GO:0032292	peripheral nervous system axon ensheathment	6/1366	32/28891	0.00347546	0.0159728	0.0106921	Pmp22/Arhgef10/Slc25a46/Pou3f1/Pard3/Dag1	6
GO:0051654	establishment of mitochondrion localization	6/1366	32/28891	0.00347546	0.0159728	0.0106921	Map1b/Map6/Mapt/Nectin2/Hap1/Tspan9	6
GO:0060037	pharyngeal system development	6/1366	32/28891	0.00347546	0.0159728	0.0106921	Plxna2/Six4/Bmp7/Bmpr1a/Acvr1/Eya1	6
GO:1901099	negative regulation of signal transduction in absence of ligand	6/1366	32/28891	0.00347546	0.0159728	0.0106921	Gas1/Col2a1/Gdnf/Unc5b/Fyn/Eya1	6
GO:2001240	negative regulation of extrinsic apoptotic signaling pathway in absence of ligand	6/1366	32/28891	0.00347546	0.0159728	0.0106921	Gas1/Col2a1/Gdnf/Unc5b/Fyn/Eya1	6
GO:0007566	embryo implantation	10/1366	78/28891	0.00365062	0.016764	0.0112217	Tead4/Pcsk5/Cdh1/Reck/Syde1/Lif/Acvr1c/Trim28/C1qbp/Prdm14	10
GO:0010718	positive regulation of epithelial to mesenchymal transition	8/1366	54/28891	0.0036698	0.0168245	0.0112622	Tbx20/Wwtr1/Ptk2/Bmp7/Acvr1/Twist1/Dab2/Smad4	8
GO:0048546	digestive tract morphogenesis	8/1366	54/28891	0.0036698	0.0168245	0.0112622	Gata4/Sfrp2/Nkx2-3/Sox17/Fgfr3/Pitx2/Acvr2b/Dact1	8
GO:0140029	exocytic process	12/1366	104/28891	0.00371623	0.0170233	0.0113953	Cplx2/Syt2/Pclo/Syde1/Cadps2/Cacna1b/Rims2/Rims1/Stx3/Unc13b/Syt9/Rab3gap1	12
GO:0043242	negative regulation of protein-containing complex disassembly	11/1366	91/28891	0.00374544	0.017101	0.0114473	Stmn2/Map1b/Lima1/Sptbn1/Evl/Hdgfl3/Scin/Tpm1/Carmil1/Arhgef2/Sptb	11
GO:0061178	regulation of insulin secretion involved in cellular response to glucose stimulus	11/1366	91/28891	0.00374544	0.017101	0.0114473	Camk2n1/Adcy8/Ano1/Adra2a/Gpr27/Efna5/Trpm4/Pde3b/Birc5/Crhr2/Pde4c	11
GO:0071277	cellular response to calcium ion	11/1366	91/28891	0.00374544	0.017101	0.0114473	Syt2/Syt17/Adcy8/Prkaa2/Cpne5/Neurod2/Scn5a/Kcnq2/Syt6/Syt9/Lgmn	11
GO:0090398	cellular senescence	11/1366	91/28891	0.00374544	0.017101	0.0114473	Hmga2/Bmal1/Tbx3/Bmpr1a/Vash1/Abl1/Htt/Wnt16/Twist1/Opa1/Zmiz1	11
GO:0048512	circadian behavior	9/1366	66/28891	0.00375507	0.017131	0.0114674	Kcnma1/Adrb1/Gabrb3/Kcna2/Six3/Drd1/Parp1/Adora2a/Npas2	9
GO:0006778	porphyrin-containing compound metabolic process	7/1366	43/28891	0.0037645	0.01716	0.0114868	Hebp1/Slc11a2/Ank1/Ireb2/Sptb/Slc6a9/Cyp1a1	7
GO:1903034	regulation of response to wounding	17/1366	174/28891	0.00377037	0.0171727	0.0114953	Fgf2/Ephb2/Kank1/Neo1/Fermt1/Rgma/Cd109/Ptk2/Klf4/Adra2a/Cadm4/Pdgfa/Pros1/Cldn3/Foxc2/F2rl1/Git1	17
GO:0021535	cell migration in hindbrain	5/1366	23/28891	0.00386803	0.0175033	0.0117166	Ephb2/Rbfox2/Plxna2/Phox2b/Sema4c	5
GO:0042481	regulation of odontogenesis	5/1366	23/28891	0.00386803	0.0175033	0.0117166	Ngfr/Msx1/Apcdd1/Dmrt3/Cd34	5
GO:0055062	phosphate ion homeostasis	5/1366	23/28891	0.00386803	0.0175033	0.0117166	Pthlh/Alpl/Slc17a7/Rnls/Fgfr4	5
GO:0061311	cell surface receptor signaling pathway involved in heart development	5/1366	23/28891	0.00386803	0.0175033	0.0117166	Msx1/Sox17/Mesp1/Dll1/Hey1	5
GO:0072079	nephron tubule formation	5/1366	23/28891	0.00386803	0.0175033	0.0117166	Pax2/Six4/Gdnf/Sox8/Wnt9b	5
GO:1900746	regulation of vascular endothelial growth factor signaling pathway	5/1366	23/28891	0.00386803	0.0175033	0.0117166	Adgra2/Cadm4/Dab2ip/Dll1/Ptp4a3	5
GO:1903672	positive regulation of sprouting angiogenesis	5/1366	23/28891	0.00386803	0.0175033	0.0117166	Fgf2/Bmper/Klf4/Tjp1/Dll1	5
GO:1905244	regulation of modification of synaptic structure	5/1366	23/28891	0.00386803	0.0175033	0.0117166	Ptk2/Abl1/Camkv/Kalrn/Myh10	5
GO:0001892	embryonic placenta development	13/1366	118/28891	0.00387765	0.0175184	0.0117267	Gab1/Igf2/Syde1/Bmp7/Lif/Esrrb/Vash1/Hand1/Trim28/Hey1/Spint1/Vash2/Foxd3	13
GO:0030518	intracellular steroid hormone receptor signaling pathway	13/1366	118/28891	0.00387765	0.0175184	0.0117267	Hmga2/Rbfox2/Pgr/Bmal1/Ar/Parp1/Esrrb/Esr2/Prmt2/Ddrgk1/Dab2/Esr1/Zmiz1	13
GO:0048259	regulation of receptor-mediated endocytosis	14/1366	132/28891	0.00394417	0.0178046	0.0119183	Lpar1/Kif3a/Pld2/Iqsec1/Pacsin1/Cd2ap/Pard3/Gsg1l/Hap1/Lrpap1/Rala/Dab2/Vac14/Apln	14
GO:0010827	regulation of glucose transmembrane transport	11/1366	92/28891	0.00407658	0.0183165	0.0122609	Ffar4/Ace/Slc1a2/Fgf15/Fabp5/Ocln/Yes1/Gpc3/Erbb4/Met/Esr1	11
GO:0060420	regulation of heart growth	11/1366	92/28891	0.00407658	0.0183165	0.0122609	Fgf2/Adrb1/Tbx5/Gata4/Tbx20/Fgfr1/Sav1/Ppara/Bmpr1a/Acacb/Erbb4	11
GO:0021697	cerebellar cortex formation	6/1366	33/28891	0.00408054	0.0183165	0.0122609	Rora/Faim2/Slc25a46/Whrn/Ttc21b/Dll1	6
GO:0031338	regulation of vesicle fusion	6/1366	33/28891	0.00408054	0.0183165	0.0122609	Cplx2/Syt2/Cacna1b/Rims2/Rims1/Syt9	6
GO:0045662	negative regulation of myoblast differentiation	6/1366	33/28891	0.00408054	0.0183165	0.0122609	Id3/Tbx3/Sox8/Prickle1/Sox4/Dll1	6
GO:0048566	embryonic digestive tract development	6/1366	33/28891	0.00408054	0.0183165	0.0122609	Aldh1a2/Pcsk5/Gata4/Foxf2/Pitx2/Pkdcc	6
GO:0099637	neurotransmitter receptor transport	6/1366	33/28891	0.00408054	0.0183165	0.0122609	Cacng7/Cacng4/Grip1/Slc1a1/Clstn1/Stx3	6
GO:0030834	regulation of actin filament depolymerization	8/1366	55/28891	0.00412002	0.0184789	0.0123696	Lima1/Sptbn1/Evl/Scin/Tpm1/F2rl1/Carmil1/Sptb	8
GO:0044272	sulfur compound biosynthetic process	13/1366	119/28891	0.00416948	0.0186857	0.0125081	Chst1/Hs3st6/Hs3st1/Dse/Chsy3/Hs3st3a1/Ndst3/Hs6st2/Dlat/Papss2/Acacb/B3gnt7/Csgalnact1	13
GO:0051592	response to calcium ion	15/1366	147/28891	0.00419779	0.0187975	0.0125829	Kcnma1/Syt2/Syt17/Adcy8/Casr/Prkaa2/Cpne5/Neurod2/Scn5a/Kcnq2/Htt/Syt6/Ryr2/Syt9/Lgmn	15
GO:0015837	amine transport	14/1366	133/28891	0.00422129	0.0188876	0.0126432	Syt2/Kcna2/Gdnf/Htr6/Syt17/Cxcl12/Adora2a/Slc18a3/Chga/Syt6/Slc36a2/Crhr2/Syt9/Rab3gap1	14
GO:0016925	protein sumoylation	7/1366	44/28891	0.00429737	0.0191665	0.01283	Ahrr/Trpm4/Sae1/Trim28/Sumo2/Eya1/Zmiz1	7
GO:0017145	stem cell division	7/1366	44/28891	0.00429737	0.0191665	0.01283	Sfrp2/Wwtr1/Esrrb/Gm30731/Hoxb4/Sox17/Fzd7	7
GO:0045671	negative regulation of osteoclast differentiation	7/1366	44/28891	0.00429737	0.0191665	0.01283	Tmem178/Gpr137b/Fbn1/Lilrb4b/Mafb/Inpp4b/Tjp2	7
GO:0051154	negative regulation of striated muscle cell differentiation	7/1366	44/28891	0.00429737	0.0191665	0.01283	Msx1/Ppara/Ccn3/Smad4/Fzd7/Dll1/Bhlhe41	7
GO:0001894	tissue homeostasis	24/1366	283/28891	0.00433411	0.0192996	0.012919	Gpr137b/Alpl/Il10ra/Wwtr1/Stk39/Col2a1/Cldn5/Apbb2/Inava/Ocln/Tns3/Cdh3/Esrrb/Adora2a/Whrn/Slc1a1/Tjp1/Prickle1/Cd34/Slc22a21/Gigyf2/Prdm14/Tjp2/Nfib	24
GO:0060249	anatomical structure homeostasis	24/1366	283/28891	0.00433411	0.0192996	0.012919	Gpr137b/Alpl/Il10ra/Wwtr1/Stk39/Col2a1/Cldn5/Apbb2/Inava/Ocln/Tns3/Cdh3/Esrrb/Adora2a/Whrn/Slc1a1/Tjp1/Prickle1/Cd34/Slc22a21/Gigyf2/Prdm14/Tjp2/Nfib	24
GO:0071453	cellular response to oxygen levels	16/1366	162/28891	0.00437403	0.0194618	0.0130276	Vldlr/Tigar/Ado/Rora/Drd1/Rptor/Pparg/Stox1/Ak4/Ddah1/Kcnk3/Ireb2/Mir106a/Twist1/Aqp3/Cpeb1	16
GO:0022411	cellular component disassembly	35/1366	462/28891	0.00438257	0.0194843	0.0130427	Stmn2/Ngef/Lrba/Map1b/Smarcd3/Lima1/Nckap5l/Tigar/Sptbn1/Evl/Iqsec1/Hdgfl3/Prkaa2/Scin/Cx3cr1/Slc25a46/Atg14/Cttn/Stx17/Acvr1c/Tpm1/F2rl1/Htt/Carmil1/Prickle1/Mical3/Arhgef2/Ddrgk1/Sh3pxd2b/Rpl23/Gspt2/Fgfr4/Sptb/Kif19a/Mrrf	35
GO:0014848	urinary tract smooth muscle contraction	4/1366	15/28891	0.00446608	0.0197455	0.0132175	Kcnma1/Tshz3/Htr7/Tbx3	4
GO:0021548	pons development	4/1366	15/28891	0.00446608	0.0197455	0.0132175	Ascl1/Cdk5r2/Grin1/Slc4a7	4
GO:0031000	response to caffeine	4/1366	15/28891	0.00446608	0.0197455	0.0132175	Gnal/Prkaa2/Adora2a/Ryr2	4
GO:0032530	regulation of microvillus organization	4/1366	15/28891	0.00446608	0.0197455	0.0132175	Podxl/Rap1gap/Pld1/Atp8b1	4
GO:0042693	muscle cell fate commitment	4/1366	15/28891	0.00446608	0.0197455	0.0132175	Tbx5/Tbx3/Tbx18/Acvr1	4
GO:0072176	nephric duct development	4/1366	15/28891	0.00446608	0.0197455	0.0132175	Pax2/Wnt9b/Gpc3/Greb1l	4
GO:1990504	dense core granule exocytosis	4/1366	15/28891	0.00446608	0.0197455	0.0132175	Cadps2/Rims1/Syt6/Unc13b	4
GO:0010821	regulation of mitochondrion organization	15/1366	148/28891	0.00447243	0.0197484	0.0132195	Mpv17l/Tigar/Kdr/Mapt/Cttn/Hrk/Pparg/Stox1/Ppargc1a/Rala/Htt/Bik/Ddhd1/Opa1/Wdr35	15
GO:0046486	glycerolipid metabolic process	30/1366	380/28891	0.00447381	0.0197484	0.0132195	Fgf2/Etnk2/Efr3b/Pld2/Nkx2-3/Pnpla3/Fabp5/Pgap3/Pld1/Pdgfa/Atg14/Mboat2/Fabp3/Cds1/Inpp4b/Inppl1/Plaat5/Lpl/Plcg1/Synj2/Gk5/Thrb/Tnxb/Lpcat2/Slc27a1/Gpat3/Pigg/Esr1/Lmf1/Vac14	30
GO:0031529	ruffle organization	8/1366	56/28891	0.0046116	0.0203406	0.0136159	Cobl/Lima1/Kank1/Evl/Inppl1/Tpm1/Eps8l1/Carmil1	8
GO:0051147	regulation of muscle cell differentiation	16/1366	163/28891	0.00464299	0.0204629	0.0136977	Adrb1/Tshz3/Smarcd3/Igf2/Msx1/Prdm6/Ppara/Ccn3/Bmpr1a/Mesp1/Cyp26b1/Megf10/Smad4/Fzd7/Dll1/Bhlhe41	16
GO:0003323	type B pancreatic cell development	5/1366	24/28891	0.00469832	0.0206741	0.0138391	Insm1/Bmal1/Cdh2/Dll1/Bmp6	5
GO:0033630	positive regulation of cell adhesion mediated by integrin	5/1366	24/28891	0.00469832	0.0206741	0.0138391	Podxl/Fermt1/Lif/Foxc2/Ret	5
GO:0009895	negative regulation of catabolic process	28/1366	349/28891	0.00473925	0.0208378	0.0139487	Igf2bp2/Mgat3/Gata4/Nos2/Rragd/Tigar/Il10ra/Gdnf/Ptk2/Laptm4b/Timp3/Ppara/Igf2bp1/Adra2a/Igf2bp3/Rptor/Nrbp2/Fyn/Ppargc1a/Git1/Tbc1d14/Acacb/Hnrnpa0/Ddrgk1/Smad4/Rpl23/Pde3b/Dab2ip	28
GO:0003176	aortic valve development	6/1366	34/28891	0.00476005	0.0208472	0.013955	Gata4/Tbx20/Slit2/Robo2/Twist1/Hey1	6
GO:0022410	circadian sleep/wake cycle process	6/1366	34/28891	0.00476005	0.0208472	0.013955	Adrb1/Gabrb3/Kcna2/Drd1/Parp1/Adora2a	6
GO:0030878	thyroid gland development	6/1366	34/28891	0.00476005	0.0208472	0.013955	Hoxd3/Rap1gap/Six3/Foxe1/Nkx2-1/Hesx1	6
GO:0051497	negative regulation of stress fiber assembly	6/1366	34/28891	0.00476005	0.0208472	0.013955	Tmeff2/Cgnl1/Rhpn2/Arhgef18/Tjp1/Met	6
GO:0052652	cyclic purine nucleotide metabolic process	6/1366	34/28891	0.00476005	0.0208472	0.013955	Cacnb4/Gucy2e/Nppc/Adcy8/Rora/Epha2	6
GO:0140238	presynaptic endocytosis	10/1366	81/28891	0.00480033	0.0210071	0.014062	Syt2/Dnm3/Rab27b/Sncb/Bin1/Slc17a7/Pacsin1/Arfgap3/Synj2/Scamp5	10
GO:0030512	negative regulation of transforming growth factor beta receptor signaling pathway	11/1366	94/28891	0.00480864	0.021027	0.0140753	Onecut2/Cd109/Pmepa1/Ppara/Onecut1/Fbn1/Nkx2-1/Htra1/Pparg/Eid2/Snx6	11
GO:0045880	positive regulation of smoothened signaling pathway	7/1366	45/28891	0.0048853	0.0212955	0.0142551	Gas1/Prrx1/Cibar1/Scube2/Dcdc2a/Kif7/Gpc3	7
GO:0046320	regulation of fatty acid oxidation	7/1366	45/28891	0.0048853	0.0212955	0.0142551	Ppara/Tysnd1/Fabp3/Pparg/Ppargc1a/Acacb/Twist1	7
GO:0085029	extracellular matrix assembly	7/1366	45/28891	0.0048853	0.0212955	0.0142551	Antxr1/Fbln5/Hapln2/Lox/Prickle1/Tnxb/Dag1	7
GO:0097106	postsynaptic density organization	7/1366	45/28891	0.0048853	0.0212955	0.0142551	Cadm1/Shank3/Tmem108/C1ql3/Cdh2/Nrxn2/Adgrl3	7
GO:0007599	hemostasis	17/1366	179/28891	0.00501842	0.0218587	0.0146321	Ephb2/Adra2c/Gas6/Tph1/Mertk/Hps6/Evl/Gnaq/Adra2a/Tspan18/Pdgfa/Ap3b1/Pros1/Bloc1s4/F2rl1/Papss2/Tspan9	17
GO:0046887	positive regulation of hormone secretion	18/1366	194/28891	0.00505286	0.0219915	0.014721	Camk2n1/Ffar4/Myrip/Fgfr1/Adcy8/Ano1/Casr/Lif/Gnaq/Pparg/Gpr27/Trpm4/Dab2/Smad4/Fgfr4/Sox4/Bmp6/Apln	18
GO:0006940	regulation of smooth muscle contraction	9/1366	69/28891	0.00507034	0.0220162	0.0147375	Adra2c/Kcnma1/Adrb1/Htr7/Flt1/Adra2a/Cttn/Npnt/Prok2	9
GO:0007622	rhythmic behavior	9/1366	69/28891	0.00507034	0.0220162	0.0147375	Kcnma1/Adrb1/Gabrb3/Kcna2/Six3/Drd1/Parp1/Adora2a/Npas2	9
GO:0150116	regulation of cell-substrate junction organization	9/1366	69/28891	0.00507034	0.0220162	0.0147375	Ptk2/Dusp22/Kdr/Fmn1/Iqsec1/Macf1/Abl1/Efna5/Sdc4	9
GO:0030838	positive regulation of actin filament polymerization	8/1366	57/28891	0.00514694	0.0222968	0.0149253	Bin1/Fmn1/Evl/Cttn/Cdc42ep1/Fer/Carmil1/Baiap2l2	8
GO:0050732	negative regulation of peptidyl-tyrosine phosphorylation	8/1366	57/28891	0.00514694	0.0222968	0.0149253	Srcin1/Sfrp2/Zfyve28/Dusp22/Cadm4/Lilrb4b/Vps25/Sh2d1b1	8
GO:0072698	protein localization to microtubule cytoskeleton	8/1366	57/28891	0.00514694	0.0222968	0.0149253	Mapre3/Nudcd3/Abl1/Rab11fip3/Htt/Mid2/Abhd17c/Csnk1d	8
GO:0018210	peptidyl-threonine modification	13/1366	122/28891	0.00515276	0.0223047	0.0149306	Ttbk1/Galnt16/Stk39/Cdc42bpb/Cadm4/Rptor/Camk2d/Stox1/Pard3/Acvr1/Met/Map3k7/Sbk1	13
GO:0030879	mammary gland development	16/1366	165/28891	0.00522143	0.0225844	0.0151179	Fgf2/Pthlh/Etv4/Pgr/Msx1/Tbx3/Ntn1/Tph1/Hoxb9/Ar/Kalrn/Bsx/Slit2/Erbb4/Esr1/Epha2	16
GO:0002573	myeloid leukocyte differentiation	23/1366	272/28891	0.00533233	0.0230462	0.015427	Tmem178/Camk4/Gpr137b/Large1/Cd109/Sh3pxd2a/Nkx2-3/Lif/Fbn1/Rptor/Pparg/Gpc3/Fgfr3/Lilrb4b/Ap3b1/Mafb/Inpp4b/Irf4/F2rl1/Ireb2/Epha2/Tjp2/Gpr183	23
GO:0034763	negative regulation of transmembrane transport	15/1366	151/28891	0.00538516	0.0232386	0.0155558	Ephb2/Fgf12/Ace/Stk39/Bin1/Grip1/Cttnbp2nl/Fabp5/Camk2d/Hecw2/Kcnh2/Map3k7/Esr1/Slc6a9/Ywhaq	15
GO:0051928	positive regulation of calcium ion transport	15/1366	151/28891	0.00538516	0.0232386	0.0155558	Grm6/Adrb1/Cacnb4/Ank2/Cxcl12/Adcyap1r1/Drd1/Casr/Abl1/Hap1/Htt/Plcg1/Stac2/Grin1/Ryr2	15
GO:0072593	reactive oxygen species metabolic process	22/1366	257/28891	0.0054976	0.0237055	0.0158683	Pax2/Mpv17l/Ngfr/Nos2/Tigar/Ppara/Sh3pxd2a/Fbln5/Inava/Mapt/Slc1a1/Fyn/Esr2/F2rl1/Cyp1b1/Ccs/Sh3pxd2b/Met/Grin1/Map3k7/Hbq1a/Cyp1a1	22
GO:0003309	type B pancreatic cell differentiation	6/1366	35/28891	0.00551918	0.023707	0.0158693	Insm1/Bmal1/Onecut1/Cdh2/Dll1/Bmp6	6
GO:0009187	cyclic nucleotide metabolic process	6/1366	35/28891	0.00551918	0.023707	0.0158693	Cacnb4/Gucy2e/Nppc/Adcy8/Rora/Epha2	6
GO:0010574	regulation of vascular endothelial growth factor production	6/1366	35/28891	0.00551918	0.023707	0.0158693	Gata4/Sulf2/Flt1/Rora/Flt4/Cyp1b1	6
GO:0035025	positive regulation of Rho protein signal transduction	6/1366	35/28891	0.00551918	0.023707	0.0158693	Ngfr/Lpar1/Prag1/P2ry10b/F2rl1/Akap13	6
GO:0048714	positive regulation of oligodendrocyte differentiation	6/1366	35/28891	0.00551918	0.023707	0.0158693	Zfp365/Myrf/Ptprz1/Pparg/Dag1/Gsx2	6
GO:0030835	negative regulation of actin filament depolymerization	7/1366	46/28891	0.00553173	0.0237244	0.015881	Lima1/Sptbn1/Evl/Scin/Tpm1/Carmil1/Sptb	7
GO:0048854	brain morphogenesis	7/1366	46/28891	0.00553173	0.0237244	0.015881	Pax2/Sox2/Shank3/Cdh2/Afdn/Hesx1/Gsx2	7
GO:0001829	trophectodermal cell differentiation	5/1366	25/28891	0.00564769	0.0241291	0.0161518	Tead4/Sox2/Cdh1/Esrrb/Foxd3	5
GO:0048791	calcium ion-regulated exocytosis of neurotransmitter	5/1366	25/28891	0.00564769	0.0241291	0.0161518	Syt2/Rims2/Rims1/Unc13b/Rab3gap1	5
GO:0097150	neuronal stem cell population maintenance	5/1366	25/28891	0.00564769	0.0241291	0.0161518	Prrx1/Sox2/Igf2bp1/Cdh2/Dll1	5
GO:1902547	regulation of cellular response to vascular endothelial growth factor stimulus	5/1366	25/28891	0.00564769	0.0241291	0.0161518	Adgra2/Cadm4/Dab2ip/Dll1/Ptp4a3	5
GO:2000679	positive regulation of transcription regulatory region DNA binding	5/1366	25/28891	0.00564769	0.0241291	0.0161518	Klf4/Parp1/Niban2/Ddrgk1/Twist1	5
GO:0043536	positive regulation of blood vessel endothelial cell migration	8/1366	58/28891	0.00572849	0.0242813	0.0162538	Fgf2/Igf2/Fgfr1/Kdr/Hspb1/Abl1/Foxc2/Plcg1	8
GO:0051898	negative regulation of phosphatidylinositol 3-kinase/protein kinase B signal transduction	8/1366	58/28891	0.00572849	0.0242813	0.0162538	Phlpp1/Ppara/Klf4/Phlda3/Twist1/Dag1/Dab2ip/Epha2	8
GO:0002024	diet induced thermogenesis	4/1366	16/28891	0.0057343	0.0242813	0.0162538	Adrb1/Pparg/Adrb3/Bmp8b	4
GO:0008212	mineralocorticoid metabolic process	4/1366	16/28891	0.0057343	0.0242813	0.0162538	Kcnma1/Cacna1h/Dab2/Bmp6	4
GO:0021984	adenohypophysis development	4/1366	16/28891	0.0057343	0.0242813	0.0162538	Fgf2/Gsx1/Sox2/Lhx3	4
GO:0030322	stabilization of membrane potential	4/1366	16/28891	0.0057343	0.0242813	0.0162538	Kcnk13/Kcnk3/Kcnk5/Kcnk4	4
GO:0032222	regulation of synaptic transmission, cholinergic	4/1366	16/28891	0.0057343	0.0242813	0.0162538	Ngfr/Htr6/Adora2a/Slc18a3	4
GO:0044065	regulation of respiratory system process	4/1366	16/28891	0.0057343	0.0242813	0.0162538	Tshz3/Phox2b/Tlx3/Gsx2	4
GO:0055057	neuroblast division	4/1366	16/28891	0.0057343	0.0242813	0.0162538	Dock7/Fgfr1/Arhgef2/Tead3	4
GO:0098840	protein transport along microtubule	4/1366	16/28891	0.0057343	0.0242813	0.0162538	Rab27b/Kif3a/Hspb1/Kif5c	4
GO:0099118	microtubule-based protein transport	4/1366	16/28891	0.0057343	0.0242813	0.0162538	Rab27b/Kif3a/Hspb1/Kif5c	4
GO:0006066	alcohol metabolic process	28/1366	354/28891	0.00573551	0.0242813	0.0162538	Fgf2/Cyp11a1/Vldlr/Kcnma1/Lima1/Pmp22/Cacna1h/Fgfr1/Adcyap1r1/Fdx1/Prkaa2/Myof/Abca5/Tsku/Inppl1/Cyp1b1/Plcg1/Synj2/Gk5/Dhcr24/Thrb/Dab2/Acer3/Fgfr4/Lmf1/Bmp6/Coq3/Cyp1a1	28
GO:0060271	cilium assembly	30/1366	387/28891	0.00577643	0.024436	0.0163573	Lpar1/Onecut2/Wwtr1/Kif3a/Ift22/Onecut1/Nudcd3/Ift46/Cdc14b/Spag6/Cibar1/Rfx4/Zfp423/Dcdc2a/Lama5/Rab11fip3/Hap1/Htt/Prickle1/Tmem17/Nisch/Cep135/Syne2/Ttc21b/Mir129-2/Rabl2/Cfap206/Wdr35/Syne1/Csnk1d	30
GO:0008277	regulation of G protein-coupled receptor signaling pathway	14/1366	138/28891	0.00585333	0.0247426	0.0165626	Adrb1/Pld2/Pde10a/Slc24a4/Frmpd1/Gpr27/Phf24/Git1/Chga/Rgs10/Tulp3/Met/Rgs9/Apln	14
GO:0001885	endothelial cell development	9/1366	71/28891	0.00612836	0.0258075	0.0172754	Cldn5/Hapln2/Cldn3/Afdn/F2rl1/Tjp1/Met/S1pr3/Tjp2	9
GO:0015695	organic cation transport	9/1366	71/28891	0.00612836	0.0258075	0.0172754	Slc22a3/Htr6/Slc29a4/Adora2a/Slc18a3/Slc35f3/Slc22a21/Nisch/Crhr2	9
GO:0019933	cAMP-mediated signaling	9/1366	71/28891	0.00612836	0.0258075	0.0172754	Ffar4/Lpar1/Adcyap1r1/Adcy8/Pde10a/Pde7a/Chga/Pde3b/Crhr2	9
GO:0060612	adipose tissue development	9/1366	71/28891	0.00612836	0.0258075	0.0172754	Hmga2/Sox8/Parp1/Creb5/Pparg/Ppargc1a/Lpl/Trpm4/Sh3pxd2b	9
GO:0098900	regulation of action potential	9/1366	71/28891	0.00612836	0.0258075	0.0172754	Fgf12/Ank2/Bin1/Camk2d/Scn5a/Kcnq2/Tbx18/Trpm4/Ryr2	9
GO:0006979	response to oxidative stress	30/1366	389/28891	0.00620211	0.0260984	0.0174701	Cyp11a1/Pax2/Mgat3/Gab1/Gja3/Mpv17l/Stc2/Ngfr/Bmal1/Pld2/Adcyap1r1/Fbln5/Prkaa2/Parp1/Hspb1/Abl1/Slc11a2/Slc1a1/Fyn/Stox1/Fer/Ppargc1a/Mctp1/Cyp1b1/Xpa/Ccs/Wnt16/Msrb2/Met/Slc4a11	30
GO:0000578	embryonic axis specification	7/1366	47/28891	0.00624009	0.0261597	0.0175111	Cobl/Tbx3/Neurog1/Tcf7l1/Chrd/Mesp1/Smad4	7
GO:0003382	epithelial cell morphogenesis	7/1366	47/28891	0.00624009	0.0261597	0.0175111	Palld/Cdh1/Ar/Cgn/Pard3/Cldn3/Met	7
GO:0008038	neuron recognition	7/1366	47/28891	0.00624009	0.0261597	0.0175111	Ephb2/Prtg/Fezf2/Robo3/Ptprz1/Nrcam/Robo2	7
GO:0021696	cerebellar cortex morphogenesis	7/1366	47/28891	0.00624009	0.0261597	0.0175111	Zfp365/Rora/Faim2/Slc25a46/Whrn/Ttc21b/Dll1	7
GO:0120163	negative regulation of cold-induced thermogenesis	7/1366	47/28891	0.00624009	0.0261597	0.0175111	Dock7/Bmal1/Plcl1/Npr3/Zfp423/Acvr2b/Foxc2	7
GO:0044843	cell cycle G1/S phase transition	22/1366	260/28891	0.00628259	0.0263181	0.0176171	Cacnb4/Gas1/Smarcd3/Cdk18/Sox2/Klf4/Esrrb/Rptor/Camk2d/Stox1/Dpf2/Mn1/Smarca2/Apbb1/Dact1/Prmt2/Acvr1/E2f6/Gigyf2/Rbbp8/Bcl7a/Cyp1a1	22
GO:0045445	myoblast differentiation	13/1366	125/28891	0.00631364	0.0264283	0.0176909	Id3/Smarcd3/Tbx3/Sox8/Boc/Pitx1/Sdc1/T/Smarca2/Prickle1/Megf10/Sox4/Dll1	13
GO:1902115	regulation of organelle assembly	20/1366	229/28891	0.00634381	0.0264963	0.0177364	Ephb2/Lpar1/Prkaa2/Ift46/Sdc1/Dcdc2a/Rab11fip3/Sdc4/Hap1/Nptxr/Htt/Tbc1d14/Arhgef2/Cep135/Smad4/Syne2/Tbc1d12/Mir129-2/Rab3gap1/Syne1	20
GO:0006023	aminoglycan biosynthetic process	8/1366	59/28891	0.00635872	0.0264963	0.0177364	Chst1/Hs3st1/Dse/Chsy3/Hs3st3a1/B3gnt4/B3gnt7/Csgalnact1	8
GO:0048713	regulation of oligodendrocyte differentiation	8/1366	59/28891	0.00635872	0.0264963	0.0177364	Slc45a3/Zfp365/Lingo1/Myrf/Ptprz1/Pparg/Dag1/Gsx2	8
GO:0030431	sleep	6/1366	36/28891	0.00636309	0.0264963	0.0177364	Adrb1/Gabrb3/Kcna2/Drd1/Parp1/Adora2a	6
GO:0048048	embryonic eye morphogenesis	6/1366	36/28891	0.00636309	0.0264963	0.0177364	Pax2/Foxf2/Six3/Bmp7/Aldh1a3/Twist1	6
GO:0086091	regulation of heart rate by cardiac conduction	6/1366	36/28891	0.00636309	0.0264963	0.0177364	Ank2/Bin1/Scn4b/Scn5a/Kcnh2/Trpm4	6
GO:0090025	regulation of monocyte chemotaxis	6/1366	36/28891	0.00636309	0.0264963	0.0177364	Cxcl12/Ccn3/Cx3cr1/Slit2/Nbl1/Lgmn	6
GO:0052547	regulation of peptidase activity	34/1366	457/28891	0.00645773	0.0268703	0.0179868	Antxr1/Gas6/Pax2/Ttbk1/Nle1/Sfrp2/Ngfr/Sox2/Cdh1/Cd109/Serpinb6a/Reck/Bin1/Timp3/Papln/Klf4/Adora2a/Slc11a2/Slc1a1/Fyn/Pparg/Gpc3/Acvr1c/Cldn3/Htt/Dhcr24/Ddrgk1/Birc5/Grin1/Ret/Gramd4/Wdr35/Lgmn/Spint1	34
GO:0043470	regulation of carbohydrate catabolic process	9/1366	72/28891	0.00671724	0.0278562	0.0186468	Tigar/Slc4a4/Ppara/Prkaa2/Esrrb/Rptor/Mlxipl/Ppargc1a/Git1	9
GO:0055117	regulation of cardiac muscle contraction	9/1366	72/28891	0.00671724	0.0278562	0.0186468	Adrb1/Gata4/Cacna1h/Ank2/Bin1/Scn5a/Chga/Trpm4/Ryr2	9
GO:0010566	regulation of ketone biosynthetic process	5/1366	26/28891	0.0067246	0.0278562	0.0186468	Ppargc1a/Dab2/Pptc7/Bmp6/Coq3	5
GO:0032703	negative regulation of interleukin-2 production	5/1366	26/28891	0.0067246	0.0278562	0.0186468	Cd276/Lilrb4b/Cd34/Tbx21/Havcr2	5
GO:0038083	peptidyl-tyrosine autophosphorylation	5/1366	26/28891	0.0067246	0.0278562	0.0186468	Ace/Ptk2/Kdr/Abl1/Ntrk1	5
GO:0043576	regulation of respiratory gaseous exchange	5/1366	26/28891	0.0067246	0.0278562	0.0186468	Tshz3/Phox2b/Tlx3/Grin1/Gsx2	5
GO:0055021	regulation of cardiac muscle tissue growth	10/1366	85/28891	0.00675472	0.0279602	0.0187164	Fgf2/Adrb1/Tbx5/Gata4/Tbx20/Fgfr1/Sav1/Ppara/Bmpr1a/Erbb4	10
GO:0016050	vesicle organization	28/1366	359/28891	0.00690056	0.0285427	0.0191063	Cplx2/Syt2/Dnm3/Ccdc136/Laptm4b/Hps6/Slc17a7/Cacna1b/Rims2/Sar1b/Cd2ap/Nectin2/Snph/Slc35d3/Sdc1/Bace2/Stx17/Ap3b1/Rims1/Sdc4/Arfgap3/Bloc1s4/Cd34/Washc5/Atp6v1h/Stx3/Unc13b/Syt9	28
GO:0045834	positive regulation of lipid metabolic process	17/1366	185/28891	0.00694147	0.0286907	0.0192054	Fgf2/Slc45a3/Igf2/Ppara/Flt1/Atg14/Rptor/Fabp3/Pparg/Fgfr3/Mlxipl/Ppargc1a/Twist1/Dab2/Erbb4/Slc27a1/Bmp6	17
GO:0014046	dopamine secretion	7/1366	48/28891	0.00701386	0.0289257	0.0193627	Syt2/Kcna2/Htr6/Syt17/Cxcl12/Syt6/Syt9	7
GO:0043949	regulation of cAMP-mediated signaling	7/1366	48/28891	0.00701386	0.0289257	0.0193627	Ffar4/Lpar1/Adcyap1r1/Pde10a/Chga/Pde3b/Crhr2	7
GO:0048536	spleen development	7/1366	48/28891	0.00701386	0.0289257	0.0193627	Cacnb4/Onecut1/Nkx2-3/Tlx1/Abl1/Hoxb4/Pitx2	7
GO:0007096	regulation of exit from mitosis	4/1366	17/28891	0.00722156	0.0296495	0.0198472	Mir124a-3/Neurog1/Cdc14b/Birc5	4
GO:0016264	gap junction assembly	4/1366	17/28891	0.00722156	0.0296495	0.0198472	Tbx5/Ace/Gjb2/Gjd3	4
GO:0040015	negative regulation of multicellular organism growth	4/1366	17/28891	0.00722156	0.0296495	0.0198472	Adrb1/Stc2/Adrb3/Lgmn	4
GO:0090336	positive regulation of brown fat cell differentiation	4/1366	17/28891	0.00722156	0.0296495	0.0198472	Ffar4/Sox13/Bmp7/Mecom	4
GO:2000047	regulation of cell-cell adhesion mediated by cadherin	4/1366	17/28891	0.00722156	0.0296495	0.0198472	Nexmif/Afdn/Tjp1/Bmp6	4
GO:2000678	negative regulation of transcription regulatory region DNA binding	4/1366	17/28891	0.00722156	0.0296495	0.0198472	Msx1/Zfp593/Hand1/Hey1	4
GO:0018107	peptidyl-threonine phosphorylation	12/1366	113/28891	0.00722654	0.0296495	0.0198472	Ttbk1/Stk39/Cdc42bpb/Cadm4/Rptor/Camk2d/Stox1/Pard3/Acvr1/Met/Map3k7/Sbk1	12
GO:0001958	endochondral ossification	6/1366	37/28891	0.00729692	0.0298287	0.0199672	Pthlh/Alpl/Col2a1/Inppl1/Bmp6/Csgalnact1	6
GO:0033687	osteoblast proliferation	6/1366	37/28891	0.00729692	0.0298287	0.0199672	Osr2/Sox8/Fbln5/Npr3/Abl1/Mn1	6
GO:0036075	replacement ossification	6/1366	37/28891	0.00729692	0.0298287	0.0199672	Pthlh/Alpl/Col2a1/Inppl1/Bmp6/Csgalnact1	6
GO:0048169	regulation of long-term neuronal synaptic plasticity	6/1366	37/28891	0.00729692	0.0298287	0.0199672	Ephb2/Shank3/Kdr/Rims1/Synpo/Grin1	6
GO:1902882	regulation of response to oxidative stress	6/1366	37/28891	0.00729692	0.0298287	0.0199672	Adcyap1r1/Fbln5/Hspb1/Stox1/Mctp1/Met	6
GO:0062013	positive regulation of small molecule metabolic process	17/1366	186/28891	0.00731324	0.0298735	0.0199972	Ppp1r3g/Slc45a3/Igf2/Nos2/Tigar/Adcyap1r1/Slc4a4/Ppara/Prkaa2/Esrrb/Rptor/Pparg/Mlxipl/Ppargc1a/Twist1/Dab2/Bmp6	17
GO:0055008	cardiac muscle tissue morphogenesis	9/1366	73/28891	0.00734853	0.0299958	0.020079	Tbx20/Bmpr1a/Hand1/Pitx2/Tpm1/Foxc2/Smad4/Ryr2/Hey1	9
GO:0032984	protein-containing complex disassembly	21/1366	248/28891	0.00740644	0.03021	0.0202224	Stmn2/Map1b/Smarcd3/Lima1/Nckap5l/Sptbn1/Evl/Hdgfl3/Scin/Atg14/Stx17/Tpm1/F2rl1/Htt/Carmil1/Mical3/Arhgef2/Rpl23/Gspt2/Sptb/Kif19a	21
GO:0002274	myeloid leukocyte activation	23/1366	280/28891	0.007492	0.0305367	0.0204411	Cplx2/Clnk/Abr/Ttbk1/Camk4/Gpr137b/Slc7a2/Stk39/Nppc/Pld2/Rora/Rasgrp1/Cx3cr1/Nectin2/Pparg/Fer/Lilrb4b/Irf4/F2rl1/Chga/Ms4a2/Ctsc/Havcr2	23
GO:0048659	smooth muscle cell proliferation	18/1366	202/28891	0.00761253	0.0310054	0.0207548	Fgf2/Ptk2/Timp3/Flt1/Gnaq/Klf4/Ccn3/Bmpr1a/Npr3/Camk2d/Ndrg4/Pparg/Esr2/Ppargc1a/Tpm1/Map3k7/Esr1/Apln	18
GO:0032147	activation of protein kinase activity	11/1366	100/28891	0.00764393	0.0311106	0.0208252	Adra2c/Gas6/Adcy8/Adra2a/Fbn1/Abl1/Slc1a1/Cops8/Ghr/Map3k7/Pdgfc	11
GO:0061041	regulation of wound healing	13/1366	128/28891	0.00767348	0.0312081	0.0208905	Fgf2/Ephb2/Kank1/Fermt1/Cd109/Ptk2/Adra2a/Cadm4/Pdgfa/Pros1/Cldn3/Foxc2/F2rl1	13
GO:1905477	positive regulation of protein localization to membrane	12/1366	114/28891	0.00773899	0.0314516	0.0210535	Ephb2/Zdhhc2/Sptbn1/Grip1/Ptpn9/Fyn/Itga3/Mtcl1/Stac2/Stx3/Epha2/Ssh1	12
GO:0001974	blood vessel remodeling	8/1366	61/28891	0.00777513	0.0315297	0.0211058	Abr/Nos2/Nppc/Flt4/Lif/Npr3/Acvr2b/Foxc2	8
GO:0030199	collagen fibril organization	8/1366	61/28891	0.00777513	0.0315297	0.0211058	Sfrp2/Loxl1/Col2a1/Lox/Foxc2/Cyp1b1/Adamts14/Tnxb	8
GO:0044380	protein localization to cytoskeleton	8/1366	61/28891	0.00777513	0.0315297	0.0211058	Mapre3/Nudcd3/Abl1/Rab11fip3/Htt/Mid2/Abhd17c/Csnk1d	8
GO:0043392	negative regulation of DNA binding	7/1366	49/28891	0.00785651	0.0318365	0.0213112	Hmga2/Msx1/Zfp593/Twist2/Hand1/Hey1/Nfib	7
GO:0010575	positive regulation of vascular endothelial growth factor production	5/1366	27/28891	0.00793731	0.0319597	0.0213936	Gata4/Sulf2/Rora/Flt4/Cyp1b1	5
GO:0016082	synaptic vesicle priming	5/1366	27/28891	0.00793731	0.0319597	0.0213936	Cadps2/Rims2/Rims1/Unc13b/Rab3gap1	5
GO:0033622	integrin activation	5/1366	27/28891	0.00793731	0.0319597	0.0213936	Pcsk5/Fermt1/Cxcl12/Fblim1/Foxc2	5
GO:0045821	positive regulation of glycolytic process	5/1366	27/28891	0.00793731	0.0319597	0.0213936	Slc4a4/Prkaa2/Esrrb/Rptor/Mlxipl	5
GO:0045981	positive regulation of nucleotide metabolic process	5/1366	27/28891	0.00793731	0.0319597	0.0213936	Nos2/Tigar/Ppara/Rptor/Ppargc1a	5
GO:0048843	negative regulation of axon extension involved in axon guidance	5/1366	27/28891	0.00793731	0.0319597	0.0213936	Sema6d/Sema4c/Ryk/Sema3f/Sema5b	5
GO:0090335	regulation of brown fat cell differentiation	5/1366	27/28891	0.00793731	0.0319597	0.0213936	Ffar4/Sox13/Bmp7/Fbn1/Mecom	5
GO:1900544	positive regulation of purine nucleotide metabolic process	5/1366	27/28891	0.00793731	0.0319597	0.0213936	Nos2/Tigar/Ppara/Rptor/Ppargc1a	5
GO:0048041	focal adhesion assembly	10/1366	87/28891	0.00793841	0.0319597	0.0213936	Ptk2/Dusp22/Kdr/Fmn1/Macf1/Abl1/Cttn/Efna5/Sdc4/Cdh11	10
GO:0043506	regulation of JUN kinase activity	9/1366	74/28891	0.00802414	0.0322815	0.0216091	Sfrp2/Fgd4/Fzd4/Tnxb/Fgd2/Fzd8/Map3k7/Sash1/Dab2ip	9
GO:0050714	positive regulation of protein secretion	17/1366	188/28891	0.00810488	0.0325829	0.0218108	Camk2n1/Myrip/Adcy8/Ano1/Casr/Gnaq/Adora2a/Cd2ap/Frmd4a/Pparg/Gpr27/F2rl1/Apbb1/Trpm4/Sox4/Unc13b/Myh10	17
GO:0045017	glycerolipid biosynthetic process	19/1366	219/28891	0.00821035	0.0329832	0.0220787	Fgf2/Etnk2/Efr3b/Pld2/Pnpla3/Fabp5/Pgap3/Pld1/Pdgfa/Atg14/Fabp3/Cds1/Inppl1/Lpl/Lpcat2/Slc27a1/Gpat3/Pigg/Vac14	19
GO:0035773	insulin secretion involved in cellular response to glucose stimulus	11/1366	101/28891	0.00822191	0.0330059	0.0220939	Camk2n1/Adcy8/Ano1/Adra2a/Gpr27/Efna5/Trpm4/Pde3b/Birc5/Crhr2/Pde4c	11
GO:0016311	dephosphorylation	26/1366	331/28891	0.00823822	0.0330476	0.0221218	Ptprg/Alpl/Phlpp1/Dusp22/Dusp4/Cttnbp2nl/Camta1/Tns3/Ptprz1/Ptpn9/Cdc14b/Ptprm/Ppp1r26/Npnt/Ppm1e/Inpp4b/Inppl1/Htt/Synj2/Ppp1r1b/Phlpp2/Pptc7/Eya1/Ptp4a3/Ssh1/Dusp14	26
GO:0022600	digestive system process	12/1366	115/28891	0.00827948	0.0331892	0.0222167	Kcnma1/Lima1/Il10ra/Stk39/Nppc/Inava/Neurog1/Slc5a1/Slc22a21/Ireb2/Crhr2/Tjp2	12
GO:0002068	glandular epithelial cell development	6/1366	38/28891	0.00832577	0.0332793	0.0222769	Insm1/Pgr/Bmal1/Cdh2/Dll1/Bmp6	6
GO:0016339	calcium-dependent cell-cell adhesion via plasma membrane cell adhesion molecules	6/1366	38/28891	0.00832577	0.0332793	0.0222769	Cdh22/Cdh1/Cdh3/Cdh2/Pcdh1/Cdh11	6
GO:0060441	epithelial tube branching involved in lung morphogenesis	6/1366	38/28891	0.00832577	0.0332793	0.0222769	Hmga2/Sox2/Celsr1/Esrp1/Wnt2b/Dag1	6
GO:0090140	regulation of mitochondrial fission	6/1366	38/28891	0.00832577	0.0332793	0.0222769	Kdr/Mapt/Pparg/Ppargc1a/Rala/Ddhd1	6
GO:0048469	cell maturation	20/1366	235/28891	0.00835611	0.0333766	0.0223421	Kcnma1/Ascl1/Pgr/Pmp22/Fgfr1/Nppc/Sox8/Six3/Kdr/Gnaq/Nrcam/B4galt6/Pparg/Kcnq2/Esr2/Washc5/Opa1/Ret/Runx3/Hoxb13	20
GO:0045807	positive regulation of endocytosis	18/1366	204/28891	0.00839353	0.0335021	0.0224261	Gas6/Abr/Rap1gap/Kif3a/Bin1/Ptk2/Pld2/Mertk/Pparg/Gpc3/Pard3/Pros1/Ckap5/F2rl1/Dab2/Dll1/Cd14/Apln	18
GO:0042446	hormone biosynthetic process	8/1366	62/28891	0.00856634	0.0341675	0.0228715	Cyp11a1/Stc2/Igf2/Cacna1h/Fdx1/Ppargc1a/Dab2/Bmp6	8
GO:0072384	organelle transport along microtubule	10/1366	88/28891	0.00858707	0.0342257	0.0229105	Map1b/Map6/Rasgrp1/Mapt/Nefh/Ap3b1/Hap1/Bloc1s4/Htt/Syne2	10
GO:0007585	respiratory gaseous exchange by respiratory system	9/1366	75/28891	0.00874596	0.0347845	0.0232845	Tshz3/Phox2b/Flt4/Ecel1/Ap3b1/Tlx3/Mafb/Grin1/Gsx2	9
GO:0010633	negative regulation of epithelial cell migration	9/1366	75/28891	0.00874596	0.0347845	0.0232845	Fgf2/Ptprg/Evl/Klf4/Vash1/Ptprm/Pparg/Slit2/Dab2ip	9
GO:1904377	positive regulation of protein localization to cell periphery	9/1366	75/28891	0.00874596	0.0347845	0.0232845	Ephb2/Zdhhc2/Sptbn1/Grip1/Ptpn9/Itga3/Stac2/Stx3/Epha2	9
GO:0003016	respiratory system process	7/1366	50/28891	0.00877148	0.0348612	0.0233359	Tshz3/Phox2b/Flt4/Ecel1/Ap3b1/Tlx3/Gsx2	7
GO:0021702	cerebellar Purkinje cell differentiation	4/1366	18/28891	0.00894233	0.0352641	0.0236056	Rora/Faim2/Slc25a46/Ttc21b	4
GO:0030033	microvillus assembly	4/1366	18/28891	0.00894233	0.0352641	0.0236056	Podxl/Rap1gap/Pld1/Atp8b1	4
GO:0030540	female genitalia development	4/1366	18/28891	0.00894233	0.0352641	0.0236056	Tbx3/Mertk/Esr2/Esr1	4
GO:0033623	regulation of integrin activation	4/1366	18/28891	0.00894233	0.0352641	0.0236056	Pcsk5/Fermt1/Fblim1/Foxc2	4
GO:0048368	lateral mesoderm development	4/1366	18/28891	0.00894233	0.0352641	0.0236056	Fgfr1/Bmpr1a/Tead1/Mesp1	4
GO:0060572	morphogenesis of an epithelial bud	4/1366	18/28891	0.00894233	0.0352641	0.0236056	Pthlh/Bmp7/Ar/Wnt2b	4
GO:0060856	establishment of blood-brain barrier	4/1366	18/28891	0.00894233	0.0352641	0.0236056	Reck/Adgra2/Fzd4/Cldn3	4
GO:0061179	negative regulation of insulin secretion involved in cellular response to glucose stimulus	4/1366	18/28891	0.00894233	0.0352641	0.0236056	Adra2a/Pde3b/Crhr2/Pde4c	4
GO:0099159	regulation of modification of postsynaptic structure	4/1366	18/28891	0.00894233	0.0352641	0.0236056	Ptk2/Camkv/Kalrn/Myh10	4
GO:1901077	regulation of relaxation of muscle	4/1366	18/28891	0.00894233	0.0352641	0.0236056	Nppc/Neurog1/Camk2d/Chga	4
GO:1902855	regulation of non-motile cilium assembly	4/1366	18/28891	0.00894233	0.0352641	0.0236056	Hap1/Htt/Cep135/Mir129-2	4
GO:0051091	positive regulation of DNA-binding transcription factor activity	22/1366	269/28891	0.00920647	0.0362801	0.0242857	Hmga2/Ror1/Sav1/Adcy8/Ar/Trim62/Cx3cr1/Fzd4/Neurog1/Ntrk1/Neurod2/Fzd1/Pparg/Fer/Fzd2/Esr2/Ppargc1a/Mid2/Arhgef2/Ddrgk1/Crhr2/Esr1	22
GO:0003094	glomerular filtration	5/1366	28/28891	0.00929379	0.0364955	0.0244298	Gas6/Sulf2/Rhpn2/F2rl1/Myo1e	5
GO:0051882	mitochondrial depolarization	5/1366	28/28891	0.00929379	0.0364955	0.0244298	Rbfox2/Ngfr/Kdr/Parp1/Kcnq2	5
GO:0060039	pericardium development	5/1366	28/28891	0.00929379	0.0364955	0.0244298	Tbx5/Tbx20/Bmp7/Mecom/Flrt3	5
GO:0097062	dendritic spine maintenance	5/1366	28/28891	0.00929379	0.0364955	0.0244298	Cttn/Fyn/Ckap5/Itga3/Grin1	5
GO:2000647	negative regulation of stem cell proliferation	5/1366	28/28891	0.00929379	0.0364955	0.0244298	Fgf2/Fermt1/Cd109/Tsc22d1/Nfib	5
GO:0031641	regulation of myelination	8/1366	63/28891	0.00941624	0.0369503	0.0247343	Ngfr/Myrf/Ptprz1/Cdh2/Pard3/Nsun5/Dag1/Ctsc	8
GO:0007340	acrosome reaction	6/1366	39/28891	0.00945467	0.0370231	0.024783	Trim36/Cacna1h/Rims1/Pkdrej/Syt6/Unc13b	6
GO:0010573	vascular endothelial growth factor production	6/1366	39/28891	0.00945467	0.0370231	0.024783	Gata4/Sulf2/Flt1/Rora/Flt4/Cyp1b1	6
GO:0060292	long-term synaptic depression	6/1366	39/28891	0.00945467	0.0370231	0.024783	Shank3/Adcy8/Drd1/Iqsec2/Gnal/Mapt	6
GO:1902807	negative regulation of cell cycle G1/S phase transition	9/1366	76/28891	0.00951592	0.0372107	0.0249086	Cacnb4/Gas1/Sox2/Klf4/Apbb1/Dact1/Prmt2/Acvr1/Gigyf2	9
GO:1904705	regulation of vascular associated smooth muscle cell proliferation	9/1366	76/28891	0.00951592	0.0372107	0.0249086	Fgf2/Timp3/Bmpr1a/Camk2d/Pparg/Ppargc1a/Tpm1/Map3k7/Apln	9
GO:0090150	establishment of protein localization to membrane	22/1366	270/28891	0.0095901	0.0374746	0.0250852	Reep1/Large1/Zdhhc2/Sptbn1/Grip1/Golga7b/Macf1/Amn/Slc1a1/Nacad/Fyn/Frmpd1/Pard3/Ap3b1/Afdn/Pkdcc/Mtcl1/Clstn1/Stx3/Srp68/Emc1/Rab3gap1	22
GO:0042181	ketone biosynthetic process	7/1366	51/28891	0.00976223	0.0378191	0.0253159	Cacna1h/Ppargc1a/Dab2/Pptc7/Bmp6/Pdss2/Coq3	7
GO:0060135	maternal process involved in female pregnancy	7/1366	51/28891	0.00976223	0.0378191	0.0253159	Pgr/Cdh1/Lif/Ar/Parp1/Esr1/Havcr2	7
GO:0061028	establishment of endothelial barrier	7/1366	51/28891	0.00976223	0.0378191	0.0253159	Cldn5/Cldn3/Afdn/F2rl1/Tjp1/S1pr3/Tjp2	7
GO:0042176	regulation of protein catabolic process	28/1366	369/28891	0.00982127	0.0378191	0.0253159	Trib2/Mgat3/Nos2/Bmal1/Foxf2/Cdh1/Rgma/Zdhhc2/Laptm4b/Timp3/Nkd1/Ube2v2/Adra2a/Sgsm3/Fyn/Sox17/Rnf217/Gpc3/Dact1/Prickle1/Ddrgk1/Dab2/Smad4/Psmd2/Sh3rf3/Dab2ip/Sumo2/Csnk1d	28
GO:0003253	cardiac neural crest cell migration involved in outflow tract morphogenesis	3/1366	10/28891	0.00985438	0.0378191	0.0253159	Bmp7/Pitx2/Twist1	3
GO:0010496	intercellular transport	3/1366	10/28891	0.00985438	0.0378191	0.0253159	Ephb2/Gja3/Gjb2	3
GO:0010745	negative regulation of macrophage derived foam cell differentiation	3/1366	10/28891	0.00985438	0.0378191	0.0253159	Ppara/Abca5/Pparg	3
GO:0021562	vestibulocochlear nerve development	3/1366	10/28891	0.00985438	0.0378191	0.0253159	Pax2/Neurog1/Atp8b1	3
GO:0021892	cerebral cortex GABAergic interneuron differentiation	3/1366	10/28891	0.00985438	0.0378191	0.0253159	Fezf2/Drd1/Nkx2-1	3
GO:0021957	corticospinal tract morphogenesis	3/1366	10/28891	0.00985438	0.0378191	0.0253159	Bhlhe22/Slit2/Cdh11	3
GO:0031666	positive regulation of lipopolysaccharide-mediated signaling pathway	3/1366	10/28891	0.00985438	0.0378191	0.0253159	Sash1/Cd14/Bmp6	3
GO:0035878	nail development	3/1366	10/28891	0.00985438	0.0378191	0.0253159	Msx1/Hoxc13/Prickle1	3
GO:0035907	dorsal aorta development	3/1366	10/28891	0.00985438	0.0378191	0.0253159	Ngfr/Bmpr1a/Hey1	3
GO:0046884	follicle-stimulating hormone secretion	3/1366	10/28891	0.00985438	0.0378191	0.0253159	Tbx3/Smad4/Crhr2	3
GO:0051775	response to redox state	3/1366	10/28891	0.00985438	0.0378191	0.0253159	Bmal1/Npas2/Ryr2	3
GO:0060638	mesenchymal-epithelial cell signaling	3/1366	10/28891	0.00985438	0.0378191	0.0253159	Fgfr1/Wnt2b/Met	3
GO:0070934	CRD-mediated mRNA stabilization	3/1366	10/28891	0.00985438	0.0378191	0.0253159	Igf2bp2/Igf2bp1/Igf2bp3	3
GO:0071600	otic vesicle morphogenesis	3/1366	10/28891	0.00985438	0.0378191	0.0253159	Stox1/Hesx1/Eya1	3
GO:0072017	distal tubule development	3/1366	10/28891	0.00985438	0.0378191	0.0253159	Pax2/Pou3f3/Tfap2b	3
GO:0072173	metanephric tubule morphogenesis	3/1366	10/28891	0.00985438	0.0378191	0.0253159	Pax2/Sox8/Wnt9b	3
GO:0097104	postsynaptic membrane assembly	3/1366	10/28891	0.00985438	0.0378191	0.0253159	Ephb2/Cdh2/Nrxn2	3
GO:0098700	neurotransmitter loading into synaptic vesicle	3/1366	10/28891	0.00985438	0.0378191	0.0253159	Slc17a7/Slc10a4/Slc18a3	3
GO:0106104	regulation of glutamate receptor clustering	3/1366	10/28891	0.00985438	0.0378191	0.0253159	Zdhhc2/Shank3/Ssh1	3
GO:1900454	positive regulation of long-term synaptic depression	3/1366	10/28891	0.00985438	0.0378191	0.0253159	Adcy8/Iqsec2/Mapt	3
GO:1904717	regulation of AMPA glutamate receptor clustering	3/1366	10/28891	0.00985438	0.0378191	0.0253159	Zdhhc2/Shank3/Ssh1	3
GO:1905274	regulation of modification of postsynaptic actin cytoskeleton	3/1366	10/28891	0.00985438	0.0378191	0.0253159	Ptk2/Kalrn/Myh10	3
GO:1902806	regulation of cell cycle G1/S phase transition	17/1366	192/28891	0.00989399	0.0379451	0.0254002	Cacnb4/Gas1/Smarcd3/Sox2/Klf4/Rptor/Stox1/Dpf2/Mn1/Smarca2/Apbb1/Dact1/Prmt2/Acvr1/Gigyf2/Bcl7a/Cyp1a1	17
GO:0002707	negative regulation of lymphocyte mediated immunity	10/1366	90/28891	0.0100055	0.0383202	0.0256513	Susd4/Igf2/H2-Q2/Dusp22/Thoc1/Lilrb4b/H2-Q1/Tbx21/Havcr2/Sh2d1b1	10
GO:0045995	regulation of embryonic development	10/1366	90/28891	0.0100055	0.0383202	0.0256513	Sfrp2/Osr2/Sox17/Wnt2b/Lama5/Hesx1/Tbx18/Dag1/Dr1/Dll1	10
GO:0050775	positive regulation of dendrite morphogenesis	8/1366	64/28891	0.0103273	0.0394445	0.0264039	Ephb2/Cux2/Grip1/Fzd4/Kalrn/Afdn/Opa1/Met	8
GO:0051893	regulation of focal adhesion assembly	8/1366	64/28891	0.0103273	0.0394445	0.0264039	Ptk2/Dusp22/Kdr/Fmn1/Macf1/Abl1/Efna5/Sdc4	8
GO:0090109	regulation of cell-substrate junction assembly	8/1366	64/28891	0.0103273	0.0394445	0.0264039	Ptk2/Dusp22/Kdr/Fmn1/Macf1/Abl1/Efna5/Sdc4	8
GO:1903307	positive regulation of regulated secretory pathway	8/1366	64/28891	0.0103273	0.0394445	0.0264039	Cacna1h/Nppc/Pld2/Cdk5r2/F2rl1/Ms4a2/Scamp5/Syt9	8
GO:0048660	regulation of smooth muscle cell proliferation	17/1366	193/28891	0.010387	0.0396453	0.0265383	Fgf2/Ptk2/Timp3/Flt1/Gnaq/Klf4/Bmpr1a/Npr3/Camk2d/Ndrg4/Pparg/Esr2/Ppargc1a/Tpm1/Map3k7/Esr1/Apln	17
GO:0006650	glycerophospholipid metabolic process	22/1366	272/28891	0.0103961	0.039653	0.0265435	Fgf2/Etnk2/Efr3b/Pld2/Pnpla3/Fabp5/Pgap3/Pld1/Pdgfa/Atg14/Mboat2/Fabp3/Cds1/Inpp4b/Inppl1/Plaat5/Plcg1/Synj2/Lpcat2/Slc27a1/Pigg/Vac14	22
GO:1903052	positive regulation of proteolysis involved in protein catabolic process	13/1366	133/28891	0.0104428	0.0398036	0.0266443	Trib2/Ptk2/Ube2v2/Rnf217/Prickle1/Trim67/Ddrgk1/Dab2/Ctsc/Sh3rf3/Dab2ip/Sumo2/Csnk1d	13
GO:0022408	negative regulation of cell-cell adhesion	18/1366	209/28891	0.01063	0.0404897	0.0271035	Cd276/Podxl/Cdh1/Ptk2/Dusp22/Cxcl12/Ppara/Klf4/Adora2a/Hspb1/Abl1/Nexmif/Lilrb4b/Sdc4/Tbx21/Runx3/Havcr2/Bmp6	18
GO:0051693	actin filament capping	6/1366	40/28891	0.0106885	0.0406295	0.0271972	Sptbn1/Evl/Scin/Tpm1/Carmil1/Sptb	6
GO:1905314	semi-lunar valve development	6/1366	40/28891	0.0106885	0.0406295	0.0271972	Gata4/Tbx20/Slit2/Robo2/Twist1/Hey1	6
GO:2000273	positive regulation of signaling receptor activity	6/1366	40/28891	0.0106885	0.0406295	0.0271972	Ephb2/Adra2c/Shank3/Cacng4/Adra2a/Rgs9	6
GO:0009101	glycoprotein biosynthetic process	23/1366	289/28891	0.0107275	0.0407497	0.0272776	Mgat3/St6gal1/St8sia1/Hs3st6/Hs3st1/Galnt16/Dse/Large1/Chsy3/Hs3st3a1/Mgat5b/A4galt/Ndst3/Bace2/B3gat2/Hs6st2/Chst8/B3gnt4/St3gal6/Lmf1/B3gnt7/Galnt18/Csgalnact1	23
GO:0010996	response to auditory stimulus	5/1366	29/28891	0.0108017	0.0408651	0.0273548	Shank3/Neurog1/Nrxn2/Kcnq2/Htt	5
GO:0031100	animal organ regeneration	5/1366	29/28891	0.0108017	0.0408651	0.0273548	Ace/Sulf2/Cxcl12/Lif/Lifr	5
GO:0045187	regulation of circadian sleep/wake cycle, sleep	5/1366	29/28891	0.0108017	0.0408651	0.0273548	Adrb1/Kcna2/Drd1/Parp1/Adora2a	5
GO:0060008	Sertoli cell differentiation	5/1366	29/28891	0.0108017	0.0408651	0.0273548	Gata4/Sox3/Sox8/Ntrk1/Nr5a1	5
GO:0060571	morphogenesis of an epithelial fold	5/1366	29/28891	0.0108017	0.0408651	0.0273548	Pthlh/Bmp7/Ar/Luzp1/Wnt2b	5
GO:1902473	regulation of protein localization to synapse	5/1366	29/28891	0.0108017	0.0408651	0.0273548	Nbea/Iqsec2/Mapt/Kalrn/Dag1	5
GO:0033013	tetrapyrrole metabolic process	7/1366	52/28891	0.0108322	0.0409248	0.0273948	Hebp1/Slc11a2/Ank1/Ireb2/Sptb/Slc6a9/Cyp1a1	7
GO:0043268	positive regulation of potassium ion transport	7/1366	52/28891	0.0108322	0.0409248	0.0273948	Kcnn2/Ank2/Stk39/Wnk2/Kcnh2/Kcnc1/Kcnk3	7
GO:0003184	pulmonary valve morphogenesis	4/1366	19/28891	0.0109098	0.041024	0.0274612	Tbx20/Slit2/Robo2/Hey1	4
GO:0021924	cell proliferation in external granule layer	4/1366	19/28891	0.0109098	0.041024	0.0274612	Fgf2/Rora/Zfp423/Gbx2	4
GO:0021930	cerebellar granule cell precursor proliferation	4/1366	19/28891	0.0109098	0.041024	0.0274612	Fgf2/Rora/Zfp423/Gbx2	4
GO:0045956	positive regulation of calcium ion-dependent exocytosis	4/1366	19/28891	0.0109098	0.041024	0.0274612	Cacna1h/Cdk5r2/Scamp5/Syt9	4
GO:0045986	negative regulation of smooth muscle contraction	4/1366	19/28891	0.0109098	0.041024	0.0274612	Adra2c/Kcnma1/Adrb1/Adra2a	4
GO:0060841	venous blood vessel development	4/1366	19/28891	0.0109098	0.041024	0.0274612	Tbx20/Pitx2/Acvr2b/Chrd	4
GO:0098696	regulation of neurotransmitter receptor localization to postsynaptic specialization membrane	4/1366	19/28891	0.0109098	0.041024	0.0274612	Nbea/Iqsec2/Kalrn/Dag1	4
GO:0030217	T cell differentiation	26/1366	339/28891	0.0110043	0.0413515	0.0276804	Smarcd3/Sox13/Rora/Nkx2-3/Rasgrp1/Cd83/Gimap1/Hspb1/Abl1/Lilrb4b/Ap3b1/Smarca2/Mafb/Irf4/Cyp26b1/Egr3/Usp44/Tbx21/Ikzf3/Gpr89/Fzd8/Sox4/Runx3/Fzd7/Zmiz1/Gpr183	26
GO:0007631	feeding behavior	13/1366	134/28891	0.0110797	0.0416067	0.0278513	Ace/Drd1/Slc24a4/Adora2a/Nkx2-1/Bsx/Esr2/Adrb3/Grin1/Crhr2/Ttc21b/Gigyf2/Apln	13
GO:0007193	adenylate cyclase-inhibiting G protein-coupled receptor signaling pathway	9/1366	78/28891	0.0112079	0.0420317	0.0281357	Grm6/Lpar1/Htr1d/Casr/Adra2a/Grm8/Npr3/Grm4/S1pr3	9
GO:0048488	synaptic vesicle endocytosis	9/1366	78/28891	0.0112079	0.0420317	0.0281357	Syt2/Dnm3/Rab27b/Sncb/Bin1/Slc17a7/Pacsin1/Synj2/Scamp5	9
GO:0097191	extrinsic apoptotic signaling pathway	20/1366	242/28891	0.0113255	0.0424442	0.0284119	Gas1/Sfrp2/Fgfr1/Peli3/Col2a1/Gdnf/Timp3/Unc5b/Faim2/Ar/Cttn/Fyn/Fgfr3/Htt/Acvr1/Dab2/Ret/Dab2ip/Runx3/Eya1	20
GO:0051881	regulation of mitochondrial membrane potential	10/1366	92/28891	0.0115957	0.0434274	0.0290701	Rbfox2/Ngfr/Kdr/Parp1/Adora2a/Mapt/Stox1/Kcnq2/Tspan9/Slc4a11	10
GO:0034599	cellular response to oxidative stress	20/1366	243/28891	0.0118111	0.0442044	0.0295902	Pax2/Mgat3/Mpv17l/Ngfr/Bmal1/Fbln5/Prkaa2/Parp1/Hspb1/Abl1/Slc11a2/Slc1a1/Fyn/Fer/Ppargc1a/Cyp1b1/Ccs/Wnt16/Met/Slc4a11	20
GO:0008089	anterograde axonal transport	7/1366	53/28891	0.0119847	0.0447941	0.0299849	Rab27b/Kif3a/Hspb1/Ap3b1/Kif5c/Hap1/Bloc1s4	7
GO:0042755	eating behavior	7/1366	53/28891	0.0119847	0.0447941	0.0299849	Ace/Drd1/Slc24a4/Adora2a/Bsx/Adrb3/Ttc21b	7
GO:0032689	negative regulation of type II interferon production	6/1366	41/28891	0.0120322	0.0448517	0.0300234	Gas6/Cd276/Lilrb4b/Havcr2/C1qbp/Sh2d1b1	6
GO:0032743	positive regulation of interleukin-2 production	6/1366	41/28891	0.0120322	0.0448517	0.0300234	Cd276/Sptbn1/Cd83/Abl1/Irf4/Map3k7	6
GO:0045879	negative regulation of smoothened signaling pathway	6/1366	41/28891	0.0120322	0.0448517	0.0300234	Gas1/Rfx4/Kif7/Gpc3/Fgfr3/Tulp3	6
GO:1900026	positive regulation of substrate adhesion-dependent cell spreading	6/1366	41/28891	0.0120322	0.0448517	0.0300234	Abl1/Cspg5/Carmil1/Dock1/Dab2/C1qbp	6
GO:0010822	positive regulation of mitochondrion organization	9/1366	79/28891	0.0121338	0.0452004	0.0302568	Kdr/Hrk/Ppargc1a/Rala/Htt/Bik/Ddhd1/Opa1/Wdr35	9
GO:0043281	regulation of cysteine-type endopeptidase activity involved in apoptotic process	18/1366	212/28891	0.0121843	0.0453581	0.0303624	Gas6/Pax2/Nle1/Sfrp2/Ngfr/Sox2/Cdh1/Klf4/Adora2a/Slc11a2/Slc1a1/Pparg/Acvr1c/Dhcr24/Birc5/Ret/Gramd4/Wdr35	18
GO:0006399	tRNA metabolic process	16/1366	181/28891	0.0122581	0.0456022	0.0305259	Yars2/Mtfmt/Rpp25/Polr3d/Trmt44/Elp1/Lars2/Tars3/Wdr4/Exosc7/Tyw5/Iars1/Mettl6/Rpp30/Pus7/Exosc2	16
GO:0042551	neuron maturation	8/1366	66/28891	0.0123431	0.0458575	0.0306967	Kcnma1/Pmp22/Gnaq/Nrcam/B4galt6/Kcnq2/Opa1/Ret	8
GO:0060999	positive regulation of dendritic spine development	8/1366	66/28891	0.0123431	0.0458575	0.0306967	Ephb2/Cux2/Lpar1/Cpeb3/Shank3/Kalrn/Afdn/Opa1	8
GO:0006929	substrate-dependent cell migration	5/1366	30/28891	0.0124685	0.0461391	0.0308852	Fgfr1/Ntn1/Cttn/Slit2/Myh10	5
GO:0045932	negative regulation of muscle contraction	5/1366	30/28891	0.0124685	0.0461391	0.0308852	Adra2c/Kcnma1/Adrb1/Bin1/Adra2a	5
GO:0046885	regulation of hormone biosynthetic process	5/1366	30/28891	0.0124685	0.0461391	0.0308852	Stc2/Igf2/Ppargc1a/Dab2/Bmp6	5
GO:0061003	positive regulation of dendritic spine morphogenesis	5/1366	30/28891	0.0124685	0.0461391	0.0308852	Ephb2/Cux2/Kalrn/Afdn/Opa1	5
GO:0061099	negative regulation of protein tyrosine kinase activity	5/1366	30/28891	0.0124685	0.0461391	0.0308852	Srcin1/Zfyve28/Dusp22/Lilrb4b/Vps25	5
GO:0071312	cellular response to alkaloid	5/1366	30/28891	0.0124685	0.0461391	0.0308852	Slc1a2/Adcy8/Slc1a1/Ppp1r1b/Ryr2	5
GO:0006644	phospholipid metabolic process	27/1366	360/28891	0.0127557	0.0471394	0.0315548	Fgf2/Etnk2/Efr3b/Pld2/Pnpla3/Fabp5/Pgap3/Pld1/Pdgfa/Atg14/Mboat2/Nkx2-1/Fabp3/Cds1/Inpp4b/Inppl1/Plaat5/Plcg1/Synj2/Lpcat2/Erbb4/Slc27a1/Gpat3/Pigg/Dolk/Vac14/Plbd2	27
GO:0052548	regulation of endopeptidase activity	27/1366	360/28891	0.0127557	0.0471394	0.0315548	Gas6/Pax2/Ttbk1/Nle1/Sfrp2/Ngfr/Sox2/Cdh1/Serpinb6a/Reck/Bin1/Timp3/Klf4/Adora2a/Slc11a2/Slc1a1/Fyn/Pparg/Acvr1c/Htt/Dhcr24/Birc5/Grin1/Ret/Gramd4/Wdr35/Lgmn	27
GO:0008585	female gonad development	12/1366	122/28891	0.0129334	0.0476929	0.0319254	Pgr/Nppc/Kdr/Fzd4/Nefh/Gas2/Esr2/Spo11/Schip1/Smad4/Nr5a1/Esr1	12
GO:0010807	regulation of synaptic vesicle priming	3/1366	11/28891	0.0130786	0.0476929	0.0319254	Rims1/Unc13b/Rab3gap1	3
GO:0019227	neuronal action potential propagation	3/1366	11/28891	0.0130786	0.0476929	0.0319254	Cacnb4/Pmp22/Nrcam	3
GO:0031077	post-embryonic camera-type eye development	3/1366	11/28891	0.0130786	0.0476929	0.0319254	Kdr/Flt1/Klf4	3
GO:0032342	aldosterone biosynthetic process	3/1366	11/28891	0.0130786	0.0476929	0.0319254	Cacna1h/Dab2/Bmp6	3
GO:0048251	elastic fiber assembly	3/1366	11/28891	0.0130786	0.0476929	0.0319254	Fbln5/Lox/Tnxb	3
GO:0048318	axial mesoderm development	3/1366	11/28891	0.0130786	0.0476929	0.0319254	Tcf7l1/Epha2/Zic3	3
GO:0048617	embryonic foregut morphogenesis	3/1366	11/28891	0.0130786	0.0476929	0.0319254	Gata4/Sox17/Acvr2b	3
GO:0060068	vagina development	3/1366	11/28891	0.0130786	0.0476929	0.0319254	Mertk/Esr2/Esr1	3
GO:0060385	axonogenesis involved in innervation	3/1366	11/28891	0.0130786	0.0476929	0.0319254	Col25a1/Ntrk1/Fgfr3	3
GO:0060837	blood vessel endothelial cell differentiation	3/1366	11/28891	0.0130786	0.0476929	0.0319254	Kdr/Dll1/Hey1	3
GO:0060900	embryonic camera-type eye formation	3/1366	11/28891	0.0130786	0.0476929	0.0319254	Pax2/Aldh1a3/Twist1	3
GO:0086100	endothelin receptor signaling pathway	3/1366	11/28891	0.0130786	0.0476929	0.0319254	Gnaq/Bcar1/Bcar3	3
GO:0098870	action potential propagation	3/1366	11/28891	0.0130786	0.0476929	0.0319254	Cacnb4/Pmp22/Nrcam	3
GO:1900147	regulation of Schwann cell migration	3/1366	11/28891	0.0130786	0.0476929	0.0319254	Rras2/Ptprz1/Grin1	3
GO:1904383	response to sodium phosphate	3/1366	11/28891	0.0130786	0.0476929	0.0319254	Fgfr1/Alpl/Fgfr3	3
GO:2000171	negative regulation of dendrite development	3/1366	11/28891	0.0130786	0.0476929	0.0319254	Fat3/Ptprz1/Cyth2	3
GO:0060761	negative regulation of response to cytokine stimulus	9/1366	80/28891	0.0131155	0.0476929	0.0319254	Gas6/Peli3/Otop1/Klf4/Pparg/Adar/Slit2/F2rl1/Gigyf2	9
GO:0007379	segment specification	4/1366	20/28891	0.0131361	0.0476929	0.0319254	Cobl/Chrd/Mafb/Dll1	4
GO:0009886	post-embryonic animal morphogenesis	4/1366	20/28891	0.0131361	0.0476929	0.0319254	Large1/Kdr/Flt1/Nkx2-3	4
GO:0021534	cell proliferation in hindbrain	4/1366	20/28891	0.0131361	0.0476929	0.0319254	Fgf2/Rora/Zfp423/Gbx2	4
GO:0030050	vesicle transport along actin filament	4/1366	20/28891	0.0131361	0.0476929	0.0319254	Myrip/Myo1b/Myo6/Myo1e	4
GO:0032011	ARF protein signal transduction	4/1366	20/28891	0.0131361	0.0476929	0.0319254	Iqsec2/Iqsec1/Cyth2/Git1	4
GO:0032012	regulation of ARF protein signal transduction	4/1366	20/28891	0.0131361	0.0476929	0.0319254	Iqsec2/Iqsec1/Cyth2/Git1	4
GO:0035372	protein localization to microtubule	4/1366	20/28891	0.0131361	0.0476929	0.0319254	Mapre3/Abl1/Mid2/Abhd17c	4
GO:0043116	negative regulation of vascular permeability	4/1366	20/28891	0.0131361	0.0476929	0.0319254	Cldn5/Adora2a/Slit2/Ddah1	4
GO:2000136	regulation of cell proliferation involved in heart morphogenesis	4/1366	20/28891	0.0131361	0.0476929	0.0319254	Tbx5/Tbx3/Smad4/Eya1	4
GO:0002042	cell migration involved in sprouting angiogenesis	7/1366	54/28891	0.0132231	0.0479465	0.0320951	Fgf2/Kdr/Klf4/Abl1/Slit2/Foxc2/Egr3	7
GO:0006024	glycosaminoglycan biosynthetic process	7/1366	54/28891	0.0132231	0.0479465	0.0320951	Chst1/Hs3st1/Dse/Chsy3/Hs3st3a1/B3gnt7/Csgalnact1	7
GO:2000060	positive regulation of ubiquitin-dependent protein catabolic process	11/1366	108/28891	0.0132698	0.0480846	0.0321876	Trib2/Ptk2/Ube2v2/Rnf217/Prickle1/Trim67/Ddrgk1/Dab2/Sh3rf3/Sumo2/Csnk1d	11
GO:0019722	calcium-mediated signaling	18/1366	214/28891	0.0133166	0.048223	0.0322802	Car8/Ank2/Ksr2/Kdr/Drd1/Slc24a4/Camta1/Ptgfr/Cx3cr1/Tspan18/Mapt/Neurod2/Adgrb2/Htt/Plcg1/Trpm4/Nr5a1/Ryr2	18
GO:0010770	positive regulation of cell morphogenesis	8/1366	67/28891	0.0134527	0.0486213	0.0325468	Ephb2/Cux2/Grip1/Fzd4/Kalrn/Afdn/Opa1/Met	8
GO:0032835	glomerulus development	8/1366	67/28891	0.0134527	0.0486213	0.0325468	Pax2/Mtss1/Sulf2/Wwtr1/Bmp7/Foxc2/Myo1e/Ret	8
GO:0045776	negative regulation of blood pressure	8/1366	67/28891	0.0134527	0.0486213	0.0325468	Adrb1/Nos2/Kdr/Ppara/Adra1d/Rnls/Adrb3/Apln	8
GO:0051100	negative regulation of binding	15/1366	168/28891	0.0137736	0.049749	0.0333017	Ttbk1/Hmga2/Ace/Msx1/Rgma/Rap1gap/Ppara/Zfp593/Twist2/Hand1/Lrpap1/Dact1/Dab2/Hey1/Nfib	15
GO:0048771	tissue remodeling	18/1366	215/28891	0.013913	0.0502198	0.0336168	Abr/Gata4/Gpr137b/Nos2/Nppc/Tph1/Flt4/Lif/Tns3/Npr3/Pparg/Fgfr3/Bsx/Acvr2b/Inpp4b/Foxc2/Wnt16/Epha2	18
GO:0032386	regulation of intracellular transport	26/1366	346/28891	0.014002	0.0505087	0.0338102	Reep1/Gas6/Map1b/Gas1/Camk4/Fermt1/Cdh1/Zdhhc2/Kif3a/Wipf1/Sar1b/Mapt/Nefh/Slc35d3/Slc1a1/Fyn/Tmem30b/Ndrg4/Rab11fip3/Hap1/Inpp4b/Nup214/Mtcl1/Dab2/Trim28/Ttc21b	26
GO:1990874	vascular associated smooth muscle cell proliferation	9/1366	81/28891	0.0141549	0.0510233	0.0341547	Fgf2/Timp3/Bmpr1a/Camk2d/Pparg/Ppargc1a/Tpm1/Map3k7/Apln	9
GO:0055088	lipid homeostasis	16/1366	184/28891	0.014163	0.0510233	0.0341547	Adrb1/Lima1/Tlcd4/Rora/Pnpla3/Prkaa2/Slc25a46/Sar1b/Abca5/Tsku/Fabp3/Mlxipl/Lpl/Washc5/Fgfr4/Tlcd3a	16
GO:0003085	negative regulation of systemic arterial blood pressure	5/1366	31/28891	0.0143009	0.0512228	0.0342882	Adrb1/Kdr/Adra1d/Adrb3/Apln	5
GO:0006779	porphyrin-containing compound biosynthetic process	5/1366	31/28891	0.0143009	0.0512228	0.0342882	Slc11a2/Ank1/Ireb2/Sptb/Slc6a9	5
GO:0015012	heparan sulfate proteoglycan biosynthetic process	5/1366	31/28891	0.0143009	0.0512228	0.0342882	Hs3st6/Hs3st1/Hs3st3a1/Ndst3/Hs6st2	5
GO:0015874	norepinephrine transport	5/1366	31/28891	0.0143009	0.0512228	0.0342882	Slc22a3/Slc29a4/Adora2a/Nisch/Crhr2	5
GO:0021533	cell differentiation in hindbrain	5/1366	31/28891	0.0143009	0.0512228	0.0342882	Phox2b/Rora/Faim2/Slc25a46/Ttc21b	5
GO:0033014	tetrapyrrole biosynthetic process	5/1366	31/28891	0.0143009	0.0512228	0.0342882	Slc11a2/Ank1/Ireb2/Sptb/Slc6a9	5
GO:0033688	regulation of osteoblast proliferation	5/1366	31/28891	0.0143009	0.0512228	0.0342882	Sox8/Fbln5/Npr3/Abl1/Mn1	5
GO:0098810	neurotransmitter reuptake	5/1366	31/28891	0.0143009	0.0512228	0.0342882	Slc1a2/Slc22a3/Gdnf/Slc29a4/Slc18a3	5
GO:0099622	cardiac muscle cell membrane repolarization	5/1366	31/28891	0.0143009	0.0512228	0.0342882	Kcnn2/Ank2/Scn4b/Scn5a/Kcnh2	5
GO:0045913	positive regulation of carbohydrate metabolic process	10/1366	95/28891	0.0143295	0.0512592	0.0343126	Ppp1r3g/Slc45a3/Igf2/Adcyap1r1/Slc4a4/Ppara/Prkaa2/Esrrb/Rptor/Mlxipl	10
GO:1901379	regulation of potassium ion transmembrane transport	10/1366	95/28891	0.0143295	0.0512592	0.0343126	Kcnn2/Kcnip3/Ank2/Stk39/Bin1/Wnk2/Grip1/Kcnh2/Kcnc1/Kcnk3	10
GO:0031348	negative regulation of defense response	25/1366	330/28891	0.014359	0.051332	0.0343613	Abr/Susd4/Cd276/Ffar4/Igf2/Il10ra/H2-Q2/Ppara/Rora/Otop1/Ccn3/Parp1/Cx3cr1/Adora2a/Htra1/Pparg/Adar/F2rl1/Git1/H2-Q1/Gramd4/Gigyf2/Havcr2/C1qbp/Sh2d1b1	25
GO:0022602	ovulation cycle process	7/1366	55/28891	0.0145506	0.051851	0.0347087	Pgr/Nppc/Fzd4/Gas2/Schip1/Nr5a1/Esr1	7
GO:0051353	positive regulation of oxidoreductase activity	7/1366	55/28891	0.0145506	0.051851	0.0347087	Gdnf/Fdx1/Cdh3/Npr3/Abl1/Ccs/Esr1	7
GO:0061462	protein localization to lysosome	7/1366	55/28891	0.0145506	0.051851	0.0347087	Gpr137b/Cacng7/Cacng4/Atg14/Snx16/Ap3b1/Sh3bp4	7
GO:0099054	presynapse assembly	7/1366	55/28891	0.0145506	0.051851	0.0347087	Mdga2/Cadm1/Farp1/Pclo/Mdga1/Slitrk5/Fzd1	7
GO:2000378	negative regulation of reactive oxygen species metabolic process	7/1366	55/28891	0.0145506	0.051851	0.0347087	Pax2/Mpv17l/Tigar/Ppara/Fyn/Esr2/Map3k7	7
GO:0042698	ovulation cycle	8/1366	68/28891	0.0146334	0.0521129	0.034884	Pgr/Nppc/Fzd4/Gas2/Esr2/Schip1/Nr5a1/Esr1	8
GO:0002703	regulation of leukocyte mediated immunity	24/1366	314/28891	0.0146956	0.0523011	0.03501	Clnk/Abr/Susd4/Cadm1/Igf2/Nppc/H2-Q2/Pld2/Dusp22/Rasgrp1/H2-T26/Cx3cr1/Thoc1/Nectin2/Fer/Lilrb4b/F2rl1/H2-Q1/Trpm4/Ms4a2/Tbx21/Map3k7/Havcr2/Sh2d1b1	24
GO:0001706	endoderm formation	6/1366	43/28891	0.0150675	0.053561	0.0358534	Hmga2/Gata4/Sox2/Dusp4/Sox17/Mesp1	6
GO:0097553	calcium ion transmembrane import into cytosol	17/1366	201/28891	0.0150688	0.053561	0.0358534	Fgf2/Grm6/Adrb1/Ank2/Adcyap1r1/Drd1/Slc24a4/Cacna1b/Abl1/Camk2d/Fyn/Hap1/Htt/Plcg1/Ms4a2/Grin1/Ryr2	17
GO:0002698	negative regulation of immune effector process	15/1366	170/28891	0.0152075	0.0540195	0.0361603	Abr/Susd4/Igf2/H2-Q2/Dusp22/Cx3cr1/Thoc1/Twist2/Fer/Lilrb4b/H2-Q1/Twist1/Tbx21/Havcr2/Sh2d1b1	15
GO:0051279	regulation of release of sequestered calcium ion into cytosol	9/1366	82/28891	0.0152539	0.05415	0.0362476	Ank2/Drd1/Abl1/Camk2d/Hap1/Htt/Plcg1/Ms4a2/Ryr2	9
GO:0046545	development of primary female sexual characteristics	12/1366	125/28891	0.015451	0.0548045	0.0366858	Pgr/Nppc/Kdr/Fzd4/Nefh/Gas2/Esr2/Spo11/Schip1/Smad4/Nr5a1/Esr1	12
GO:0046660	female sex differentiation	14/1366	155/28891	0.0154579	0.0548045	0.0366858	Pgr/Tbx3/Nppc/Kdr/Mertk/Fzd4/Nefh/Gas2/Esr2/Spo11/Schip1/Smad4/Nr5a1/Esr1	14
GO:0016485	protein processing	21/1366	266/28891	0.0155134	0.0549662	0.036794	Anpep/Gas1/Pthlh/Pcsk5/Prss12/Ace/Cdh1/Tysnd1/Myrf/Ecel1/Parp1/Spcs1/Ldlrad3/Rfx4/Bace2/Cpm/Sec11a/Chst8/Mafb/Dhcr24/Lgmn	21
GO:0008356	asymmetric cell division	4/1366	21/28891	0.0156316	0.05514	0.0369104	Dock7/Wnt9b/Arhgef2/Tead3	4
GO:0010766	negative regulation of sodium ion transport	4/1366	21/28891	0.0156316	0.05514	0.0369104	Stk39/Wnk2/Camk2d/Hecw2	4
GO:0048569	post-embryonic animal organ development	4/1366	21/28891	0.0156316	0.05514	0.0369104	Kdr/Flt1/Klf4/Myo1e	4
GO:0051797	regulation of hair follicle development	4/1366	21/28891	0.0156316	0.05514	0.0369104	Ngfr/Fermt1/Cdh3/Smad4	4
GO:0071071	regulation of phospholipid biosynthetic process	4/1366	21/28891	0.0156316	0.05514	0.0369104	Pdgfa/Fabp3/Erbb4/Slc27a1	4
GO:0090050	positive regulation of cell migration involved in sprouting angiogenesis	4/1366	21/28891	0.0156316	0.05514	0.0369104	Fgf2/Kdr/Abl1/Foxc2	4
GO:1904754	positive regulation of vascular associated smooth muscle cell migration	4/1366	21/28891	0.0156316	0.05514	0.0369104	Pcsk5/Dock7/Map3k7/Ssh1	4
GO:1903706	regulation of hemopoiesis	32/1366	452/28891	0.0156824	0.0552845	0.0370071	Tmem178/Gas6/Rbfox2/Smarcd3/Gpr137b/Sox13/Rasgrp1/Lif/Cd83/Tsc22d1/Scin/Fbn1/Hspb1/Abl1/Rptor/Twist2/Fgfr3/Lilrb4b/Ap3b1/Lox/Smarca2/Mafb/Inpp4b/Cyp26b1/Egr3/Tbx21/Ikzf3/Sox4/Runx3/Zmiz1/Dll1/Tjp2	32
GO:0043303	mast cell degranulation	8/1366	69/28891	0.0158876	0.0559371	0.037444	Cplx2/Clnk/Nppc/Pld2/Rasgrp1/Fer/Chga/Ms4a2	8
GO:0051932	synaptic transmission, GABAergic	8/1366	69/28891	0.0158876	0.0559371	0.037444	Gabrb3/Plcl1/Adora2a/Hap1/Phf24/Nisch/Erbb4/Tpbg	8
GO:0003044	regulation of systemic arterial blood pressure mediated by a chemical signal	7/1366	56/28891	0.0159704	0.0560522	0.037521	Adrb1/Ace/Adra1d/Nkx2-1/Tpm1/F2rl1/Adrb3	7
GO:0038066	p38MAPK cascade	7/1366	56/28891	0.0159704	0.0560522	0.037521	Stk39/Phlpp1/Fgfr3/Met/Map3k7/Sash1/Dab2ip	7
GO:0043507	positive regulation of JUN kinase activity	7/1366	56/28891	0.0159704	0.0560522	0.037521	Fgd4/Fzd4/Fgd2/Fzd8/Map3k7/Sash1/Dab2ip	7
GO:0051646	mitochondrion localization	7/1366	56/28891	0.0159704	0.0560522	0.037521	Map1b/Map6/Mapt/Nectin2/Hap1/Tspan9/Opa1	7
GO:0055010	ventricular cardiac muscle tissue morphogenesis	7/1366	56/28891	0.0159704	0.0560522	0.037521	Bmpr1a/Hand1/Tpm1/Foxc2/Smad4/Ryr2/Hey1	7
GO:0010506	regulation of autophagy	23/1366	300/28891	0.0161189	0.0565376	0.0378459	Gata4/Gpr137b/Rragd/Tigar/Il10ra/Ptk2/Kdr/Prkaa2/Mapt/Atg14/Rptor/Nrbp2/Cttn/Slc35d3/Htt/Sh3bp4/Mid2/Xpa/Tbc1d14/Mtcl1/Map3k7/Rab3gap1/Soga1	23
GO:0006837	serotonin transport	5/1366	32/28891	0.0163056	0.0570136	0.0381645	Htr7/Slc22a3/Slc29a4/Slc18a3/Crhr2	5
GO:0010458	exit from mitosis	5/1366	32/28891	0.0163056	0.0570136	0.0381645	Mir124a-3/Neurog1/Cdc14b/Birc5/Nfib	5
GO:0042749	regulation of circadian sleep/wake cycle	5/1366	32/28891	0.0163056	0.0570136	0.0381645	Adrb1/Kcna2/Drd1/Parp1/Adora2a	5
GO:0060977	coronary vasculature morphogenesis	5/1366	32/28891	0.0163056	0.0570136	0.0381645	Fgf2/Gata4/Ace/Fgfr1/Prok2	5
GO:1901185	negative regulation of ERBB signaling pathway	5/1366	32/28891	0.0163056	0.0570136	0.0381645	Cadm1/Zfyve28/Vps25/Dab2ip/Lgmn	5
GO:0043299	leukocyte degranulation	10/1366	97/28891	0.016402	0.0572788	0.0383421	Cplx2/Clnk/Abr/Nppc/Pld2/Rasgrp1/Fer/F2rl1/Chga/Ms4a2	10
GO:0045576	mast cell activation	10/1366	97/28891	0.016402	0.0572788	0.0383421	Cplx2/Clnk/Nppc/Pld2/Rasgrp1/Nectin2/Fer/Lilrb4b/Chga/Ms4a2	10
GO:0048844	artery morphogenesis	9/1366	83/28891	0.0164144	0.0572861	0.038347	Prrx1/Bmpr1a/Chrd/Foxc2/Tfap2b/Sox4/Eya1/Zmiz1/Hey1	9
GO:0006470	protein dephosphorylation	19/1366	235/28891	0.0164562	0.0573964	0.0384208	Ptprg/Phlpp1/Dusp22/Dusp4/Cttnbp2nl/Camta1/Ptprz1/Ptpn9/Cdc14b/Ptprm/Ppm1e/Htt/Ppp1r1b/Phlpp2/Pptc7/Eya1/Ptp4a3/Ssh1/Dusp14	19
GO:0001504	neurotransmitter uptake	6/1366	44/28891	0.0167681	0.0577379	0.0386494	Slc1a2/Slc22a3/Gdnf/Slc29a4/Slc18a3/Slc6a9	6
GO:0008207	C21-steroid hormone metabolic process	6/1366	44/28891	0.0167681	0.0577379	0.0386494	Cyp11a1/Kcnma1/Cacna1h/Ppargc1a/Dab2/Bmp6	6
GO:0032228	regulation of synaptic transmission, GABAergic	6/1366	44/28891	0.0167681	0.0577379	0.0386494	Plcl1/Adora2a/Hap1/Phf24/Nisch/Erbb4	6
GO:0051438	regulation of ubiquitin-protein transferase activity	6/1366	44/28891	0.0167681	0.0577379	0.0386494	Trib2/Pclo/Abl1/Rps2/Usp44/Rpl23	6
GO:1901021	positive regulation of calcium ion transmembrane transporter activity	6/1366	44/28891	0.0167681	0.0577379	0.0386494	Cacnb4/Ank2/Hap1/Htt/Stac2/Ryr2	6
GO:1904645	response to amyloid-beta	6/1366	44/28891	0.0167681	0.0577379	0.0386494	Ngfr/Cacna1b/Parp1/Fyn/Snx6/Lgmn	6
GO:0006705	mineralocorticoid biosynthetic process	3/1366	12/28891	0.0168333	0.0577379	0.0386494	Cacna1h/Dab2/Bmp6	3
GO:0007440	foregut morphogenesis	3/1366	12/28891	0.0168333	0.0577379	0.0386494	Gata4/Sox17/Acvr2b	3
GO:0014816	skeletal muscle satellite cell differentiation	3/1366	12/28891	0.0168333	0.0577379	0.0386494	Six4/Megf10/Pax7	3
GO:0015870	acetylcholine transport	3/1366	12/28891	0.0168333	0.0577379	0.0386494	Htr6/Adora2a/Slc18a3	3
GO:0030948	negative regulation of vascular endothelial growth factor receptor signaling pathway	3/1366	12/28891	0.0168333	0.0577379	0.0386494	Epn2/Cadm4/Dab2ip	3
GO:0032224	positive regulation of synaptic transmission, cholinergic	3/1366	12/28891	0.0168333	0.0577379	0.0386494	Ngfr/Adora2a/Slc18a3	3
GO:0033625	positive regulation of integrin activation	3/1366	12/28891	0.0168333	0.0577379	0.0386494	Pcsk5/Fermt1/Foxc2	3
GO:0034427	nuclear-transcribed mRNA catabolic process, exonucleolytic, 3'-5'	3/1366	12/28891	0.0168333	0.0577379	0.0386494	Dis3l2/Exosc7/Exosc2	3
GO:0043587	tongue morphogenesis	3/1366	12/28891	0.0168333	0.0577379	0.0386494	Six4/Hoxc13/Cyp26b1	3
GO:0048845	venous blood vessel morphogenesis	3/1366	12/28891	0.0168333	0.0577379	0.0386494	Tbx20/Pitx2/Chrd	3
GO:0060579	ventral spinal cord interneuron fate commitment	3/1366	12/28891	0.0168333	0.0577379	0.0386494	Ascl1/Lhx3/Dmrt3	3
GO:0060581	cell fate commitment involved in pattern specification	3/1366	12/28891	0.0168333	0.0577379	0.0386494	Ascl1/Lhx3/Dmrt3	3
GO:0061669	spontaneous neurotransmitter secretion	3/1366	12/28891	0.0168333	0.0577379	0.0386494	Rims2/Rims1/Unc13b	3
GO:0070445	regulation of oligodendrocyte progenitor proliferation	3/1366	12/28891	0.0168333	0.0577379	0.0386494	Ptprz1/Cdh2/Afdn	3
GO:0070863	positive regulation of protein exit from endoplasmic reticulum	3/1366	12/28891	0.0168333	0.0577379	0.0386494	Sar1b/Slc35d3/Tmem30b	3
GO:0071372	cellular response to follicle-stimulating hormone stimulus	3/1366	12/28891	0.0168333	0.0577379	0.0386494	Gata4/Efna5/Ppargc1a	3
GO:0098911	regulation of ventricular cardiac muscle cell action potential	3/1366	12/28891	0.0168333	0.0577379	0.0386494	Bin1/Trpm4/Ryr2	3
GO:0099011	neuronal dense core vesicle exocytosis	3/1366	12/28891	0.0168333	0.0577379	0.0386494	Rims1/Syt6/Unc13b	3
GO:1900747	negative regulation of vascular endothelial growth factor signaling pathway	3/1366	12/28891	0.0168333	0.0577379	0.0386494	Adgra2/Cadm4/Dab2ip	3
GO:1901374	acetate ester transport	3/1366	12/28891	0.0168333	0.0577379	0.0386494	Htr6/Adora2a/Slc18a3	3
GO:1904672	regulation of somatic stem cell population maintenance	3/1366	12/28891	0.0168333	0.0577379	0.0386494	Pax2/Bmp7/Tcf7l1	3
GO:0006801	superoxide metabolic process	8/1366	70/28891	0.0172176	0.0589835	0.0394832	Nos2/Sh3pxd2a/Fbln5/Mapt/Slc1a1/F2rl1/Ccs/Sh3pxd2b	8
GO:0060350	endochondral bone morphogenesis	8/1366	70/28891	0.0172176	0.0589835	0.0394832	Pthlh/Alpl/Nppc/Col2a1/Scube2/Inppl1/Bmp6/Csgalnact1	8
GO:0010596	negative regulation of endothelial cell migration	7/1366	57/28891	0.0174857	0.0598286	0.0400489	Fgf2/Klf4/Vash1/Ptprm/Pparg/Slit2/Dab2ip	7
GO:1901861	regulation of muscle tissue development	7/1366	57/28891	0.0174857	0.0598286	0.0400489	Igf2/Boc/Lox/Ppargc1a/Megf10/Twist1/Dll1	7
GO:0006403	RNA localization	15/1366	173/28891	0.0175709	0.0600832	0.0402193	Igf2bp2/Nup62cl/Igf2bp1/Thoc2l/Mapt/Thoc1/Igf2bp3/Nup155/Kif5c/Fubp3/Ckap5/Htt/Nup214/Sidt1/Cpeb1	15
GO:0048545	response to steroid hormone	20/1366	253/28891	0.0176328	0.0602581	0.0403364	Hmga2/Htr7/Rbfox2/Pgr/Bmal1/Alpl/Stk39/Gdnf/Pdcd7/Ar/Parp1/Esrrb/Lox/Esr2/Prmt2/Ddrgk1/Dab2/Esr1/Akap13/Zmiz1	20
GO:0002444	myeloid leukocyte mediated immunity	14/1366	158/28891	0.0179867	0.0614298	0.0411207	Cplx2/Clnk/Abr/Ace/Nppc/H2-Q2/Pld2/Rasgrp1/Cx3cr1/Fer/F2rl1/Chga/H2-Q1/Ms4a2	14
GO:0006654	phosphatidic acid biosynthetic process	4/1366	22/28891	0.0184057	0.0625927	0.0418991	Pld2/Pnpla3/Pld1/Slc27a1	4
GO:0045820	negative regulation of glycolytic process	4/1366	22/28891	0.0184057	0.0625927	0.0418991	Tigar/Ppara/Ppargc1a/Git1	4
GO:0046321	positive regulation of fatty acid oxidation	4/1366	22/28891	0.0184057	0.0625927	0.0418991	Ppara/Pparg/Ppargc1a/Twist1	4
GO:0060307	regulation of ventricular cardiac muscle cell membrane repolarization	4/1366	22/28891	0.0184057	0.0625927	0.0418991	Ank2/Scn4b/Scn5a/Kcnh2	4
GO:0060749	mammary gland alveolus development	4/1366	22/28891	0.0184057	0.0625927	0.0418991	Tph1/Ar/Erbb4/Esr1	4
GO:0061377	mammary gland lobule development	4/1366	22/28891	0.0184057	0.0625927	0.0418991	Tph1/Ar/Erbb4/Esr1	4
GO:1903909	regulation of receptor clustering	4/1366	22/28891	0.0184057	0.0625927	0.0418991	Zdhhc2/Shank3/Fzd9/Ssh1	4
GO:0051642	centrosome localization	5/1366	33/28891	0.0184887	0.0627986	0.042037	Plxna2/Pard3/Pard3b/Syne2/Syne1	5
GO:0060740	prostate gland epithelium morphogenesis	5/1366	33/28891	0.0184887	0.0627986	0.042037	Bmp7/Ar/Esr2/Esr1/Hoxb13	5
GO:1902742	apoptotic process involved in development	6/1366	45/28891	0.0185962	0.0631105	0.0422458	Pax2/Six3/Bmp7/Xkr6/Foxc2/Megf10	6
GO:0002448	mast cell mediated immunity	8/1366	71/28891	0.0186257	0.0631105	0.0422458	Cplx2/Clnk/Nppc/Pld2/Rasgrp1/Fer/Chga/Ms4a2	8
GO:0061097	regulation of protein tyrosine kinase activity	8/1366	71/28891	0.0186257	0.0631105	0.0422458	Srcin1/Ace/Zfyve28/Dusp22/Adra2a/Dok7/Lilrb4b/Vps25	8
GO:2001259	positive regulation of cation channel activity	8/1366	71/28891	0.0186257	0.0631105	0.0422458	Adrb1/Cacnb4/Ank2/Kcnc1/Hap1/Htt/Kcnk3/Stac2	8
GO:2000736	regulation of stem cell differentiation	9/1366	85/28891	0.0189269	0.064092	0.0429028	Fgf2/Tbx5/Tbx3/Esrrb/Hoxb4/Sox17/Prickle1/Slc4a11/Pus7	9
GO:0042180	cellular ketone metabolic process	20/1366	255/28891	0.019028	0.0643953	0.0431058	Cyp11a1/Kcnma1/Slc45a3/Cacna1h/Ppara/Fgf15/Tysnd1/Fabp5/Fabp3/Pparg/Mlxipl/Ppargc1a/Acacb/Twist1/Dab2/Fgfr4/Pptc7/Bmp6/Pdss2/Coq3	20
GO:0008631	intrinsic apoptotic signaling pathway in response to oxidative stress	7/1366	58/28891	0.0190995	0.0645981	0.0432416	Gata4/Parp1/Mapt/Hspb1/Fyn/Fzd1/Cyp1b1	7
GO:0006641	triglyceride metabolic process	11/1366	114/28891	0.0192177	0.0649195	0.0434567	Nkx2-3/Pnpla3/Atg14/Lpl/Gk5/Thrb/Tnxb/Slc27a1/Gpat3/Esr1/Lmf1	11
GO:0046889	positive regulation of lipid biosynthetic process	11/1366	114/28891	0.0192177	0.0649195	0.0434567	Slc45a3/Igf2/Ppara/Rptor/Fabp3/Mlxipl/Ppargc1a/Dab2/Erbb4/Slc27a1/Bmp6	11
GO:0007596	blood coagulation	15/1366	175/28891	0.019296	0.0651443	0.0436072	Ephb2/Adra2c/Gas6/Mertk/Hps6/Evl/Gnaq/Adra2a/Pdgfa/Ap3b1/Pros1/Bloc1s4/F2rl1/Papss2/Tspan9	15
GO:0007586	digestion	12/1366	129/28891	0.0193637	0.0653335	0.0437338	Kcnma1/Lima1/Il10ra/Stk39/Nppc/Inava/Neurog1/Slc5a1/Slc22a21/Ireb2/Crhr2/Tjp2	12
GO:0002279	mast cell activation involved in immune response	8/1366	72/28891	0.0201143	0.0678251	0.0454017	Cplx2/Clnk/Nppc/Pld2/Rasgrp1/Fer/Chga/Ms4a2	8
GO:0050657	nucleic acid transport	13/1366	145/28891	0.020243	0.0681356	0.0456096	Igf2bp2/Nup62cl/Igf2bp1/Thoc2l/Mapt/Thoc1/Igf2bp3/Nup155/Kif5c/Htt/Nup214/Sidt1/Cpeb1	13
GO:0050658	RNA transport	13/1366	145/28891	0.020243	0.0681356	0.0456096	Igf2bp2/Nup62cl/Igf2bp1/Thoc2l/Mapt/Thoc1/Igf2bp3/Nup155/Kif5c/Htt/Nup214/Sidt1/Cpeb1	13
GO:2001257	regulation of cation channel activity	13/1366	145/28891	0.020243	0.0681356	0.0456096	Adrb1/Cacnb4/Fgf12/Ank2/Grip1/Ahnak/Kcnc1/Hap1/Htt/Plcg1/Kcnk3/Stac2/Map3k7	13
GO:0045661	regulation of myoblast differentiation	9/1366	86/28891	0.0202826	0.0682277	0.0456712	Id3/Smarcd3/Tbx3/Sox8/Boc/Smarca2/Prickle1/Sox4/Dll1	9
GO:0034766	negative regulation of monoatomic ion transmembrane transport	11/1366	115/28891	0.0203747	0.0684531	0.0458221	Ephb2/Fgf12/Stk39/Bin1/Grip1/Camk2d/Hecw2/Kcnh2/Map3k7/Slc6a9/Ywhaq	11
GO:0006109	regulation of carbohydrate metabolic process	17/1366	208/28891	0.0203864	0.0684531	0.0458221	Ppp1r3g/Nkx1-1/Slc45a3/Igf2/Tigar/Adcyap1r1/Slc4a4/Ppara/Rora/Prkaa2/Esrrb/Rptor/Mlxipl/Ppargc1a/Git1/Acacb/Soga1	17
GO:0045732	positive regulation of protein catabolic process	17/1366	208/28891	0.0203864	0.0684531	0.0458221	Trib2/Rgma/Nkd1/Ube2v2/Adra2a/Sgsm3/Sox17/Rnf217/Gpc3/Dact1/Prickle1/Ddrgk1/Dab2/Sh3rf3/Dab2ip/Sumo2/Csnk1d	17
GO:0014044	Schwann cell development	6/1366	46/28891	0.0205559	0.0689807	0.0461753	Pmp22/Arhgef10/Slc25a46/Pou3f1/Pard3/Dag1	6
GO:0007019	microtubule depolymerization	7/1366	59/28891	0.0208146	0.069652	0.0466246	Stmn2/Map1b/Nckap5l/Hdgfl3/Htt/Arhgef2/Kif19a	7
GO:0033619	membrane protein proteolysis	7/1366	59/28891	0.0208146	0.069652	0.0466246	Rgma/Timp3/Adra2a/Bace2/Tmprss6/Dag1/Ret	7
GO:0015697	quaternary ammonium group transport	5/1366	34/28891	0.0208557	0.069652	0.0466246	Slc22a3/Htr6/Adora2a/Slc18a3/Slc22a21	5
GO:0048799	animal organ maturation	5/1366	34/28891	0.0208557	0.069652	0.0466246	Aldh1a2/Pax2/Fgfr3/Fat4/Ret	5
GO:0060512	prostate gland morphogenesis	5/1366	34/28891	0.0208557	0.069652	0.0466246	Bmp7/Ar/Esr2/Esr1/Hoxb13	5
GO:0061842	microtubule organizing center localization	5/1366	34/28891	0.0208557	0.069652	0.0466246	Plxna2/Pard3/Pard3b/Syne2/Syne1	5
GO:0070293	renal absorption	5/1366	34/28891	0.0208557	0.069652	0.0466246	Stk39/Amn/Slc5a1/Dab2/Aqp3	5
GO:1904752	regulation of vascular associated smooth muscle cell migration	5/1366	34/28891	0.0208557	0.069652	0.0466246	Pcsk5/Dock7/Tpm1/Map3k7/Ssh1	5
GO:0030099	myeloid cell differentiation	33/1366	480/28891	0.0209706	0.069722	0.0466715	Tmem178/Rbfox2/Camk4/Gpr137b/Large1/Cd109/Sh3pxd2a/Nkx2-3/Lif/Scin/Hoxb7/Fbn1/Slc11a2/Rptor/Twist2/Pparg/Gpc3/Fgfr3/Adar/Ank1/Lilrb4b/Ap3b1/Lox/Mafb/Inpp4b/Irf4/F2rl1/Ireb2/Dab2/Epha2/Dll1/Tjp2/Gpr183	33
GO:0006006	glucose metabolic process	18/1366	225/28891	0.021096	0.069722	0.0466715	Ppp1r3g/Nkx1-1/Slc45a3/Igf2/Tigar/Ppara/Rora/Onecut1/Fabp5/Esrrb/Fbn1/Dlat/Ppargc1a/Inppl1/Acacb/Tfap2b/Nisch/Soga1	18
GO:0001547	antral ovarian follicle growth	3/1366	13/28891	0.0211264	0.069722	0.0466715	Nppc/Gas2/Esr1	3
GO:0006828	manganese ion transport	3/1366	13/28891	0.0211264	0.069722	0.0466715	Slc41a2/Slc11a2/Ryr2	3
GO:0032354	response to follicle-stimulating hormone	3/1366	13/28891	0.0211264	0.069722	0.0466715	Gata4/Efna5/Ppargc1a	3
GO:0032908	regulation of transforming growth factor beta1 production	3/1366	13/28891	0.0211264	0.069722	0.0466715	Laptm4b/Cd2ap/Tsku	3
GO:0033327	Leydig cell differentiation	3/1366	13/28891	0.0211264	0.069722	0.0466715	Ar/Nkx2-1/Nr5a1	3
GO:0035791	platelet-derived growth factor receptor-beta signaling pathway	3/1366	13/28891	0.0211264	0.069722	0.0466715	Pdgfa/Abl1/Lox	3
GO:0048241	epinephrine transport	3/1366	13/28891	0.0211264	0.069722	0.0466715	Slc22a3/Slc29a4/Crhr2	3
GO:0048340	paraxial mesoderm morphogenesis	3/1366	13/28891	0.0211264	0.069722	0.0466715	Bmpr1a/Foxc2/Htt	3
GO:0048537	mucosa-associated lymphoid tissue development	3/1366	13/28891	0.0211264	0.069722	0.0466715	Cacnb4/Nkx2-3/Ret	3
GO:0048541	Peyer's patch development	3/1366	13/28891	0.0211264	0.069722	0.0466715	Cacnb4/Nkx2-3/Ret	3
GO:0048630	skeletal muscle tissue growth	3/1366	13/28891	0.0211264	0.069722	0.0466715	Igf2/Crhr2/Dll1	3
GO:0060272	embryonic skeletal joint morphogenesis	3/1366	13/28891	0.0211264	0.069722	0.0466715	Osr2/Col2a1/Bmp7	3
GO:0060601	lateral sprouting from an epithelium	3/1366	13/28891	0.0211264	0.069722	0.0466715	Celsr1/Bmp7/Ar	3
GO:0070444	oligodendrocyte progenitor proliferation	3/1366	13/28891	0.0211264	0.069722	0.0466715	Ptprz1/Cdh2/Afdn	3
GO:0070986	left/right axis specification	3/1366	13/28891	0.0211264	0.069722	0.0466715	Pitx2/Dll1/Zic3	3
GO:0072044	collecting duct development	3/1366	13/28891	0.0211264	0.069722	0.0466715	Pax2/Wnt9b/Tfap2b	3
GO:0090557	establishment of endothelial intestinal barrier	3/1366	13/28891	0.0211264	0.069722	0.0466715	Afdn/Tjp1/Tjp2	3
GO:1902857	positive regulation of non-motile cilium assembly	3/1366	13/28891	0.0211264	0.069722	0.0466715	Hap1/Htt/Cep135	3
GO:0007229	integrin-mediated signaling pathway	10/1366	101/28891	0.0212008	0.0698849	0.0467805	Pcsk5/Fermt1/Itga9/Ptk2/Itgb5/Abl1/Lama5/Bcar1/Itga3/Dab2	10
GO:0120162	positive regulation of cold-induced thermogenesis	10/1366	101/28891	0.0212008	0.0698849	0.0467805	Adrb1/Ffar4/Phox2b/Alpl/Ksr2/Fabp5/Ppargc1a/Irf4/Adrb3/Pdgfc	10
GO:0010952	positive regulation of peptidase activity	16/1366	193/28891	0.0212778	0.0700617	0.0468989	Antxr1/Ttbk1/Sfrp2/Ngfr/Slc11a2/Slc1a1/Fyn/Pparg/Acvr1c/Cldn3/Ddrgk1/Grin1/Ret/Gramd4/Wdr35/Lgmn	16
GO:0007249	canonical NF-kappaB signal transduction	20/1366	258/28891	0.0212795	0.0700617	0.0468989	Tnfrsf19/Ror1/Rora/Irak1bp1/Inava/Parp1/Trim62/Cx3cr1/Hspb1/Abl1/Fyn/Elp1/Lilrb4b/F2rl1/Mid2/Ddrgk1/Map3k7/Dab2ip/Esr1/Akap13	20
GO:0046488	phosphatidylinositol metabolic process	13/1366	146/28891	0.021295	0.0700714	0.0469054	Fgf2/Efr3b/Pgap3/Pdgfa/Atg14/Cds1/Inpp4b/Inppl1/Plcg1/Synj2/Slc27a1/Pigg/Vac14	13
GO:0003177	pulmonary valve development	4/1366	23/28891	0.0214662	0.070386	0.0471159	Tbx20/Slit2/Robo2/Hey1	4
GO:0031649	heat generation	4/1366	23/28891	0.0214662	0.070386	0.0471159	Adrb1/Adrb3/Slc27a1/Apln	4
GO:0036119	response to platelet-derived growth factor	4/1366	23/28891	0.0214662	0.070386	0.0471159	Yes1/Fyn/Pparg/Fer	4
GO:0050965	detection of temperature stimulus involved in sensory perception of pain	4/1366	23/28891	0.0214662	0.070386	0.0471159	Cxcl12/Ano1/Ntrk1/Prdm12	4
GO:0051602	response to electrical stimulus	4/1366	23/28891	0.0214662	0.070386	0.0471159	Ntrk1/Neurod2/Myo6/Prickle1	4
GO:0051900	regulation of mitochondrial depolarization	4/1366	23/28891	0.0214662	0.070386	0.0471159	Rbfox2/Ngfr/Kdr/Parp1	4
GO:0032652	regulation of interleukin-1 production	11/1366	116/28891	0.0215821	0.0706416	0.0472871	Gas6/Ffar4/Inava/Cx3cr1/Hspb1/Lilrb4b/F2rl1/Git1/Lpl/Havcr2/S1pr3	11
GO:0043266	regulation of potassium ion transport	11/1366	116/28891	0.0215821	0.0706416	0.0472871	Kcnn2/Kcnip3/Ank2/Stk39/Bin1/Wnk2/Grip1/Gnaq/Kcnh2/Kcnc1/Kcnk3	11
GO:0051028	mRNA transport	11/1366	116/28891	0.0215821	0.0706416	0.0472871	Igf2bp2/Igf2bp1/Thoc2l/Mapt/Thoc1/Igf2bp3/Nup155/Kif5c/Htt/Nup214/Cpeb1	11
GO:0006909	phagocytosis	19/1366	242/28891	0.021652	0.070829	0.0474125	Gas6/Abr/Mfge8/Rap1gap/Ptk2/Mertk/Cd302/Xkr6/Abl1/Pparg/Pros1/F2rl1/Megf10/Dock1/Washc5/Met/Colec12/Gulp1/Arhgap12	19
GO:0006809	nitric oxide biosynthetic process	9/1366	87/28891	0.0217069	0.0709669	0.0475048	Slc7a2/Nos2/Rora/Klf4/Cx3cr1/Ddah1/Cyp1b1/Esr1/Wdr35	9
GO:0001824	blastocyst development	14/1366	162/28891	0.0218324	0.0713352	0.0477514	Tead4/Nle1/Hs3st6/Sox2/Cdh1/Klf4/Esrrb/Sox17/Acvr1c/Tjp1/Psmc3/Rbbp8/Prdm14/Foxd3	14
GO:0019318	hexose metabolic process	20/1366	259/28891	0.0220739	0.0720822	0.0482514	Chst1/Ppp1r3g/B3glct/Nkx1-1/Slc45a3/Igf2/Tigar/Ppara/Rora/Onecut1/Fabp5/Esrrb/Fbn1/Dlat/Ppargc1a/Inppl1/Acacb/Tfap2b/Nisch/Soga1	20
GO:0050817	coagulation	15/1366	178/28891	0.022121	0.072194	0.0483262	Ephb2/Adra2c/Gas6/Mertk/Hps6/Evl/Gnaq/Adra2a/Pdgfa/Ap3b1/Pros1/Bloc1s4/F2rl1/Papss2/Tspan9	15
GO:0002028	regulation of sodium ion transport	10/1366	102/28891	0.0225451	0.073449	0.0491663	Fxyd6/Fgf12/Stk39/Wnk2/Grip1/Scn4b/Camk2d/Cnksr3/Scn5a/Hecw2	10
GO:0032418	lysosome localization	10/1366	102/28891	0.0225451	0.073449	0.0491663	Cplx2/Clnk/Nppc/Pld2/Hps6/Map6/Rasgrp1/Fer/Chga/Ms4a2	10
GO:1990849	vacuolar localization	10/1366	102/28891	0.0225451	0.073449	0.0491663	Cplx2/Clnk/Nppc/Pld2/Hps6/Map6/Rasgrp1/Fer/Chga/Ms4a2	10
GO:0043030	regulation of macrophage activation	7/1366	60/28891	0.0226339	0.073579	0.0492533	Ttbk1/Gpr137b/Slc7a2/Rora/Pparg/Ctsc/Havcr2	7
GO:0045599	negative regulation of fat cell differentiation	7/1366	60/28891	0.0226339	0.073579	0.0492533	Trib2/Trio/Bmal1/Wwtr1/Rora/Fbn1/C1ql4	7
GO:0060632	regulation of microtubule-based movement	7/1366	60/28891	0.0226339	0.073579	0.0492533	Kif3a/Mapt/Nefh/Hap1/Ttc21b/Cfap206/Prdm14	7
GO:0009409	response to cold	6/1366	47/28891	0.0226508	0.073579	0.0492533	Adrb1/Pparg/Lrp11/Adrb3/Slc27a1/Plin1	6
GO:2000772	regulation of cellular senescence	6/1366	47/28891	0.0226508	0.073579	0.0492533	Hmga2/Bmal1/Bmpr1a/Vash1/Abl1/Twist1	6
GO:0006874	intracellular calcium ion homeostasis	24/1366	327/28891	0.0227351	0.0738096	0.0494077	Fgf2/Cacnb4/Tmem178/Stc2/Ank2/Nppc/Sypl2/Adcy8/Drd1/Casr/Slc24a4/Abl1/Camk2d/Hap1/Inpp4b/Htt/Plcg1/Chga/Synpo/Ms4a2/Clstn1/Grin1/Ryr2/Fzd9	24
GO:0045931	positive regulation of mitotic cell cycle	12/1366	132/28891	0.022751	0.0738184	0.0494135	Smarcd3/Fgfr1/Mir124a-3/Neurog1/Abl1/Rptor/Camk2d/Stox1/Asns/Birc5/Lgmn/Cyp1a1	12
GO:0018205	peptidyl-lysine modification	18/1366	227/28891	0.0228232	0.0739666	0.0495128	Plod2/Loxl1/Kif3a/P3h3/Prkaa2/Ahrr/Mybbp1a/Lox/Trpm4/Sae1/Prdm12/Trim28/Sox4/Map3k7/Sumo2/Eya1/Zmiz1/Nelfa	18
GO:0072330	monocarboxylic acid biosynthetic process	18/1366	227/28891	0.0228232	0.0739666	0.0495128	Aldh1a2/Slc45a3/Dse/Fgf15/Fabp5/Prkaa2/Slc27a2/Mlxipl/Aldh1a3/Hpgds/Htt/Lpl/Fads2/Acacb/Elovl2/Fgfr4/Mecr/Cyp1a1	18
GO:0046323	glucose import	9/1366	88/28891	0.0232016	0.0751494	0.0503046	Ace/Slc1a2/Drd1/Fgf15/Ocln/Gpc3/Erbb4/Slc27a1/Esr1	9
GO:0006879	intracellular iron ion homeostasis	8/1366	74/28891	0.0233414	0.0755585	0.0505784	Neo1/Slc11a2/Cyb561/Cybrd1/Ireb2/Tmprss6/Smad4/Bmp6	8
GO:0007018	microtubule-based movement	31/1366	449/28891	0.0234089	0.0756986	0.0506721	Map1b/Pltp/Rab27b/Kif3a/Ift22/Map6/Dst/Rasgrp1/Tmem108/Ift46/Mapt/Nefh/Spag6/Hspb1/Kif7/Ap3b1/Lca5l/Kif5c/Hap1/Kif21a/Bloc1s4/Htt/Syne2/Met/Ttc21b/Rabl2/Kif19a/Cfap206/Wdr35/Prdm14/Kif15	31
GO:0150117	positive regulation of cell-substrate junction organization	5/1366	35/28891	0.0234118	0.0756986	0.0506721	Kdr/Fmn1/Iqsec1/Abl1/Sdc4	5
GO:0051236	establishment of RNA localization	13/1366	148/28891	0.0235205	0.0760061	0.050878	Igf2bp2/Nup62cl/Igf2bp1/Thoc2l/Mapt/Thoc1/Igf2bp3/Nup155/Kif5c/Htt/Nup214/Sidt1/Cpeb1	13
GO:0000041	transition metal ion transport	10/1366	103/28891	0.02395	0.0773046	0.0517472	Slc30a2/Slc30a4/Myo1b/Nectin1/Slc41a2/Slc11a2/Slc1a1/Ap3b1/Ryr2/Slc46a1	10
GO:0006661	phosphatidylinositol biosynthetic process	10/1366	103/28891	0.02395	0.0773046	0.0517472	Fgf2/Efr3b/Pgap3/Pdgfa/Atg14/Cds1/Inppl1/Slc27a1/Pigg/Vac14	10
GO:1902105	regulation of leukocyte differentiation	26/1366	363/28891	0.0240295	0.0775165	0.051889	Tmem178/Gas6/Smarcd3/Gpr137b/Sox13/Rasgrp1/Lif/Cd83/Fbn1/Hspb1/Abl1/Rptor/Fgfr3/Lilrb4b/Ap3b1/Smarca2/Mafb/Inpp4b/Cyp26b1/Egr3/Tbx21/Ikzf3/Sox4/Runx3/Zmiz1/Tjp2	26
GO:0050900	leukocyte migration	28/1366	398/28891	0.0243199	0.0784079	0.0524858	Chst2/Gas6/Abr/Cadm1/Podxl/Itga9/Stk39/Ptk2/Cxcl12/Flt1/Nkx2-3/Ccn3/Cx3cr1/Abl1/Podxl2/Mtus1/Fer/Slit2/F2rl1/Cd34/Chga/Itga3/Trpm4/Tbx21/C1qbp/Nbl1/Lgmn/Gpr183	28
GO:0097479	synaptic vesicle localization	7/1366	61/28891	0.02456	0.0791361	0.0529732	Dnm3/Pclo/Cdh2/Ap3b1/Kif5c/Bloc1s4/Rab3gap1	7
GO:0015849	organic acid transport	26/1366	364/28891	0.0247586	0.0795144	0.0532265	Cacnb4/Slc7a2/Ace/Slc1a2/Nos2/Slc22a3/Htr6/Casr/Slc17a7/Fabp5/Slc29a4/Slc16a12/Slc27a2/Slc10a4/Adora2a/Slc25a15/Slc1a1/Myo6/Fabp3/Pparg/Slc36a2/Slc27a1/Atp8b1/Rab3gap1/Slc46a1/Slc6a9	26
GO:0032410	negative regulation of transporter activity	9/1366	89/28891	0.0247683	0.0795144	0.0532265	Ephb2/Fgf12/Stk39/Grip1/Cttnbp2nl/Camk2d/Hecw2/Map3k7/Slc6a9	9
GO:0040014	regulation of multicellular organism growth	9/1366	89/28891	0.0247683	0.0795144	0.0532265	Adrb1/Hmga2/Stc2/Igf2/Nppc/Ghr/Sh3pxd2b/Adrb3/Lgmn	9
GO:0001956	positive regulation of neurotransmitter secretion	4/1366	24/28891	0.0248198	0.0795144	0.0532265	Cacna1b/Adora2a/Slc18a3/Rab3gap1	4
GO:0043586	tongue development	4/1366	24/28891	0.0248198	0.0795144	0.0532265	Sox2/Six4/Hoxc13/Cyp26b1	4
GO:0050872	white fat cell differentiation	4/1366	24/28891	0.0248198	0.0795144	0.0532265	Ffar4/Creb5/Zfp423/Pparg	4
GO:0098877	neurotransmitter receptor transport to plasma membrane	4/1366	24/28891	0.0248198	0.0795144	0.0532265	Grip1/Slc1a1/Clstn1/Stx3	4
GO:0099625	ventricular cardiac muscle cell membrane repolarization	4/1366	24/28891	0.0248198	0.0795144	0.0532265	Ank2/Scn4b/Scn5a/Kcnh2	4
GO:0150105	protein localization to cell-cell junction	4/1366	24/28891	0.0248198	0.0795144	0.0532265	Cgnl1/Arhgef18/Tjp1/Tjp2	4
GO:2001224	positive regulation of neuron migration	4/1366	24/28891	0.0248198	0.0795144	0.0532265	Drd1/Ptprz1/Arhgef2/Dab2ip	4
GO:0060122	inner ear receptor cell stereocilium organization	6/1366	48/28891	0.0248847	0.079631	0.0533045	Kif3a/Whrn/Tsku/Sdc4/Fat4/Hey1	6
GO:0086009	membrane repolarization	6/1366	48/28891	0.0248847	0.079631	0.0533045	Kcnn2/Ank2/Scn4b/Slc24a4/Scn5a/Kcnh2	6
GO:0071375	cellular response to peptide hormone stimulus	22/1366	296/28891	0.0249779	0.0798835	0.0534735	Cyp11a1/Kank1/Igf2/Ptk2/Adcy8/Otop1/Parp1/Ghr/Pparg/Fer/Bcar1/Inppl1/Foxc2/Lpl/Bcar3/Opa1/Pde3b/Slc27a1/Crhr2/Map3k7/Soga1/Cpeb1	22
GO:0043244	regulation of protein-containing complex disassembly	12/1366	134/28891	0.0252397	0.0806745	0.054003	Stmn2/Map1b/Lima1/Sptbn1/Evl/Hdgfl3/Scin/Tpm1/F2rl1/Carmil1/Arhgef2/Sptb	12
GO:0002275	myeloid cell activation involved in immune response	11/1366	119/28891	0.0255192	0.0815213	0.0545698	Cplx2/Clnk/Abr/Nppc/Pld2/Rasgrp1/Fer/F2rl1/Chga/Ms4a2/Havcr2	11
GO:0001840	neural plate development	3/1366	14/28891	0.0259605	0.081854	0.0547925	T/Htt/Zic3	3
GO:0018158	protein oxidation	3/1366	14/28891	0.0259605	0.081854	0.0547925	Loxl1/Lox/Trabd2b	3
GO:0021514	ventral spinal cord interneuron differentiation	3/1366	14/28891	0.0259605	0.081854	0.0547925	Ascl1/Lhx3/Dmrt3	3
GO:0021670	lateral ventricle development	3/1366	14/28891	0.0259605	0.081854	0.0547925	Pax5/Tsku/Myh10	3
GO:0021979	hypothalamus cell differentiation	3/1366	14/28891	0.0259605	0.081854	0.0547925	Otp/Hap1/Prdm13	3
GO:0034309	primary alcohol biosynthetic process	3/1366	14/28891	0.0259605	0.081854	0.0547925	Cacna1h/Dab2/Bmp6	3
GO:0042487	regulation of odontogenesis of dentin-containing tooth	3/1366	14/28891	0.0259605	0.081854	0.0547925	Ngfr/Apcdd1/Dmrt3	3
GO:0051610	serotonin uptake	3/1366	14/28891	0.0259605	0.081854	0.0547925	Slc22a3/Slc29a4/Slc18a3	3
GO:0051764	actin crosslink formation	3/1366	14/28891	0.0259605	0.081854	0.0547925	Cobl/Gas2/Baiap2l2	3
GO:0060040	retinal bipolar neuron differentiation	3/1366	14/28891	0.0259605	0.081854	0.0547925	Casz1/Bhlhe22/Vsx2	3
GO:0060180	female mating behavior	3/1366	14/28891	0.0259605	0.081854	0.0547925	Pgr/Ppp1r1b/Thrb	3
GO:0060430	lung saccule development	3/1366	14/28891	0.0259605	0.081854	0.0547925	Nkx2-1/Fgfr3/Fgfr4	3
GO:0061309	cardiac neural crest cell development involved in outflow tract morphogenesis	3/1366	14/28891	0.0259605	0.081854	0.0547925	Bmp7/Pitx2/Twist1	3
GO:0072178	nephric duct morphogenesis	3/1366	14/28891	0.0259605	0.081854	0.0547925	Pax2/Wnt9b/Gpc3	3
GO:0086069	bundle of His cell to Purkinje myocyte communication	3/1366	14/28891	0.0259605	0.081854	0.0547925	Tbx5/Scn5a/Trpm4	3
GO:0097113	AMPA glutamate receptor clustering	3/1366	14/28891	0.0259605	0.081854	0.0547925	Zdhhc2/Shank3/Ssh1	3
GO:0097688	glutamate receptor clustering	3/1366	14/28891	0.0259605	0.081854	0.0547925	Zdhhc2/Shank3/Ssh1	3
GO:0098528	skeletal muscle fiber differentiation	3/1366	14/28891	0.0259605	0.081854	0.0547925	Six4/Large1/Cyp26b1	3
GO:0098953	receptor diffusion trapping	3/1366	14/28891	0.0259605	0.081854	0.0547925	Cacng7/Cacng4/Tspan9	3
GO:0150011	regulation of neuron projection arborization	3/1366	14/28891	0.0259605	0.081854	0.0547925	Grip1/Macf1/Fzd4	3
GO:1902548	negative regulation of cellular response to vascular endothelial growth factor stimulus	3/1366	14/28891	0.0259605	0.081854	0.0547925	Adgra2/Cadm4/Dab2ip	3
GO:1902883	negative regulation of response to oxidative stress	3/1366	14/28891	0.0259605	0.081854	0.0547925	Adcyap1r1/Hspb1/Mctp1	3
GO:2000822	regulation of behavioral fear response	3/1366	14/28891	0.0259605	0.081854	0.0547925	Ephb2/Shank3/Npas2	3
GO:0000002	mitochondrial genome maintenance	5/1366	36/28891	0.0261616	0.0823021	0.0550925	Parp1/Stox1/Ppargc1a/Opa1/Rnaseh1	5
GO:0048710	regulation of astrocyte differentiation	5/1366	36/28891	0.0261616	0.0823021	0.0550925	Hmga2/Dll3/Bin1/Lif/Fgfr3	5
GO:0070316	regulation of G0 to G1 transition	5/1366	36/28891	0.0261616	0.0823021	0.0550925	Smarcd3/Dpf2/Smarca2/Dab2ip/Bcl7a	5
GO:0090075	relaxation of muscle	5/1366	36/28891	0.0261616	0.0823021	0.0550925	Kcnma1/Nppc/Neurog1/Camk2d/Chga	5
GO:0006942	regulation of striated muscle contraction	9/1366	90/28891	0.0264086	0.0829856	0.05555	Adrb1/Gata4/Cacna1h/Ank2/Bin1/Scn5a/Chga/Trpm4/Ryr2	9
GO:2000117	negative regulation of cysteine-type endopeptidase activity	9/1366	90/28891	0.0264086	0.0829856	0.05555	Gas6/Pax2/Nle1/Sfrp2/Klf4/Adora2a/Htt/Dhcr24/Birc5	9
GO:0015711	organic anion transport	30/1366	436/28891	0.0264543	0.0830825	0.0556149	Cacnb4/Slc7a2/Ace/Slc1a2/Nos2/Slc22a3/Htr6/Slc4a4/Casr/Slc17a7/Fabp5/Slc16a12/Slc27a2/Slc10a4/Adora2a/Slc22a12/Slc25a15/Slc35d3/Slc1a1/Myo6/Fabp3/Pparg/Slc36a2/Slc27a1/Atp8b1/Slc4a7/Slc4a11/Rab3gap1/Slc46a1/Slc6a9	30
GO:0010927	cellular component assembly involved in morphogenesis	12/1366	135/28891	0.0265561	0.0833085	0.0557662	Fhod3/Pmp22/Six4/Ccdc136/Nectin2/Tpm1/Ckap5/Flnc/Smad4/Dag1/Akap13/Myh10	12
GO:0043500	muscle adaptation	12/1366	135/28891	0.0265561	0.0833085	0.0557662	Adrb1/Gata4/Ptk2/Ppara/Ar/Klf4/Parp1/Camk2d/Tead1/Scn5a/Pparg/Smad4	12
GO:0050879	multicellular organismal movement	7/1366	62/28891	0.0265955	0.0833386	0.0557864	Ascl1/Tshz3/Nppc/Parp1/Synm/Stac2/Gigyf2	7
GO:0060711	labyrinthine layer development	7/1366	62/28891	0.0265955	0.0833386	0.0557864	Gab1/Syde1/Bmp7/Vash1/Hey1/Spint1/Vash2	7
GO:0001960	negative regulation of cytokine-mediated signaling pathway	8/1366	76/28891	0.0269157	0.0842473	0.0563946	Gas6/Peli3/Otop1/Pparg/Adar/Slit2/F2rl1/Gigyf2	8
GO:0055002	striated muscle cell development	8/1366	76/28891	0.0269157	0.0842473	0.0563946	Fhod3/Six4/Large1/Tpm1/Flnc/Smad4/Akap13/Myh10	8
GO:0002931	response to ischemia	6/1366	49/28891	0.0272607	0.0852317	0.0570536	Tigar/Nppc/Faim2/Cx3cr1/Npr3/Aqp3	6
GO:0014003	oligodendrocyte development	6/1366	49/28891	0.0272607	0.0852317	0.0570536	Ascl1/Myrf/B4galt6/Fgfr3/Ckap5/Nsun5	6
GO:0071674	mononuclear cell migration	16/1366	199/28891	0.0273458	0.0854499	0.0571996	Gas6/Cadm1/Stk39/Ptk2/Cxcl12/Flt1/Ccn3/Cx3cr1/Abl1/Slit2/Trpm4/Tbx21/C1qbp/Nbl1/Lgmn/Gpr183	16
GO:0032436	positive regulation of proteasomal ubiquitin-dependent protein catabolic process	9/1366	91/28891	0.0281241	0.0878326	0.0587946	Trib2/Ube2v2/Rnf217/Prickle1/Ddrgk1/Dab2/Sh3rf3/Sumo2/Csnk1d	9
GO:0045088	regulation of innate immune response	32/1366	474/28891	0.0283573	0.0883744	0.0591572	Clnk/Susd4/Zcchc3/Cadm1/Igf2/Peli3/Tril/H2-Q2/Otop1/Rasgrp1/Inava/Parp1/Trim62/Nectin2/Polr3d/Pparg/Adar/Ap3b1/Irf4/F2rl1/H2-Q1/Sarm1/Colec12/Map3k7/Gramd4/Gigyf2/Dab2ip/Esr1/Havcr2/C1qbp/Sh2d1b1/Cd14	32
GO:0014897	striated muscle hypertrophy	11/1366	121/28891	0.0284175	0.0883744	0.0591572	Adrb1/Gata4/Ptk2/Ppara/Ar/Parp1/Camk2d/Pparg/Smad4/Ryr2/Akap13	11
GO:0010743	regulation of macrophage derived foam cell differentiation	4/1366	25/28891	0.0284716	0.0883744	0.0591572	Ppara/Abca5/Pparg/Lpl	4
GO:0014850	response to muscle activity	4/1366	25/28891	0.0284716	0.0883744	0.0591572	Prkaa2/Ppargc1a/Dag1/Ryr2	4
GO:0030325	adrenal gland development	4/1366	25/28891	0.0284716	0.0883744	0.0591572	Ascl1/Insm1/Hmga2/Nr5a1	4
GO:0032352	positive regulation of hormone metabolic process	4/1366	25/28891	0.0284716	0.0883744	0.0591572	Igf2/Ppargc1a/Dab2/Bmp6	4
GO:0034643	establishment of mitochondrion localization, microtubule-mediated	4/1366	25/28891	0.0284716	0.0883744	0.0591572	Map1b/Map6/Mapt/Hap1	4
GO:0035024	negative regulation of Rho protein signal transduction	4/1366	25/28891	0.0284716	0.0883744	0.0591572	Kank1/Tns3/Itga3/Met	4
GO:0047497	mitochondrion transport along microtubule	4/1366	25/28891	0.0284716	0.0883744	0.0591572	Map1b/Map6/Mapt/Hap1	4
GO:1902455	negative regulation of stem cell population maintenance	4/1366	25/28891	0.0284716	0.0883744	0.0591572	Pax2/Bmp7/Wnt9b/Zfp706	4
GO:2000810	regulation of bicellular tight junction assembly	4/1366	25/28891	0.0284716	0.0883744	0.0591572	Cldn5/Cldn3/Tjp1/Epha2	4
GO:0043502	regulation of muscle adaptation	10/1366	106/28891	0.0285421	0.0885441	0.0592708	Adrb1/Ptk2/Ppara/Klf4/Parp1/Camk2d/Tead1/Scn5a/Pparg/Smad4	10
GO:0000082	G1/S transition of mitotic cell cycle	18/1366	233/28891	0.0286529	0.0888383	0.0594678	Cacnb4/Smarcd3/Cdk18/Klf4/Esrrb/Rptor/Camk2d/Stox1/Dpf2/Smarca2/Dact1/Prmt2/Acvr1/E2f6/Gigyf2/Rbbp8/Bcl7a/Cyp1a1	18
GO:0099172	presynapse organization	7/1366	63/28891	0.0287429	0.089068	0.0596216	Mdga2/Cadm1/Farp1/Pclo/Mdga1/Slitrk5/Fzd1	7
GO:0042246	tissue regeneration	8/1366	77/28891	0.028838	0.089313	0.0597856	Ptgfrn/Gata4/Large1/Ccn3/Pax7/Erbb4/Fzd7/Fzd9	8
GO:0006775	fat-soluble vitamin metabolic process	5/1366	37/28891	0.0291092	0.0898042	0.0601144	Pltp/Fgfr1/Cyp26b1/Cyp26a1/Fgfr4	5
GO:0009954	proximal/distal pattern formation	5/1366	37/28891	0.0291092	0.0898042	0.0601144	Aldh1a2/Six3/Hoxb9/Cyp26b1/Dll1	5
GO:0031670	cellular response to nutrient	5/1366	37/28891	0.0291092	0.0898042	0.0601144	Gas6/Pld1/Mlxipl/Mn1/Lpl	5
GO:0034389	lipid droplet organization	5/1366	37/28891	0.0291092	0.0898042	0.0601144	Ptgfrn/Pnpla3/Prkaa2/Cds1/Rab3gap1	5
GO:0042573	retinoic acid metabolic process	5/1366	37/28891	0.0291092	0.0898042	0.0601144	Aldh1a2/Aldh1a3/Cyp26b1/Cyp26a1/Cyp1a1	5
GO:0045686	negative regulation of glial cell differentiation	5/1366	37/28891	0.0291092	0.0898042	0.0601144	Hmga2/Dll3/Lingo1/Casz1/Fgfr3	5
GO:0070306	lens fiber cell differentiation	5/1366	37/28891	0.0291092	0.0898042	0.0601144	Fgf2/Pitx3/Six3/Fgfr3/Epha2	5
GO:0071496	cellular response to external stimulus	24/1366	335/28891	0.0291604	0.0899126	0.0601869	Gas6/Pax2/Sfrp2/Slc1a2/Rragd/Ppara/Cadps2/Wnt9b/Prkaa2/Pld1/Atg14/Rptor/Mir1895/Hrk/Wnt2b/Mybbp1a/Mlxipl/Mn1/Lpl/Ireb2/Dag1/Asns/Kcnk4/Bmp6	24
GO:0002688	regulation of leukocyte chemotaxis	12/1366	137/28891	0.0293377	0.0904094	0.0605195	Gas6/Stk39/Ptk2/Cxcl12/Ccn3/Cx3cr1/Mtus1/Slit2/F2rl1/C1qbp/Nbl1/Lgmn	12
GO:0007157	heterophilic cell-cell adhesion via plasma membrane cell adhesion molecules	6/1366	50/28891	0.029782	0.0916773	0.0613682	Cadm1/Cadm3/Tenm3/Nectin1/Cdh2/Fat4	6
GO:0045923	positive regulation of fatty acid metabolic process	6/1366	50/28891	0.029782	0.0916773	0.0613682	Slc45a3/Ppara/Pparg/Mlxipl/Ppargc1a/Twist1	6
GO:0002715	regulation of natural killer cell mediated immunity	9/1366	92/28891	0.0299163	0.0918881	0.0615093	Clnk/Cadm1/Igf2/H2-Q2/Rasgrp1/Nectin2/H2-Q1/Havcr2/Sh2d1b1	9
GO:0046209	nitric oxide metabolic process	9/1366	92/28891	0.0299163	0.0918881	0.0615093	Slc7a2/Nos2/Rora/Klf4/Cx3cr1/Ddah1/Cyp1b1/Esr1/Wdr35	9
GO:0097581	lamellipodium organization	9/1366	92/28891	0.0299163	0.0918881	0.0615093	Pmp22/Kank1/Fgd4/Cttn/Fer/Slit2/Carmil1/Vav2/Epha2	9
GO:1901019	regulation of calcium ion transmembrane transporter activity	9/1366	92/28891	0.0299163	0.0918881	0.0615093	Cacnb4/Ank2/Ahnak/Hap1/Htt/Plcg1/Stac2/Map3k7/Ryr2	9
GO:0032612	interleukin-1 production	11/1366	122/28891	0.0299519	0.0919469	0.0615487	Gas6/Ffar4/Inava/Cx3cr1/Hspb1/Lilrb4b/F2rl1/Git1/Lpl/Havcr2/S1pr3	11
GO:0009100	glycoprotein metabolic process	25/1366	354/28891	0.030684	0.0941425	0.0630184	Mgat3/St6gal1/St8sia1/Hs3st6/Hs3st1/Galnt16/Sulf2/Dse/Large1/Col2a1/Chsy3/Hs3st3a1/Mgat5b/A4galt/Ndst3/Bace2/B3gat2/Hs6st2/Chst8/B3gnt4/St3gal6/Lmf1/B3gnt7/Galnt18/Csgalnact1	25
GO:0038034	signal transduction in absence of ligand	8/1366	78/28891	0.0308529	0.094425	0.0632075	Gas1/Fgfr1/Col2a1/Gdnf/Unc5b/Fyn/Ret/Eya1	8
GO:0070972	protein localization to endoplasmic reticulum	8/1366	78/28891	0.0308529	0.094425	0.0632075	Ank2/Macf1/Spcs1/Ddrgk1/Srp68/Ryr2/Rab3gap1/Kdelr2	8
GO:0097192	extrinsic apoptotic signaling pathway in absence of ligand	8/1366	78/28891	0.0308529	0.094425	0.0632075	Gas1/Fgfr1/Col2a1/Gdnf/Unc5b/Fyn/Ret/Eya1	8
GO:0006584	catecholamine metabolic process	7/1366	64/28891	0.0310045	0.094425	0.0632075	Insm1/Sncb/Drd1/Slc1a1/Pde1b/Rnls/Crhr2	7
GO:0009712	catechol-containing compound metabolic process	7/1366	64/28891	0.0310045	0.094425	0.0632075	Insm1/Sncb/Drd1/Slc1a1/Pde1b/Rnls/Crhr2	7
GO:0010171	body morphogenesis	7/1366	64/28891	0.0310045	0.094425	0.0632075	Msx1/Twist2/Gpc3/Schip1/Prickle1/Dag1/Rab3gap1	7
GO:0032653	regulation of interleukin-10 production	7/1366	64/28891	0.0310045	0.094425	0.0632075	Trib2/Cd83/Inava/Lilrb4b/Irf4/F2rl1/Dll1	7
GO:0048278	vesicle docking	7/1366	64/28891	0.0310045	0.094425	0.0632075	Syde1/Rims2/Ndrg4/Stx17/Rims1/Stx3/Unc13b	7
GO:0071383	cellular response to steroid hormone stimulus	15/1366	186/28891	0.0311715	0.094425	0.0632075	Hmga2/Rbfox2/Pgr/Bmal1/Gdnf/Ar/Parp1/Esrrb/Esr2/Prmt2/Ddrgk1/Dab2/Esr1/Akap13/Zmiz1	15
GO:0001553	luteinization	3/1366	15/28891	0.0313341	0.094425	0.0632075	Fzd4/Schip1/Nr5a1	3
GO:0001711	endodermal cell fate commitment	3/1366	15/28891	0.0313341	0.094425	0.0632075	Sox2/Sox17/Mesp1	3
GO:0003198	epithelial to mesenchymal transition involved in endocardial cushion formation	3/1366	15/28891	0.0313341	0.094425	0.0632075	Msx1/Smad4/Hey1	3
GO:0006465	signal peptide processing	3/1366	15/28891	0.0313341	0.094425	0.0632075	Pcsk5/Spcs1/Sec11a	3
GO:0007216	G protein-coupled glutamate receptor signaling pathway	3/1366	15/28891	0.0313341	0.094425	0.0632075	Grm6/Grm8/Grm4	3
GO:0010838	positive regulation of keratinocyte proliferation	3/1366	15/28891	0.0313341	0.094425	0.0632075	Kif3a/Cdh3/Twist2	3
GO:0010889	regulation of sequestering of triglyceride	3/1366	15/28891	0.0313341	0.094425	0.0632075	Ppara/Pparg/Lpl	3
GO:0014831	gastro-intestinal system smooth muscle contraction	3/1366	15/28891	0.0313341	0.094425	0.0632075	Kcnma1/Sulf2/Htr1d	3
GO:0032905	transforming growth factor beta1 production	3/1366	15/28891	0.0313341	0.094425	0.0632075	Laptm4b/Cd2ap/Tsku	3
GO:0033690	positive regulation of osteoblast proliferation	3/1366	15/28891	0.0313341	0.094425	0.0632075	Sox8/Fbln5/Abl1	3
GO:0034350	regulation of glial cell apoptotic process	3/1366	15/28891	0.0313341	0.094425	0.0632075	Gas6/Pmp22/Dll1	3
GO:0045586	regulation of gamma-delta T cell differentiation	3/1366	15/28891	0.0313341	0.094425	0.0632075	Sox13/Egr3/Sox4	3
GO:0046058	cAMP metabolic process	3/1366	15/28891	0.0313341	0.094425	0.0632075	Cacnb4/Adcy8/Epha2	3
GO:0046643	regulation of gamma-delta T cell activation	3/1366	15/28891	0.0313341	0.094425	0.0632075	Sox13/Egr3/Sox4	3
GO:0060442	branching involved in prostate gland morphogenesis	3/1366	15/28891	0.0313341	0.094425	0.0632075	Bmp7/Esr1/Hoxb13	3
GO:0060742	epithelial cell differentiation involved in prostate gland development	3/1366	15/28891	0.0313341	0.094425	0.0632075	Ar/Esr2/Hoxb13	3
GO:0071838	cell proliferation in bone marrow	3/1366	15/28891	0.0313341	0.094425	0.0632075	Hmga2/Ace/Fgfr3	3
GO:1900426	positive regulation of defense response to bacterium	3/1366	15/28891	0.0313341	0.094425	0.0632075	F2rl1/Unc13b/Havcr2	3
GO:1902337	regulation of apoptotic process involved in morphogenesis	3/1366	15/28891	0.0313341	0.094425	0.0632075	Pax2/Bmp7/Foxc2	3
GO:1903365	regulation of fear response	3/1366	15/28891	0.0313341	0.094425	0.0632075	Ephb2/Shank3/Npas2	3
GO:1903671	negative regulation of sprouting angiogenesis	3/1366	15/28891	0.0313341	0.094425	0.0632075	Creb3l1/Flt1/Epn2	3
GO:2000035	regulation of stem cell division	3/1366	15/28891	0.0313341	0.094425	0.0632075	Sfrp2/Esrrb/Sox17	3
GO:2000650	negative regulation of sodium ion transmembrane transporter activity	3/1366	15/28891	0.0313341	0.094425	0.0632075	Stk39/Camk2d/Hecw2	3
GO:2001053	regulation of mesenchymal cell apoptotic process	3/1366	15/28891	0.0313341	0.094425	0.0632075	Pax2/Msx1/Bmp7	3
GO:0014896	muscle hypertrophy	11/1366	123/28891	0.0315446	0.0950083	0.0635979	Adrb1/Gata4/Ptk2/Ppara/Ar/Parp1/Camk2d/Pparg/Smad4/Ryr2/Akap13	11
GO:0051153	regulation of striated muscle cell differentiation	10/1366	108/28891	0.0319308	0.0961194	0.0643417	Adrb1/Msx1/Ppara/Ccn3/Mesp1/Cyp26b1/Smad4/Fzd7/Dll1/Bhlhe41	10
GO:0046394	carboxylic acid biosynthetic process	23/1366	321/28891	0.0321453	0.0965413	0.0646241	Aldh1a2/Plod2/Slc45a3/Bcat1/Dse/Nags/Fgf15/Fabp5/Prkaa2/Slc27a2/Gad2/Mlxipl/Aldh1a3/Hpgds/Htt/Lpl/Fads2/Acacb/Elovl2/Asns/Fgfr4/Mecr/Cyp1a1	23
GO:0051054	positive regulation of DNA metabolic process	23/1366	321/28891	0.0321453	0.0965413	0.0646241	Fgf2/Smarcd3/Fgfr1/Tigar/Klf4/Parp1/Ube2v2/Camk2d/Npas2/Dpf2/Ppargc1a/Smarca2/Apbb1/Cyp1b1/Trim28/Bcar3/Met/Tbx21/Fgfr4/Crhr2/Eya1/Bcl7a/Rfc4	23
GO:0021591	ventricular system development	5/1366	38/28891	0.0322582	0.0965413	0.0646241	Pax5/Sema6d/Tsku/Ttc21b/Myh10	5
GO:0045023	G0 to G1 transition	5/1366	38/28891	0.0322582	0.0965413	0.0646241	Smarcd3/Dpf2/Smarca2/Dab2ip/Bcl7a	5
GO:0098698	postsynaptic specialization assembly	5/1366	38/28891	0.0322582	0.0965413	0.0646241	Dock7/Shank3/C1ql3/Nrxn2/Nptxr	5
GO:0120178	steroid hormone biosynthetic process	5/1366	38/28891	0.0322582	0.0965413	0.0646241	Cyp11a1/Cacna1h/Ppargc1a/Dab2/Bmp6	5
GO:1902175	regulation of oxidative stress-induced intrinsic apoptotic signaling pathway	5/1366	38/28891	0.0322582	0.0965413	0.0646241	Gata4/Parp1/Hspb1/Fyn/Fzd1	5
GO:1904646	cellular response to amyloid-beta	5/1366	38/28891	0.0322582	0.0965413	0.0646241	Ngfr/Parp1/Fyn/Snx6/Lgmn	5
GO:0005996	monosaccharide metabolic process	21/1366	287/28891	0.0324055	0.0965413	0.0646241	Chst1/Ppp1r3g/B3glct/Nkx1-1/Slc45a3/Igf2/Dse/Tigar/Ppara/Rora/Onecut1/Fabp5/Esrrb/Fbn1/Dlat/Ppargc1a/Inppl1/Acacb/Tfap2b/Nisch/Soga1	21
GO:0002407	dendritic cell chemotaxis	4/1366	26/28891	0.0324256	0.0965413	0.0646241	Gas6/Trpm4/C1qbp/Gpr183	4
GO:0007202	activation of phospholipase C activity	4/1366	26/28891	0.0324256	0.0965413	0.0646241	Lpar1/Adcyap1r1/Gnaq/Ms4a2	4
GO:0031643	positive regulation of myelination	4/1366	26/28891	0.0324256	0.0965413	0.0646241	Ngfr/Myrf/Pard3/Dag1	4
GO:0032042	mitochondrial DNA metabolic process	4/1366	26/28891	0.0324256	0.0965413	0.0646241	Parp1/Stox1/Ppargc1a/Rnaseh1	4
GO:0043552	positive regulation of phosphatidylinositol 3-kinase activity	4/1366	26/28891	0.0324256	0.0965413	0.0646241	Fgf2/Flt1/Atg14/Fgfr3	4
GO:0045822	negative regulation of heart contraction	4/1366	26/28891	0.0324256	0.0965413	0.0646241	Bin1/Adra1d/Gjd3/Rnls	4
GO:0048311	mitochondrion distribution	4/1366	26/28891	0.0324256	0.0965413	0.0646241	Mapt/Hap1/Tspan9/Opa1	4
GO:0050927	positive regulation of positive chemotaxis	4/1366	26/28891	0.0324256	0.0965413	0.0646241	Cxcl12/Kdr/Casr/F2rl1	4
GO:0099623	regulation of cardiac muscle cell membrane repolarization	4/1366	26/28891	0.0324256	0.0965413	0.0646241	Ank2/Scn4b/Scn5a/Kcnh2	4
GO:0150146	cell junction disassembly	4/1366	26/28891	0.0324256	0.0965413	0.0646241	Ngef/Iqsec1/Cx3cr1/Prickle1	4
GO:1902176	negative regulation of oxidative stress-induced intrinsic apoptotic signaling pathway	4/1366	26/28891	0.0324256	0.0965413	0.0646241	Gata4/Hspb1/Fyn/Fzd1	4
GO:0016601	Rac protein signal transduction	6/1366	51/28891	0.0324513	0.0965413	0.0646241	Tns3/Cadm4/Camk2d/Rasgrf1/Eps8l1/Nisch	6
GO:0030520	intracellular estrogen receptor signaling pathway	6/1366	51/28891	0.0324513	0.0965413	0.0646241	Rbfox2/Ar/Parp1/Esr2/Ddrgk1/Esr1	6
GO:0002832	negative regulation of response to biotic stimulus	15/1366	187/28891	0.0324692	0.0965432	0.0646254	Susd4/Igf2/H2-Q2/Otop1/Parp1/Htra1/Pparg/Adar/F2rl1/H2-Q1/Gramd4/Gigyf2/Havcr2/C1qbp/Sh2d1b1	15
GO:0007584	response to nutrient	8/1366	79/28891	0.032962	0.0979564	0.0655714	Gas6/Alpl/Pld1/Mapt/Mlxipl/Mn1/Lpl/Adsl	8
GO:0002548	monocyte chemotaxis	7/1366	65/28891	0.0333824	0.0990474	0.0663017	Cxcl12/Flt1/Ccn3/Cx3cr1/Slit2/Nbl1/Lgmn	7
GO:0002717	positive regulation of natural killer cell mediated immunity	7/1366	65/28891	0.0333824	0.0990474	0.0663017	Clnk/Cadm1/H2-Q2/Rasgrp1/Nectin2/H2-Q1/Sh2d1b1	7
GO:0002762	negative regulation of myeloid leukocyte differentiation	7/1366	65/28891	0.0333824	0.0990474	0.0663017	Tmem178/Gpr137b/Fbn1/Lilrb4b/Mafb/Inpp4b/Tjp2	7
GO:0031668	cellular response to extracellular stimulus	20/1366	271/28891	0.0334773	0.0992763	0.0664549	Gas6/Sfrp2/Slc1a2/Rragd/Ppara/Cadps2/Wnt9b/Prkaa2/Pld1/Atg14/Rptor/Hrk/Wnt2b/Mybbp1a/Mlxipl/Mn1/Lpl/Ireb2/Asns/Bmp6	20
GO:2001057	reactive nitrogen species metabolic process	9/1366	94/28891	0.0337368	0.0999926	0.0669344	Slc7a2/Nos2/Rora/Klf4/Cx3cr1/Ddah1/Cyp1b1/Esr1/Wdr35	9
GO:0045582	positive regulation of T cell differentiation	11/1366	125/28891	0.034909	0.103412	0.0692234	Smarcd3/Sox13/Rasgrp1/Cd83/Lilrb4b/Ap3b1/Smarca2/Egr3/Sox4/Runx3/Zmiz1	11
GO:0007159	leukocyte cell-cell adhesion	30/1366	447/28891	0.0351669	0.103922	0.0695646	Chst2/Cd276/Smarcd3/Igf2/H2-Q2/Sox13/Dusp22/Cxcl12/Ppara/Bmp7/Rasgrp1/Cd83/Klf4/Cx3cr1/Adora2a/Hspb1/Abl1/Podxl2/Ephb6/Lilrb4b/Ap3b1/Sdc4/Smarca2/Egr3/H2-Q1/Tbx21/Sox4/Runx3/Havcr2/Zmiz1	30
GO:0006081	cellular aldehyde metabolic process	8/1366	80/28891	0.0351672	0.103922	0.0695646	Kcnma1/Aldh1a2/Cacna1h/Alpl/Aldh1a3/Cyp1b1/Dab2/Bmp6	8
GO:0010507	negative regulation of autophagy	8/1366	80/28891	0.0351672	0.103922	0.0695646	Gata4/Rragd/Tigar/Il10ra/Ptk2/Rptor/Nrbp2/Tbc1d14	8
GO:0033143	regulation of intracellular steroid hormone receptor signaling pathway	8/1366	80/28891	0.0351672	0.103922	0.0695646	Hmga2/Bmal1/Ar/Parp1/Esr2/Prmt2/Ddrgk1/Dab2	8
GO:0016053	organic acid biosynthetic process	23/1366	324/28891	0.0351741	0.103922	0.0695646	Aldh1a2/Plod2/Slc45a3/Bcat1/Dse/Nags/Fgf15/Fabp5/Prkaa2/Slc27a2/Gad2/Mlxipl/Aldh1a3/Hpgds/Htt/Lpl/Fads2/Acacb/Elovl2/Asns/Fgfr4/Mecr/Cyp1a1	23
GO:0014037	Schwann cell differentiation	6/1366	52/28891	0.0352712	0.103934	0.0695725	Pmp22/Arhgef10/Slc25a46/Pou3f1/Pard3/Dag1	6
GO:0021532	neural tube patterning	6/1366	52/28891	0.0352712	0.103934	0.0695725	Gas1/Kif3a/Sox17/Gbx2/Pax7/Tulp3	6
GO:0034605	cellular response to heat	6/1366	52/28891	0.0352712	0.103934	0.0695725	St8sia1/Pmp22/Ano1/Myof/Mapt/Hikeshi	6
GO:0044848	biological phase	6/1366	52/28891	0.0352712	0.103934	0.0695725	Fermt1/Paupar/Cdh3/Nkx2-1/Spo11/Nfib	6
GO:0048009	insulin-like growth factor receptor signaling pathway	6/1366	52/28891	0.0352712	0.103934	0.0695725	Igf2/Ar/Cdh3/Ghr/Inppl1/Gigyf2	6
GO:0045621	positive regulation of lymphocyte differentiation	12/1366	141/28891	0.0355213	0.104441	0.069912	Gas6/Smarcd3/Sox13/Rasgrp1/Cd83/Lilrb4b/Ap3b1/Smarca2/Egr3/Sox4/Runx3/Zmiz1	12
GO:0014002	astrocyte development	5/1366	39/28891	0.0356116	0.104441	0.069912	Ror1/Drd1/Lamc3/Adora2a/Dll1	5
GO:0031281	positive regulation of cyclase activity	5/1366	39/28891	0.0356116	0.104441	0.069912	Adrb1/Nos2/Drd1/Gnal/Adrb3	5
GO:0035909	aorta morphogenesis	5/1366	39/28891	0.0356116	0.104441	0.069912	Bmpr1a/Tfap2b/Sox4/Eya1/Hey1	5
GO:0060674	placenta blood vessel development	5/1366	39/28891	0.0356116	0.104441	0.069912	Syde1/Vash1/Hey1/Spint1/Vash2	5
GO:0090049	regulation of cell migration involved in sprouting angiogenesis	5/1366	39/28891	0.0356116	0.104441	0.069912	Fgf2/Kdr/Klf4/Abl1/Foxc2	5
GO:0120033	negative regulation of plasma membrane bounded cell projection assembly	5/1366	39/28891	0.0356116	0.104441	0.069912	Kank1/Lpar1/Rap1gap/Evl/Slit2	5
GO:1904738	vascular associated smooth muscle cell migration	5/1366	39/28891	0.0356116	0.104441	0.069912	Pcsk5/Dock7/Tpm1/Map3k7/Ssh1	5
GO:1905606	regulation of presynapse assembly	5/1366	39/28891	0.0356116	0.104441	0.069912	Mdga2/Farp1/Mdga1/Slitrk5/Fzd1	5
GO:0032651	regulation of interleukin-1 beta production	9/1366	95/28891	0.0357678	0.104789	0.0701449	Ffar4/Inava/Cx3cr1/Hspb1/Lilrb4b/F2rl1/Git1/Lpl/S1pr3	9
GO:0045670	regulation of osteoclast differentiation	9/1366	95/28891	0.0357678	0.104789	0.0701449	Tmem178/Gpr137b/Fbn1/Rptor/Fgfr3/Lilrb4b/Mafb/Inpp4b/Tjp2	9
GO:0001954	positive regulation of cell-matrix adhesion	7/1366	66/28891	0.0358786	0.105058	0.0703253	Pcsk5/Fermt1/Kdr/Fmn1/Abl1/Sdc4/Dag1	7
GO:0002833	positive regulation of response to biotic stimulus	28/1366	413/28891	0.0365597	0.106858	0.0715298	Clnk/Zcchc3/Cadm1/Peli3/Tril/H2-Q2/Rasgrp1/Inava/Trim62/Nectin2/Polr3d/Ap3b1/Irf4/F2rl1/H2-Q1/Sarm1/Colec12/Map3k7/Sash1/Unc13b/Gramd4/Dab2ip/Esr1/Havcr2/C1qbp/Sh2d1b1/Cd14/Bmp6	28
GO:0045580	regulation of T cell differentiation	15/1366	190/28891	0.0365987	0.106858	0.0715298	Smarcd3/Sox13/Rasgrp1/Cd83/Hspb1/Abl1/Lilrb4b/Ap3b1/Smarca2/Cyp26b1/Egr3/Tbx21/Sox4/Runx3/Zmiz1	15
GO:0003148	outflow tract septum morphogenesis	4/1366	27/28891	0.0366844	0.106858	0.0715298	Tbx20/Bmpr1a/Robo2/Smad4	4
GO:0032528	microvillus organization	4/1366	27/28891	0.0366844	0.106858	0.0715298	Podxl/Rap1gap/Pld1/Atp8b1	4
GO:0042753	positive regulation of circadian rhythm	4/1366	27/28891	0.0366844	0.106858	0.0715298	Bmal1/Rora/Adora2a/Nkx2-1	4
GO:0046473	phosphatidic acid metabolic process	4/1366	27/28891	0.0366844	0.106858	0.0715298	Pld2/Pnpla3/Pld1/Slc27a1	4
GO:0050926	regulation of positive chemotaxis	4/1366	27/28891	0.0366844	0.106858	0.0715298	Cxcl12/Kdr/Casr/F2rl1	4
GO:0050961	detection of temperature stimulus involved in sensory perception	4/1366	27/28891	0.0366844	0.106858	0.0715298	Cxcl12/Ano1/Ntrk1/Prdm12	4
GO:0060716	labyrinthine layer blood vessel development	4/1366	27/28891	0.0366844	0.106858	0.0715298	Syde1/Vash1/Hey1/Vash2	4
GO:2000738	positive regulation of stem cell differentiation	4/1366	27/28891	0.0366844	0.106858	0.0715298	Fgf2/Tbx5/Hoxb4/Sox17	4
GO:0043434	response to peptide hormone	27/1366	396/28891	0.0372267	0.107195	0.0717555	Cyp11a1/Kank1/Igf2/Ptk2/Pld2/Ppara/Adcy8/Otop1/Slc24a4/Parp1/Pld1/Ghr/Pparg/Fer/Acvr1c/Bcar1/Inppl1/Foxc2/Lpl/Bcar3/Opa1/Pde3b/Slc27a1/Crhr2/Map3k7/Soga1/Cpeb1	27
GO:0006044	N-acetylglucosamine metabolic process	3/1366	16/28891	0.0372417	0.107195	0.0717555	Chst2/Chst1/Mgat3	3
GO:0006744	ubiquinone biosynthetic process	3/1366	16/28891	0.0372417	0.107195	0.0717555	Pptc7/Pdss2/Coq3	3
GO:0007406	negative regulation of neuroblast proliferation	3/1366	16/28891	0.0372417	0.107195	0.0717555	Fgfr3/Vsx2/Vax1	3
GO:0010960	magnesium ion homeostasis	3/1366	16/28891	0.0372417	0.107195	0.0717555	Pthlh/Mtss1/Cnnm1	3
GO:0030238	male sex determination	3/1366	16/28891	0.0372417	0.107195	0.0717555	Six4/Ar/Nr5a1	3
GO:0031987	locomotion involved in locomotory behavior	3/1366	16/28891	0.0372417	0.107195	0.0717555	Slc25a46/Fzd4/Adgrl3	3
GO:0033235	positive regulation of protein sumoylation	3/1366	16/28891	0.0372417	0.107195	0.0717555	Ahrr/Sae1/Sumo2	3
GO:0043951	negative regulation of cAMP-mediated signaling	3/1366	16/28891	0.0372417	0.107195	0.0717555	Lpar1/Pde10a/Pde3b	3
GO:0048103	somatic stem cell division	3/1366	16/28891	0.0372417	0.107195	0.0717555	Gm30731/Hoxb4/Fzd7	3
GO:0060788	ectodermal placode formation	3/1366	16/28891	0.0372417	0.107195	0.0717555	Sox2/Six4/Tbx3	3
GO:0060979	vasculogenesis involved in coronary vascular morphogenesis	3/1366	16/28891	0.0372417	0.107195	0.0717555	Gata4/Fgfr1/Prok2	3
GO:0061029	eyelid development in camera-type eye	3/1366	16/28891	0.0372417	0.107195	0.0717555	Osr2/Prickle1/Twist1	3
GO:0071697	ectodermal placode morphogenesis	3/1366	16/28891	0.0372417	0.107195	0.0717555	Sox2/Six4/Tbx3	3
GO:0072498	embryonic skeletal joint development	3/1366	16/28891	0.0372417	0.107195	0.0717555	Osr2/Col2a1/Bmp7	3
GO:0090136	epithelial cell-cell adhesion	3/1366	16/28891	0.0372417	0.107195	0.0717555	Itgb5/Ccn3/Cyp1b1	3
GO:0099527	postsynapse to nucleus signaling pathway	3/1366	16/28891	0.0372417	0.107195	0.0717555	Camk4/Anks1b/Htt	3
GO:1901163	regulation of trophoblast cell migration	3/1366	16/28891	0.0372417	0.107195	0.0717555	Syde1/Acvr1c/C1qbp	3
GO:1902287	semaphorin-plexin signaling pathway involved in axon guidance	3/1366	16/28891	0.0372417	0.107195	0.0717555	Plxna2/Sema3f/Plxna4	3
GO:1902306	negative regulation of sodium ion transmembrane transport	3/1366	16/28891	0.0372417	0.107195	0.0717555	Stk39/Camk2d/Hecw2	3
GO:1904181	positive regulation of membrane depolarization	3/1366	16/28891	0.0372417	0.107195	0.0717555	Kdr/Parp1/Trpm4	3
GO:1904748	regulation of apoptotic process involved in development	3/1366	16/28891	0.0372417	0.107195	0.0717555	Pax2/Bmp7/Foxc2	3
GO:2001212	regulation of vasculogenesis	3/1366	16/28891	0.0372417	0.107195	0.0717555	Kdr/Cd34/Hey1	3
GO:0032413	negative regulation of ion transmembrane transporter activity	8/1366	81/28891	0.0374699	0.10763	0.0720466	Ephb2/Fgf12/Stk39/Grip1/Camk2d/Hecw2/Map3k7/Slc6a9	8
GO:0043154	negative regulation of cysteine-type endopeptidase activity involved in apoptotic process	8/1366	81/28891	0.0374699	0.10763	0.0720466	Gas6/Pax2/Nle1/Sfrp2/Klf4/Adora2a/Dhcr24/Birc5	8
GO:0072665	protein localization to vacuole	8/1366	81/28891	0.0374699	0.10763	0.0720466	Gpr137b/Cacng7/Cacng4/Atg14/Snx16/Ap3b1/Sh3bp4/Vps25	8
GO:0140056	organelle localization by membrane tethering	8/1366	81/28891	0.0374699	0.10763	0.0720466	Syde1/Rims2/Atg14/Ndrg4/Stx17/Rims1/Stx3/Unc13b	8
GO:0019217	regulation of fatty acid metabolic process	10/1366	111/28891	0.0375286	0.107743	0.0721223	Slc45a3/Ppara/Tysnd1/Fabp5/Fabp3/Pparg/Mlxipl/Ppargc1a/Acacb/Twist1	10
GO:0002696	positive regulation of leukocyte activation	29/1366	432/28891	0.0377323	0.108272	0.0724766	Ephb2/Gas6/Ttbk1/Cd276/Smarcd3/Igf2/Nppc/H2-Q2/Pld2/Sox13/Rasgrp1/Cd83/Abl1/Nectin2/Ephb6/Lilrb4b/Ap3b1/Smarca2/F2rl1/Egr3/H2-Q1/Ms4a2/Ctsc/Tbx21/Sox4/Runx3/Havcr2/Zmiz1/Gpr183	29
GO:0045619	regulation of lymphocyte differentiation	17/1366	224/28891	0.0378056	0.108426	0.07258	Gas6/Smarcd3/Sox13/Rasgrp1/Cd83/Hspb1/Abl1/Lilrb4b/Ap3b1/Smarca2/Cyp26b1/Egr3/Tbx21/Ikzf3/Sox4/Runx3/Zmiz1	17
GO:0030098	lymphocyte differentiation	32/1366	486/28891	0.0380151	0.108972	0.0729449	Gas6/Smarcd3/Sox13/Mertk/Rora/Onecut1/Nkx2-3/Rasgrp1/Cd83/Gimap1/Hspb1/Abl1/Ntrk1/Lilrb4b/Ap3b1/Smarca2/Mafb/Irf4/Cyp26b1/Egr3/Usp44/Tbx21/Ikzf3/Gpr89/Fzd8/Sox4/Runx3/Fzd7/Zmiz1/Dll1/Fzd9/Gpr183	32
GO:0030850	prostate gland development	6/1366	53/28891	0.0382439	0.109515	0.0733086	Bmp7/Ar/Esr2/Eaf2/Esr1/Hoxb13	6
GO:1900542	regulation of purine nucleotide metabolic process	6/1366	53/28891	0.0382439	0.109515	0.0733086	Nos2/Tigar/Ppara/Parp1/Rptor/Ppargc1a	6
GO:0046942	carboxylic acid transport	25/1366	362/28891	0.0384703	0.110064	0.0736764	Cacnb4/Slc7a2/Ace/Slc1a2/Nos2/Slc22a3/Htr6/Casr/Slc17a7/Fabp5/Slc16a12/Slc27a2/Slc10a4/Adora2a/Slc25a15/Slc1a1/Myo6/Fabp3/Pparg/Slc36a2/Slc27a1/Atp8b1/Rab3gap1/Slc46a1/Slc6a9	25
GO:0032613	interleukin-10 production	7/1366	67/28891	0.0384949	0.110064	0.0736764	Trib2/Cd83/Inava/Lilrb4b/Irf4/F2rl1/Dll1	7
GO:0071470	cellular response to osmotic stress	7/1366	67/28891	0.0384949	0.110064	0.0736764	Stk39/Serpinb6a/Mir9-1/Efhd1/Rptor/Mir9-3/Slc4a11	7
GO:0051349	positive regulation of lyase activity	5/1366	40/28891	0.0391721	0.111886	0.0748957	Adrb1/Nos2/Drd1/Gnal/Adrb3	5
GO:0090162	establishment of epithelial cell polarity	5/1366	40/28891	0.0391721	0.111886	0.0748957	Fermt1/Frmd4a/Ptk7/Pard3/Hey1	5
GO:0072594	establishment of protein localization to organelle	30/1366	452/28891	0.0397805	0.113566	0.0760202	Cacng7/Bmal1/Fermt1/Macroh2a2/Il10ra/Cdh1/Cacng4/Six3/Drd1/Nup62cl/Macf1/Spcs1/Mapt/Atg14/Snx16/Adar/Kcnq2/Ap3b1/Nup155/Rala/Prickle1/Grpel2/Nup214/Hikeshi/Trim28/Srp68/Vps25/Ryr2/Rab3gap1/Zfp827	30
GO:0000768	syncytium formation by plasma membrane fusion	7/1366	68/28891	0.0412331	0.117101	0.0783866	Ptgfrn/Neo1/Cd109/Cxcl12/Sh3pxd2a/Dock1/Vash2	7
GO:0140253	cell-cell fusion	7/1366	68/28891	0.0412331	0.117101	0.0783866	Ptgfrn/Neo1/Cd109/Cxcl12/Sh3pxd2a/Dock1/Vash2	7
GO:0006817	phosphate ion transport	4/1366	28/28891	0.0412496	0.117101	0.0783866	Stc2/Fgfr1/Slc17a7/Fgfr4	4
GO:0007530	sex determination	4/1366	28/28891	0.0412496	0.117101	0.0783866	Six4/Sox3/Ar/Nr5a1	4
GO:0021801	cerebral cortex radial glia-guided migration	4/1366	28/28891	0.0412496	0.117101	0.0783866	Cdk5r2/Syne2/Dab2ip/Zmiz1	4
GO:0022030	telencephalon glial cell migration	4/1366	28/28891	0.0412496	0.117101	0.0783866	Cdk5r2/Syne2/Dab2ip/Zmiz1	4
GO:0035020	regulation of Rac protein signal transduction	4/1366	28/28891	0.0412496	0.117101	0.0783866	Tns3/Cadm4/Camk2d/Rasgrf1	4
GO:0048820	hair follicle maturation	4/1366	28/28891	0.0412496	0.117101	0.0783866	Fermt1/Trpc4ap/Cdh3/Nom1	4
GO:0061744	motor behavior	4/1366	28/28891	0.0412496	0.117101	0.0783866	Gabrb3/Pmp22/Slc1a1/Kcnq2	4
GO:0099558	maintenance of synapse structure	4/1366	28/28891	0.0412496	0.117101	0.0783866	Cadm1/Rims2/Adgrl3/Plxna4	4
GO:1903523	negative regulation of blood circulation	4/1366	28/28891	0.0412496	0.117101	0.0783866	Bin1/Adra1d/Gjd3/Rnls	4
GO:0006140	regulation of nucleotide metabolic process	6/1366	54/28891	0.0413715	0.117328	0.0785385	Nos2/Tigar/Ppara/Parp1/Rptor/Ppargc1a	6
GO:0010823	negative regulation of mitochondrion organization	6/1366	54/28891	0.0413715	0.117328	0.0785385	Mpv17l/Tigar/Mapt/Pparg/Ppargc1a/Opa1	6
GO:1901873	regulation of post-translational protein modification	21/1366	295/28891	0.0415783	0.117855	0.0788911	Trib2/Foxf2/Peli3/Inava/Ube2v2/Ahrr/Abl1/Fyn/Rps2/Mybbp1a/Fgfr3/Prickle1/Sae1/Prdm12/Usp44/Rpl23/Birc5/Sox4/Sash1/Sumo2/Nelfa	21
GO:0050867	positive regulation of cell activation	30/1366	454/28891	0.0417478	0.118275	0.0791724	Ephb2/Gas6/Ttbk1/Cd276/Smarcd3/Igf2/Fgfr1/Nppc/H2-Q2/Pld2/Sox13/Rasgrp1/Cd83/Abl1/Nectin2/Ephb6/Lilrb4b/Ap3b1/Smarca2/F2rl1/Egr3/H2-Q1/Ms4a2/Ctsc/Tbx21/Sox4/Runx3/Havcr2/Zmiz1/Gpr183	30
GO:0006970	response to osmotic stress	9/1366	98/28891	0.0423591	0.119821	0.0802076	Kcnma1/Stk39/Serpinb6a/Mir9-1/Efhd1/Rptor/Mir9-3/Slc4a11/Vac14	9
GO:0043467	regulation of generation of precursor metabolites and energy	13/1366	161/28891	0.0423592	0.119821	0.0802076	Ppp1r3g/Nkx1-1/Igf2/Tigar/Slc4a4/Ppara/Prkaa2/Esrrb/Rptor/Mlxipl/Ak4/Ppargc1a/Git1	13
GO:1903707	negative regulation of hemopoiesis	11/1366	129/28891	0.0423795	0.119821	0.0802076	Tmem178/Gpr137b/Tsc22d1/Fbn1/Hspb1/Lilrb4b/Mafb/Inpp4b/Tbx21/Runx3/Tjp2	11
GO:1904035	regulation of epithelial cell apoptotic process	11/1366	129/28891	0.0423795	0.119821	0.0802076	Gas6/Pgr/Sav1/Kdr/Ppara/Prkaa2/Abl1/Adar/Ppargc1a/Plcg1/Esr1	11
GO:0014823	response to activity	5/1366	41/28891	0.0429415	0.121287	0.0811891	Prkaa2/Ntrk1/Ppargc1a/Dag1/Ryr2	5
GO:0032692	negative regulation of interleukin-1 production	5/1366	41/28891	0.0429415	0.121287	0.0811891	Gas6/Ffar4/Cx3cr1/Lilrb4b/Git1	5
GO:0043393	regulation of protein binding	17/1366	228/28891	0.0434822	0.122062	0.0817073	Ttbk1/Mapre3/Smarcd3/Ace/Large1/Rgma/Ppara/Cldn5/Plcl1/Rfng/Abl1/Ephb6/Lox/Lrpap1/Dact1/Dab2/Trim28	17
GO:0002367	cytokine production involved in immune response	14/1366	178/28891	0.043521	0.122062	0.0817073	Gas6/Clnk/Tril/H2-Q2/Rasgrp1/Inava/Twist2/Lilrb4b/F2rl1/H2-Q1/Trpm4/Twist1/Tbx21/Map3k7	14
GO:0000291	nuclear-transcribed mRNA catabolic process, exonucleolytic	3/1366	17/28891	0.0436746	0.122062	0.0817073	Dis3l2/Exosc7/Exosc2	3
GO:0002689	negative regulation of leukocyte chemotaxis	3/1366	17/28891	0.0436746	0.122062	0.0817073	Ccn3/Slit2/Nbl1	3
GO:0003128	heart field specification	3/1366	17/28891	0.0436746	0.122062	0.0817073	Smarcd3/Mesp1/Robo2	3
GO:0010002	cardioblast differentiation	3/1366	17/28891	0.0436746	0.122062	0.0817073	Tbx5/T/Prickle1	3
GO:0035728	response to hepatocyte growth factor	3/1366	17/28891	0.0436746	0.122062	0.0817073	Gab1/Bcar1/Lgmn	3
GO:0035881	amacrine cell differentiation	3/1366	17/28891	0.0436746	0.122062	0.0817073	Casz1/Bhlhe22/Rorb	3
GO:0042711	maternal behavior	3/1366	17/28891	0.0436746	0.122062	0.0817073	Drd1/Gnaq/Kalrn	3
GO:0061000	negative regulation of dendritic spine development	3/1366	17/28891	0.0436746	0.122062	0.0817073	Ngef/Dnm3/Ngfr	3
GO:0061308	cardiac neural crest cell development involved in heart development	3/1366	17/28891	0.0436746	0.122062	0.0817073	Bmp7/Pitx2/Twist1	3
GO:0061450	trophoblast cell migration	3/1366	17/28891	0.0436746	0.122062	0.0817073	Syde1/Acvr1c/C1qbp	3
GO:0070131	positive regulation of mitochondrial translation	3/1366	17/28891	0.0436746	0.122062	0.0817073	Mrps27/Rcc1l/C1qbp	3
GO:0071371	cellular response to gonadotropin stimulus	3/1366	17/28891	0.0436746	0.122062	0.0817073	Gata4/Efna5/Ppargc1a	3
GO:0086012	membrane depolarization during cardiac muscle cell action potential	3/1366	17/28891	0.0436746	0.122062	0.0817073	Scn4b/Scn5a/Trpm4	3
GO:0090494	dopamine uptake	3/1366	17/28891	0.0436746	0.122062	0.0817073	Slc22a3/Gdnf/Slc29a4	3
GO:0097152	mesenchymal cell apoptotic process	3/1366	17/28891	0.0436746	0.122062	0.0817073	Pax2/Msx1/Bmp7	3
GO:0098693	regulation of synaptic vesicle cycle	3/1366	17/28891	0.0436746	0.122062	0.0817073	Lpar1/Slc10a4/Pld1	3
GO:1901663	quinone biosynthetic process	3/1366	17/28891	0.0436746	0.122062	0.0817073	Pptc7/Pdss2/Coq3	3
GO:1902285	semaphorin-plexin signaling pathway involved in neuron projection guidance	3/1366	17/28891	0.0436746	0.122062	0.0817073	Plxna2/Sema3f/Plxna4	3
GO:1903978	regulation of microglial cell activation	3/1366	17/28891	0.0436746	0.122062	0.0817073	Ttbk1/Pparg/Ctsc	3
GO:1901800	positive regulation of proteasomal protein catabolic process	10/1366	114/28891	0.0437701	0.122267	0.081845	Trib2/Ube2v2/Rnf217/Prickle1/Ddrgk1/Dab2/Sh3rf3/Dab2ip/Sumo2/Csnk1d	10
[truncated: 3,585 more rows]
